# Supplementary material for: Replication Timing: A Fingerprint for Cell Identity and Pluripotency
Source: PLoS Comput Biol. 2011 Oct 20;7(10):e1002225. doi: 10.1371/journal.pcbi.1002225 (PMC3197641; doi:10.1371/journal.pcbi.1002225)
Supplement: Table S1 — Summary of experimental datasets. References and brief descriptions for each cell line and cell type analyzed. (XLSX) [file pcbi.1002225.s014.xlsx]

## Sheet: ST1
	Table S1: Summary of experimental datasets
	Mouse datasets
	Cell line	Cell type	Description	Culture/differentation protocol	RT dataset reference
	D3	ESC	Embryonic stem cells	Doetschman et al. (1985)	Hiratani et al. (2008)
	TT2	ESC	Embryonic stem cells	Yagi et al. (1993)	Hiratani et al. (2008)
	46C	ESC	Embryonic stem cells	Ying et al. (2003)	Hiratani et al. (2008)
	D3	EBM3	3-day NPC intermediate	Rathjen et al. (2002)	Hiratani et al. (2010)
	D3	EPL	Early primitive endoderm-like	Rathjen et al. (2003)	Hiratani et al. (2010)
	D3	EBM6	6-day NPC intermediate	Rathjen et al. (2002)	Hiratani et al. (2010)
	EpiSC5	EpiSC	Epiblast stem cells (male)	Tesar et al. (2007)	Hiratani et al. (2010)
	EpiSC7	EpiSC	Epiblast stem cells (female)	Tesar et al. (2007)	Hiratani et al. (2010)
	D3	NPC	Neural precursor cells	Rathjen et al. (2002)	Hiratani et al. (2008)
	TT2	NPC	Neural precursor cells	Ying et al. (2003)	Hiratani et al. (2008)
	46C	NPC	Neural precursor cells	Ying et al. (2003)	Hiratani et al. (2008)
	ITT	iPSC	Induced pluripotent stem cells (m)	Hanna et al. (2007)	Hiratani et al. (2008)
	1A2	piPSC	Induced pluripotent stem cells (f)	Maherali et al. (2007)	Hiratani et al. (2010)
	1B3	piPSC	Induced pluripotent stem cells (f)	Maherali et al. (2007)	Hiratani et al. (2010)
	1D4	iPSC	Partial induced pluripotent stem cells (f)	Maherali et al. (2007)	Hiratani et al. (2010)
	2D4	iPSC	Partial induced pluripotent stem cells (f)	Maherali et al. (2007)	Hiratani et al. (2010)
	V3	piPSC	Partial induced pluripotent stem cells (f)	K.Plath, unpubl.	Hiratani et al. (2010)
	EB5	Mesoderm	Goosecoid(Gsc)+Sox17– mesoderm	Yasunaga et al. (2005)	Hiratani et al. (2010)
	EB5	Endoderm	Gsc+Sox17+ endoderm	Yasunaga et al. (2005)	Hiratani et al. (2010)
	V3	MEF	Mouse embryonic fibroblasts	K.Plath, unpubl.	Hiratani et al. (2010)
	J185a	Myoblast	Fetal myoblast cells	C. Thornton, unpubl.	Hiratani et al. (2010)
	Human datasets
	Cell line	Cell type	Description	Culture/differentation protocol	RT dataset reference
	BG01	ESC	Embryonic stem cells	Wang et al. (2007)	Ryba et al. (2010)
	BG02	ESC	Embryonic stem cells	Wang et al. (2007)	Ryba et al. (2010)
	H7	ESC	Embryonic stem cells	Wang et al. (2007)	Ryba et al. (2010)
	H9	ESC	Embryonic stem cells	Wang et al. (2007)	Ryba et al. (2010)
	iPS4	iPSC	Induced pluripotent stem cells	Park et al. (2008)	Ryba et al. (2010)
	iPS5	iPSC	Induced pluripotent stem cells	Park et al. (2008)	Ryba et al. (2010)
	BG01	NPC	Neural precursor cells	Schulz et al. (2004)	Ryba et al. (2010)
	C0202	Lymphoblast	Lymphoblastoid cells	Woodfine et al. (2004)	Ryba et al. (2010)
	GM06990	Lymphoblast	Lymphoblastoid cells	Koch et al. (2007)	This paper
	BG02	Endomesoderm	2-day definitive endoderm intermediate	Maclean et al. (2007)	This paper
	BG02	Endoderm	definititive endoderm	Maclean et al. (2007)	This paper
	BG02	Mesoderm	ISL1+ mesoderm	Maclean et al. (2007)	This paper
	BG02	Smooth muscle	Smooth muscle	Maclean et al. (2007)	This paper
