# Supplementary material for: Replication Timing: A Fingerprint for Cell Identity and Pluripotency
Source: PLoS Comput Biol. 2011 Oct 20;7(10):e1002225. doi: 10.1371/journal.pcbi.1002225 (PMC3197641; doi:10.1371/journal.pcbi.1002225)
Supplement: Table S2 — Window size comparison. A summary of algorithm performance using window sizes of 50 kb, 100 kb, 200 kb, and 400 kb. Windows of 200 kb were used for the remaining analyses to correspond with the unit size of developmental replication timing changes, which is typically 400–800 kb [3]–[5]. (XLSX) [file pcbi.1002225.s015.xlsx]

## Sheet: ST7
	Table S2. Human cell type classification using different window sizes
	Window size	50kb	100kb	200kb	400kb
	Number of windows	50564	25282	12625	6321
	Probes per region	14	29	58	114
	Average distance between like cell types	0.883676	0.950822	0.923226	0.879519
	Average distance between distinct cell types	5.23428	5.28018	5.36831	4.79548
	Distance ratio	5.9233	5.55328	5.81472	5.45239
	Classification accuracy	31/31	31/31	31/31	31/31
	LOOCV accuracy	31/31	31/31	31/31	31/31
