# Supplementary material for: Replication Timing: A Fingerprint for Cell Identity and Pluripotency
Source: PLoS Comput Biol. 2011 Oct 20;7(10):e1002225. doi: 10.1371/journal.pcbi.1002225 (PMC3197641; doi:10.1371/journal.pcbi.1002225)
Supplement: Table S3 — Mouse pluripotency fingerprint regions. Genomic locations (from the mm8 build) and average replication timing values for the top 200, 100, and 20 pluripotency fingerprint regions for mouse cell types. (XLSX) [file pcbi.1002225.s016.xlsx]

## Sheet: Top200
Domain	CHR	Start	End	X46CESC_rep1	X46CESC_rep2	D3ESC_rep1	D3ESC_rep2	TT2ESC_rep1	TT2ESC_rep2	iPSC_rep1	iPSC_rep2	iPSC_1D4	iPSC_2D4	D3EPL_rep1	D3EPL_rep2	D3EBM3_rep1	D3EBM3_rep2	EpiSC5cloneO_rep1	EpiSC5cloneO_rep2	EpiSC7_rep1	EpiSC7_rep2	D3EBM6_rep1	D3EBM6_rep2	X46CNPC_ASd6	TT2NPC_ASd9_rep1	TT2NPC_ASd9_rep2	D3NPC_EBM9_rep1	D3NPC_EBM9_rep2	Mesoderm_rep1	Mesoderm_rep2	Endoderm_rep1	Endoderm_rep2	piPSC_1A2	piPSC_1B3	piPSC_V3	MEF_female	MEF_male	Myoblast_rep1	Myoblast_rep2
21	chr1	8579219	8855495	-0.092127	-0.262273	-0.137419	-0.196956	-0.145079	0.087903	0.468463	0.211122	-0.150879	-0.352951	-0.194395	-0.327962	-0.21885	-0.053874	-0.622352	-0.757091	-0.75036	-1.07757	-0.815743	-0.617608	-0.983958	-1.0626	-0.913027	-0.908433	-0.974612	-0.775476	-0.850538	-0.693747	-0.833658	-0.69038	-0.734685	-0.79487	-0.870325	-0.661561	-0.906988	-0.857062
22	chr1	8855495	9177428	0.113354	-0.192653	-0.155046	-0.152935	-0.427214	-0.131258	0.271475	0.148214	0.0252229	-0.217918	-0.226775	-0.445865	-0.497948	-0.401988	-0.696256	-0.683453	-0.669458	-1.06985	-0.840633	-0.830903	-1.08564	-0.874307	-1.1079	-0.74435	-0.888712	-0.703748	-0.780271	-0.85546	-0.929099	-0.671033	-0.660808	-0.702164	-0.777225	-0.645984	-0.914692	-1.00651
49	chr1	15490891	15737754	0.35065	0.212871	0.609024	0.771483	0.329728	0.573813	0.322281	0.334717	0.382012	0.412525	0.435286	0.431156	0.113966	-0.179156	-0.100029	-0.657881	-0.622101	-0.695924	-0.54649	-0.978988	-0.933904	-0.851762	-1.08538	-0.763179	-0.74024	-0.349677	-0.236867	-0.0570297	-0.352827	-0.190091	-0.216929	0.166117	-0.64891	-0.637976	-0.599918	-0.627956
111	chr1	30458041	30745713	0.0757827	-0.0945644	-0.150201	-0.095722	-0.493567	-0.21613	-0.10222	-0.135349	0.0870826	0.00958761	0.170021	0.0258801	-0.207338	-0.32688	-0.796327	-0.66164	-0.682583	-0.920959	-0.63833	-0.822049	-0.89044	-1.06507	-1.06432	-0.906878	-0.845362	-0.685296	-0.853941	-0.630487	-0.796669	-0.653127	-0.555365	-0.707941	-0.780381	-0.749504	-0.893468	-0.839838
112	chr1	30745713	30998514	0.507081	0.25459	0.189371	0.558287	0.194873	0.308884	0.242939	0.33183	0.791068	0.617893	0.109865	0.361685	-0.249277	-0.330953	-0.629309	-0.717369	-0.641272	-0.768168	-0.626316	-0.652762	-0.792832	-0.82347	-0.639254	-0.754427	-0.604965	-0.52478	-0.630287	-0.547422	-0.600489	0.0565947	0.119642	-0.0529486	-0.489937	-0.417915	-0.591272	-0.528925
487	chr1	119295703	119669481	-0.364978	-0.691263	-0.189337	-0.403373	-0.419333	-0.195075	-0.450621	-0.461433	-0.63962	-0.74843	-0.346602	-0.548361	-0.551707	-0.544542	-0.666036	-0.92991	-0.733303	-1.04213	-1.07995	-1.01094	-1.03429	-1.17449	-0.936076	-1.07215	-1.08395	-0.841061	-1.14787	-0.819966	-1.03649	-0.790248	-0.762405	-0.829148	-0.758852	-0.921018	-0.843034	-0.875418
575	chr1	138609761	138811043	1.05659	1.0044	0.942043	1.04518	1.57865	1.18926	1.35078	1.24749	1.44393	1.41966	0.741979	1.14746	1.23413	1.01634	0.9349	0.635933	0.359537	0.658367	0.723584	0.336619	-0.232217	0.706632	0.5962	0.332236	0.484874	0.331573	0.396072	0.513548	0.434258	0.542449	0.542059	0.462616	0.230777	0.281114	-0.0296085	-0.290689
576	chr1	138811043	139040793	0.724802	0.686372	0.949155	0.94187	1.02728	1.02283	0.58452	0.843276	0.952976	0.981825	0.57897	0.50124	0.549514	-0.150025	-0.14085	-0.498745	-0.672613	-0.711329	-0.0140788	-0.506672	-0.562406	-0.0459787	-0.201745	-0.280107	-0.260963	-0.458549	-0.357131	-0.308423	-0.152194	0.0284508	-0.16067	-0.281796	-0.317789	-0.372138	-0.61452	-0.583647
587	chr1	141243122	141502125	0.241022	0.129547	0.323014	0.429894	0.114916	0.240533	0.535178	0.40491	0.202963	0.0731389	-0.130753	-0.0590271	0.0637478	-0.192018	-0.472101	-0.818326	-0.718018	-0.685794	-0.647928	-0.966796	-0.790058	-0.703398	-0.708335	-1.04334	-0.867484	-0.933206	-0.838093	-0.882897	-0.785702	-0.58381	-0.65613	-0.596761	-0.822324	-0.932127	-0.436454	-0.48452
652	chr1	156733897	156934787	0.214811	0.269208	0.504484	0.438107	0.457353	0.373969	0.550361	0.458221	-0.267827	-0.102856	0.478395	0.836018	1.17174	0.815603	1.40228	1.42256	1.13308	1.04194	1.046	1.32187	1.20937	1.40247	1.40137	0.867527	0.90384	1.66694	1.23412	1.48284	1.16433	1.12594	1.16374	0.60804	1.34882	1.01343	1.36589	1.32127
653	chr1	156934787	157141827	0.114397	0.128957	0.470979	0.370769	0.332259	0.340918	0.261076	0.192788	-0.0496536	-0.0239647	0.385627	0.886419	0.785687	0.439309	1.18816	1.0562	1.01144	0.775823	0.956033	0.960822	1.02377	1.14093	0.94006	1.0608	0.923291	1.29592	1.09997	1.16886	0.839664	0.794543	0.878542	0.34668	0.983108	1.16648	1.0391	0.956273
722	chr1	171919443	172132069	-0.33273	-0.338043	-0.106486	-0.334797	-0.30229	-0.216363	-0.35993	-0.144122	-0.190906	-0.177141	0.258767	0.287591	0.355318	-0.0504153	0.421013	0.322318	0.34678	0.375679	0.618973	0.285219	0.791878	0.539386	0.486246	0.652573	0.73462	0.734946	0.531837	0.255322	0.401625	0.6509	0.672418	0.791928	0.789247	0.718237	0.803482	0.968124
945	chr10	27899254	28106261	0.353724	0.216855	-0.10533	0.344722	-0.449598	-0.243939	0.157085	0.159062	0.414998	0.533524	0.0939655	-0.662794	-0.526286	-0.367301	-0.95759	-0.832045	-0.881791	-1.32398	-0.880878	-1.00768	-1.02492	-1.02161	-0.762911	-1.08387	-1.05146	-0.706196	-0.805771	-0.631343	-0.64162	-0.603029	-0.468485	-0.342777	-0.712718	-0.641073	-0.722875	-0.825428
967	chr10	33309932	33620407	0.397873	0.0682794	-0.0722522	0.0156425	-0.33263	0.0129505	-0.219986	-0.0303359	-0.0300831	0.0457903	0.184421	0.287845	-0.27908	-0.345807	-0.499733	-0.796628	-0.586254	-1.03404	-0.724424	-0.963227	-0.719345	-0.704481	-0.835451	-0.897497	-0.817755	-0.660564	-1.00299	-0.800428	-0.862261	-0.639864	-0.710218	-0.741193	-0.548392	-0.609825	-0.723752	-0.676989
968	chr10	33620407	33850355	1.06809	0.747018	0.888261	1.19013	0.838517	0.914912	1.04093	0.854598	1.15085	1.06692	0.744913	0.860264	0.645711	0.402408	-0.267521	-0.751465	-0.0692464	-0.418011	-0.36203	-0.577675	0.0931992	-0.00534195	-0.326375	-0.141471	0.0371016	-0.225662	-0.23138	-0.275922	-0.458263	-0.161397	-0.230209	-0.341775	0.374146	0.340472	-0.0518812	-0.0737153
969	chr10	33850355	34074991	0.812358	0.822509	0.766825	0.921539	0.854385	0.930519	1.18757	0.944354	1.1179	0.946982	0.727768	0.660971	0.596977	0.73589	-0.176465	-0.409372	-0.110696	-0.195085	0.0478005	-0.305051	0.291025	0.157839	-0.0428351	-0.165168	0.0676815	-0.144359	0.103581	-0.0103693	-0.0165147	-0.378072	-0.477191	-0.505981	0.46575	0.207581	-0.167905	-0.0917745
970	chr10	34074991	34304932	0.280445	0.192244	0.387926	0.542492	0.140346	0.373984	0.197009	0.236055	0.489083	0.62137	0.343465	0.234784	-0.034506	-0.369339	-0.605954	-0.707402	-0.835385	-0.87649	-0.70495	-0.906312	-0.558418	-0.581635	-0.778825	-0.755784	-0.631452	-0.706151	-0.764977	-0.678909	-0.764615	-0.773046	-0.750148	-0.831092	-0.0689926	-0.183006	-0.403321	-0.3701
978	chr10	36023811	36253754	-0.419201	-0.558437	-0.264043	-0.340495	-0.0779839	-0.172902	-0.238472	-0.256797	-0.690344	-0.783399	-0.543638	-0.842416	-0.273494	-0.111542	-1.01778	-0.798153	-0.753165	-0.722994	-0.753381	-0.858885	-1.13025	-0.947164	-0.867539	-1.04224	-1.06074	-0.838365	-0.793812	-0.822617	-0.858304	-0.790987	-0.709432	-0.792074	-0.776293	-0.770836	-0.833829	-0.792986
979	chr10	36253754	36483962	0.041502	-0.345266	-0.0566502	-0.0293088	0.0995061	0.174259	0.366127	0.0133283	-0.574563	-0.520589	-0.465227	-0.731262	-0.192009	-0.0258796	-1.15559	-1.12396	-0.893912	-1.09925	-1.15206	-1.19987	-1.22712	-0.924451	-0.861137	-1.26017	-1.28719	-0.958155	-1.07621	-0.949252	-1.24996	-0.694803	-0.669502	-0.655395	-0.809487	-0.729084	-1.00762	-0.941861
1024	chr10	46282152	46535229	0.144529	-0.0453656	-0.106226	0.0379049	-0.103271	0.0326386	0.108612	-0.221716	-0.363313	-0.365641	-0.441391	-0.469396	-0.156374	-0.194369	-0.959043	-0.517074	-0.582154	-0.67886	-0.982444	-0.684238	-0.90758	-0.872448	-0.596912	-1.05091	-0.980068	-0.596462	-0.517044	-0.469376	-0.809829	-0.65823	-0.664121	-0.777343	-0.818418	-0.639205	-0.859863	-0.887772
1095	chr10	62933809	63198495	0.390747	0.219763	0.54412	0.125945	0.255093	0.481251	0.249276	0.287212	0.307846	0.393042	0.412718	-0.241072	-0.0333481	-0.653703	-0.499523	-0.744231	-0.857869	-0.87751	-0.671511	-1.02651	-0.363614	-0.428216	-0.369462	-0.586	-0.278717	-0.682272	-0.591322	-0.463253	-0.381703	-0.53399	-0.547589	-0.54519	-0.673412	-0.823553	-0.365081	-0.357716
1177	chr10	81006135	81604454	1.18614	1.0346	0.855342	0.937078	1.00474	0.878109	1.24937	1.04787	1.26216	1.09839	0.878411	0.926804	0.891433	0.817794	0.492595	0.108363	0.105718	-0.1347	0.508978	0.211896	0.231877	0.175852	0.258677	0.493761	0.478581	0.626659	0.606828	0.858444	0.74108	0.393186	0.32959	0.597592	0.249462	0.241119	0.610586	0.301472
1178	chr10	81604454	81834119	0.62595	0.532826	0.80089	0.92652	0.301589	0.63627	0.509585	0.446034	0.977153	0.960113	0.47627	0.30597	0.723801	0.203457	-0.220928	-0.59282	-0.592731	-0.798677	-0.18283	-0.632794	-0.84666	-0.477709	-0.445543	-0.251782	-0.162795	-0.182175	-0.162091	0.467815	0.299567	-0.602303	-0.563668	-0.436868	-0.551331	-0.386095	-0.0418813	-0.422095
1206	chr10	87727876	87935234	0.539877	0.433747	0.932994	0.839752	0.938165	0.95642	0.567356	0.502083	0.493022	0.544657	0.671272	0.0674867	0.325997	0.101001	-0.43534	-0.51078	0.178971	-0.126515	-0.0881804	-0.413984	-0.4238	0.0314079	-0.0159405	-0.332156	-0.231586	-0.321014	-0.21568	-0.452456	-0.620631	-0.134585	-0.104539	0.12218	-0.300203	-0.0452671	-0.291609	-0.228342
1207	chr10	87935234	88147883	0.750355	0.603616	0.941863	1.05884	1.27171	0.95623	0.880938	0.748496	0.71138	0.77802	0.484282	-0.119553	0.141718	0.127077	-0.473625	-0.534924	-0.0683024	-0.30544	-0.329384	-0.532053	-0.628325	-0.0548905	-0.085706	-0.567929	-0.42519	-0.490711	-0.421182	-0.554465	-0.499519	-0.159791	-0.222204	0.0939722	-0.462931	-0.547737	0.196407	0.0829339
1208	chr10	88147883	88360591	0.529448	0.519338	0.899963	0.728508	0.935678	0.85055	0.743405	0.560905	0.241838	0.309809	0.579902	-0.101229	0.112234	-0.00906597	-0.717121	-0.536172	-0.364982	-0.739487	-0.504326	-0.851073	-0.644554	-0.307582	-0.39242	-0.92422	-0.725527	-0.702931	-0.831321	-0.711274	-0.728394	-0.312612	-0.162733	-0.0109361	-0.724201	-0.702647	-0.221791	-0.153226
1326	chr10	114281714	114505633	0.0292408	-0.378366	0.060387	0.0591859	0.364333	0.564026	-0.00502001	-0.220246	-0.390735	-0.251041	0.0601341	0.0625992	-0.157332	-0.596855	-0.886995	-0.823935	-0.811292	-0.96286	-0.563195	-1.02996	-0.889887	-0.72029	-0.57143	-1.00811	-0.839676	-0.620797	-0.879128	-0.514674	-0.531701	-0.694125	-0.680798	-0.651936	-0.579699	-0.515289	-0.516513	-0.712055
1327	chr10	114505633	114707115	0.890967	0.785425	0.889868	1.15002	1.21999	1.02653	1.19334	0.93994	0.768323	0.910411	0.611937	0.875788	0.803198	0.57562	0.0814878	-0.52938	0.255416	-0.00107367	0.334766	-0.0972122	-0.127348	0.242268	0.412925	-0.126637	0.111164	0.26119	0.284357	0.804343	0.422548	0.478752	0.263627	0.282494	0.0804226	0.283068	-0.035174	-0.10758
1396	chr10	129628164	129881207	0.201904	0.228332	0.665475	0.521696	0.283289	0.339877	0.355415	0.527191	0.729662	0.764863	0.46704	0.281587	0.615218	0.648134	0.294101	-0.110828	-0.11049	-0.170468	-0.37596	-0.795002	-0.690303	-0.469413	-0.363552	-0.679508	-0.44191	-0.767024	-0.78271	-0.657782	-0.638431	-0.0130746	-0.0578356	0.00889016	-0.844278	-0.766621	-0.544408	-0.700971
1440	chr11	12748225	13006907	0.127082	0.0482813	0.311259	0.323468	-0.0718565	0.290822	0.397118	0.375885	0.577362	0.461564	-0.220933	-0.299179	-0.188731	-0.0135211	-0.584234	-0.556067	-0.624443	-0.615214	-0.884232	-0.780053	-0.895394	-1.01767	-0.792476	-0.851779	-0.885632	-0.569415	-0.484898	-0.683877	-0.796382	-0.407115	-0.510277	-0.471151	-0.735359	-0.828481	-0.820442	-0.727236
1460	chr11	17733029	17986393	0.387967	0.295842	-0.203381	0.148334	0.115562	0.213695	0.556128	0.276641	0.196717	0.112267	-0.19744	-0.602887	-0.460187	-0.355582	-0.751398	-0.845933	-0.661443	-0.956354	-1.08127	-1.00683	-1.01629	-0.737114	-0.525228	-0.827185	-0.9962	-0.612775	-0.656596	-0.423476	-0.70486	-0.507945	-0.671785	-0.682052	-0.432413	-0.534335	-0.791374	-0.874532
1497	chr11	26024524	26248816	0.245285	0.0130174	0.394505	0.396282	0.593454	0.294314	0.46399	0.147972	0.0834942	0.359422	0.156351	-0.115942	0.121346	0.0302218	-0.220294	-0.616881	-0.280307	-0.344484	-0.563321	-0.798934	-0.98751	-0.609053	-0.69595	-0.901114	-0.640947	-0.8921	-0.894557	-0.728695	-0.84018	0.00569019	-0.131024	0.136379	-0.714003	-0.778645	-0.840211	-0.732746
1595	chr11	48386424	48616260	0.987246	0.67802	0.850097	1.00851	0.613248	0.71833	0.811273	0.807044	0.709886	0.609491	0.627785	0.662725	0.678476	0.414888	0.397023	-0.270406	0.305674	0.208726	0.327837	-0.189639	-0.296656	0.0035863	-0.25212	-0.0877788	-0.00303423	-0.0363664	0.039422	0.203292	0.161865	0.0913677	-0.0280875	0.274832	0.201655	0.238833	0.396275	0.0630812
1900	chr11	112947644	113148964	0.0874333	0.00366441	0.253469	0.256467	-0.118579	0.157606	0.00819228	-0.154885	0.114126	0.17444	0.164506	-0.0509164	-0.0641199	-0.454928	0.569028	0.561659	0.512289	0.757005	0.484573	0.679887	0.593046	0.831115	0.512868	0.829634	0.750916	0.748629	0.74229	0.473525	0.581239	0.450953	0.58506	0.432619	0.410224	0.587827	0.328041	0.172653
2008	chr12	18451911	19538954	-0.113897	-0.264564	-0.335098	-0.303456	-0.575606	-0.23396	-0.260494	-0.226275	-0.389075	-0.186665	0.16777	-0.354901	-0.394067	-0.585577	-0.739833	-0.545259	-0.869441	-0.726654	-1.03401	-1.13822	-1.09476	-1.10962	-1.07183	-1.26874	-1.05303	-0.71442	-0.824114	-0.748593	-0.745801	-0.716155	-0.771932	-0.71817	-1.12369	-0.931729	-0.811882	-0.817544
2010	chr12	20550686	21292440	0.0543236	-0.0588852	-0.211022	-0.243788	-0.0122957	0.0125118	0.337128	0.511056	-0.23378	-0.0178966	0.00521441	-0.402511	-0.350512	-0.374957	-0.730232	-0.514759	-0.723509	-0.5279	-0.924557	-0.945873	-0.844077	-1.04125	-0.89386	-1.17083	-0.928569	-0.585773	-0.703848	-0.625269	-0.613556	-0.557981	-0.702378	-0.752021	-1.06849	-0.802958	-0.786195	-0.726841
2013	chr12	21758204	24874537	0.173048	0.0170244	-0.0664674	0.0725224	0.0244705	0.146008	0.412909	0.340055	0.122671	0.265614	0.297199	-0.0421784	-0.134626	-0.352217	-0.159889	-0.400305	-0.330081	-0.242203	-0.66693	-0.774985	-0.634918	-0.71605	-0.619255	-0.858255	-0.722637	-0.272886	-0.428945	-0.427952	-0.431263	-0.334675	-0.40271	-0.327381	-0.828407	-0.790002	-0.552812	-0.465895
2039	chr12	30337443	30538588	-0.291049	-0.441881	-0.692749	-0.807929	-0.680366	-0.780755	-0.668991	-0.813596	-0.730374	-0.809622	-0.345119	-0.214904	-0.499081	-0.561187	0.239262	0.0308498	0.187582	0.27027	0.242282	0.0697708	0.253292	0.550416	0.164706	0.228796	0.440041	-0.453334	-0.476666	0.467292	0.57319	0.00244099	0.0573458	0.381985	-0.081757	0.416818	0.511821	0.344446
2040	chr12	30538588	30751142	-0.312728	-0.326403	-0.689653	-0.812471	-0.69264	-0.548558	-0.61216	-0.659206	-0.868409	-0.803422	-0.28366	-0.345001	-0.533426	-0.387608	0.14272	0.0232855	0.237215	0.502448	0.160254	0.0204744	0.109701	0.20753	0.145435	0.118894	0.282873	-0.710099	-0.624555	0.283932	0.39324	0.355235	0.385523	0.608997	0.00189721	0.37853	0.408901	0.502947
2090	chr12	41791326	42004074	-0.282793	-0.47596	0.132601	-0.00693188	0.0857556	0.415012	-0.178704	-0.148995	-0.235333	-0.328641	-0.363186	-0.68893	-0.407252	-0.608993	-0.835504	-0.672172	-0.891031	-0.883835	-0.627048	-0.751573	-0.770191	-0.349716	-0.511315	-0.877722	-0.729037	-0.883642	-0.942233	-0.91763	-0.687801	-0.740951	-0.879128	-0.677823	-0.880611	-0.761948	-0.833325	-0.706742
2181	chr12	63698900	63980445	0.114276	-0.2546	-0.0584518	-0.181499	-0.267009	-0.320889	0.135029	-0.173033	-0.195744	-0.302122	-0.145513	-0.310607	-0.170636	-0.19903	-0.680718	-0.569141	-0.475568	-0.712808	-0.638834	-0.432168	-0.566825	-0.715956	-0.513098	-0.65868	-0.65255	-0.268272	-0.242576	-0.557437	-0.643202	-0.504152	-0.513038	-0.626945	-0.721913	-0.768523	-0.463006	-0.653805
2191	chr12	66280301	66499162	-0.232868	-0.30934	-0.305704	-0.306273	-0.360104	-0.319521	-0.49846	-0.285962	-0.200548	-0.148961	0.140334	0.0874496	-0.551658	-0.664682	-0.830566	-0.920449	-0.806321	-1.00336	-0.804632	-0.892527	-0.703498	-0.726207	-0.755591	-1.02256	-0.95268	-0.727032	-0.762348	-0.680845	-0.711345	-0.573985	-0.691408	-0.548073	-0.841377	-0.833501	-0.716884	-0.709726
2434	chr12	119985663	120370809	-0.22916	-0.396063	0.203068	-0.0600562	-0.326397	-0.0739715	-0.210989	0.0626998	0.36044	0.186304	0.0381841	-0.166732	-0.0388853	-0.27239	-0.537922	-0.574704	-0.545996	-0.623031	-0.55512	-0.862066	-0.607906	-0.357989	-0.554456	-0.594108	-0.333044	-0.746483	-0.895146	-0.670756	-0.719863	-0.415254	-0.554091	-0.655269	-0.459713	-0.487692	-0.716841	-0.837271
2471	chr13	11839615	12040777	0.240858	0.101106	0.490843	0.545231	0.29018	0.485366	0.687587	0.0797765	0.103248	0.194797	-0.10031	-0.463332	-0.21505	-0.465228	-0.268219	-0.458682	-0.626663	-0.636601	-0.285475	-0.579986	-0.790669	-0.611477	-0.457904	-0.672937	-0.44827	-0.747696	-0.750645	-0.727828	-0.749236	-0.480997	-0.534425	-0.138115	-0.942231	-0.978434	-0.640679	-0.790628
2512	chr13	22011475	22252892	0.80203	0.699261	0.770643	1.01208	0.688639	0.675133	0.657604	0.860391	0.504609	0.667434	0.94671	0.903891	0.803325	0.580324	0.307133	-0.262386	0.404071	0.378613	0.142164	-0.233535	-0.222984	-0.292676	-0.461517	-0.130463	0.0984487	-0.135474	-0.0597095	0.215183	0.195213	-0.300808	-0.193167	0.0017139	-0.622337	-0.426198	-0.935251	-0.804999
2668	chr13	56534013	56741033	0.050173	-0.00199352	-0.071116	0.350448	0.375768	0.489246	-0.187373	-0.239019	-0.380731	0.00293272	-0.107823	0.180857	-0.00479557	0.133059	1.11814	1.07355	1.09188	0.920745	0.592565	1.05681	0.681845	0.946871	0.714342	0.934072	0.809108	0.832179	0.650381	1.13115	0.939129	0.981739	1.05665	0.728509	1.05715	0.926926	0.954203	0.644902
2669	chr13	56741033	56942742	-0.199624	-0.315515	-0.381698	-0.175476	-0.233525	0.121218	-0.482191	-0.456348	-0.617819	-0.43327	-0.290456	-0.0926936	-0.404055	-0.43285	0.545434	0.429713	0.475055	0.681227	0.468285	0.673266	0.317658	0.504918	0.0449233	0.865668	0.606904	0.19233	0.168437	0.647875	0.508632	0.271329	0.362351	0.11791	0.384087	0.49601	0.243863	0.111009
2691	chr13	61789852	62215098	0.37708	0.541829	0.781315	0.691628	1.10274	1.1	1.10912	0.814361	0.843143	0.670328	0.416396	0.226497	0.13046	0.102378	-0.296812	-0.323434	-0.283836	-0.209338	-0.302527	-0.481264	-0.457688	-0.816147	-0.35161	-0.514304	-0.501221	0.13054	0.150686	-0.179238	-0.206047	-0.217613	-0.354773	-0.422951	-0.546852	-0.553361	-0.636014	-0.7818
2692	chr13	62215098	62588771	0.96123	0.692922	0.967291	0.985362	1.07349	1.11626	1.2543	1.02576	1.45724	1.1957	0.566553	0.449885	-0.0175145	-0.207492	-0.497851	-0.660231	-0.661262	-1.07621	-0.632393	-1.0108	-1.17117	-0.91723	-0.713688	-0.950044	-0.851692	0.237314	0.00480799	-0.0255134	-0.489353	-0.597269	-0.592037	-0.497118	-0.881807	-0.738884	-0.496521	-0.880598
2704	chr13	65113101	65325868	0.660234	0.643563	0.784594	0.553843	0.99583	0.864437	0.845202	0.770929	1.04832	0.953033	0.356492	-0.513552	-0.00228255	0.064504	-0.696404	-0.404137	-0.533864	-0.579929	-0.77381	-0.769604	-0.952078	-0.687334	-0.507969	-1.08787	-0.840085	-0.636002	-0.506504	-0.771752	-0.838655	-0.516485	-0.538586	-0.701582	-0.887042	-0.80678	-0.90481	-0.816823
2705	chr13	65325868	67401560	1.01179	0.97794	0.99371	0.919628	1.26939	1.22959	1.66882	1.22359	1.50247	1.30661	0.515299	-0.247311	0.282149	0.117098	-0.901169	-0.9559	-1.21959	-1.23195	-1.07845	-1.35886	-1.60478	-1.01573	-0.5258	-1.50438	-1.0676	-1.06863	-0.847241	-0.932132	-1.00583	-0.9992	-1.24384	-1.05516	-1.17374	-1.15572	-0.867573	-1.2383
2706	chr13	67401560	67700543	0.936821	0.894119	0.974747	1.11557	1.09524	1.15247	1.36391	1.04893	1.43189	1.24288	0.52349	0.403573	0.57493	0.422048	-0.19017	-0.479384	-0.404906	-0.474219	-0.197246	-0.57939	-0.661929	-0.078931	-0.0233733	-0.830318	-0.495172	-0.113917	-0.155978	-0.0642337	-0.224792	-0.533318	-0.542084	-0.437813	-0.65195	-0.598579	-0.587206	-0.682288
2707	chr13	67700543	67936586	0.646875	0.851933	0.932496	0.962443	1.19636	1.15938	1.33664	1.17733	1.15892	1.25693	0.745543	0.436311	0.855243	0.693828	0.0270853	-0.626979	0.0124222	0.0225944	0.140297	-0.556035	-0.735941	0.0279969	0.167288	-0.751886	-0.288941	0.0720345	0.208668	0.394181	0.278016	-0.425479	-0.547689	-0.3769	-0.636939	-0.537844	-0.48953	-0.86032
2738	chr13	74790709	75066703	0.963183	0.983294	0.895509	0.879396	1.33047	1.0001	1.22479	1.10985	1.18762	1.10877	0.745314	0.762845	0.850707	0.814139	0.336364	-0.173095	0.625302	0.52298	0.245514	-0.143205	-0.20936	0.39895	0.333039	-0.115118	0.227751	-0.393201	-0.139801	-0.302132	-0.139859	0.0750422	0.0487374	0.275462	-0.354149	-0.342648	0.0484549	0.0075236
2739	chr13	75066703	75382502	0.506873	0.632115	0.813875	0.962878	0.685543	0.82812	0.517506	0.758995	0.881451	1.00251	0.586047	0.230539	0.188292	-0.207544	-0.283642	-0.714584	-0.380472	-0.404728	-0.247485	-0.658592	-0.837554	-0.28034	-0.209542	-0.770953	-0.51558	-0.755235	-0.499456	-0.294748	-0.323685	-0.130704	-0.225327	-0.0679682	-0.420003	-0.413241	-0.136597	0.0739558
2785	chr13	86526056	86853753	-0.0592448	-0.149585	-0.0734844	-0.349107	0.179494	0.384034	0.416801	0.0673243	-0.422318	-0.710934	-0.0867784	-0.251351	-0.239735	0.343835	-0.667155	-0.668033	-0.546227	-1.01169	-0.905157	-0.790364	-0.873494	-0.862752	-0.331166	-1.11733	-1.0933	-0.671086	-0.818793	-0.682721	-0.922184	-0.431087	-0.589422	-0.707176	-0.745141	-0.742319	-0.798375	-0.941951
2863	chr13	104759566	104995078	0.0333087	-0.177155	0.295956	0.564614	0.322123	0.605246	0.224351	0.255804	0.249971	0.39516	0.346923	0.56794	0.607199	0.386318	0.92675	1.12008	1.38837	1.04086	0.855952	1.15437	1.10647	1.08568	0.673025	1.05792	0.843947	0.690778	0.644512	0.898176	0.897361	1.01389	1.00969	1.0546	1.34331	1.21578	1.41928	1.29019
3009	chr14	23776554	23977997	-0.354166	-0.665353	-0.394284	-0.405582	-0.726753	-0.182569	-0.572672	-0.564698	-0.764102	-0.519741	-0.12698	-0.110765	-0.0551648	-0.446923	0.954596	0.766082	0.451497	0.788996	0.701354	0.685102	0.857842	1.00647	0.335925	0.976626	0.834868	0.476178	0.449543	0.170407	0.388693	0.50707	0.606126	0.220511	0.594673	0.580325	0.453613	0.34085
3010	chr14	23977997	24179240	-0.0913883	-0.294626	0.183469	0.0553407	-0.0830024	0.262721	-0.0859031	-0.218991	-0.197349	0.0781317	0.174561	0.466572	0.461029	0.162954	1.28575	1.0633	1.02488	0.996345	0.956624	1.0076	1.14853	1.0672	0.809163	0.884513	0.874196	0.992994	0.702551	0.87455	0.646631	1.12726	1.2317	0.857834	1.01888	0.928425	0.789604	0.622237
3109	chr14	49438734	49755224	0.752458	0.580141	0.647537	0.825317	0.637947	0.638242	0.70799	0.671406	0.645765	0.765253	0.567314	0.279694	0.464463	0.310919	0.113058	-0.338149	0.195252	-0.0583774	0.00867417	-0.296075	-0.220601	-0.255342	-0.213165	-0.1037	0.0535661	-0.089777	-0.151682	-0.071357	-0.167217	0.408264	0.241872	0.497932	-0.47088	-0.229662	-0.314679	-0.370039
3320	chr14	97675545	97876862	0.216521	0.109245	0.35329	0.477657	0.0533152	0.279424	-0.0370022	0.107502	0.275047	0.348382	0.119327	-0.184161	-0.366962	-0.60083	-0.613611	-0.74141	-0.482944	-0.501937	-0.58613	-0.695666	-0.705309	-0.457312	-0.328861	-0.74545	-0.796285	-0.659628	-0.783396	-0.788611	-0.848324	-0.636488	-0.658949	-0.189135	-0.561141	-0.499353	-0.692698	-0.675758
3321	chr14	97876862	98089556	0.92986	0.749399	0.991126	0.984019	1.01212	0.913536	0.927072	0.822886	1.09897	1.09359	0.714782	0.347943	-0.0643608	0.0980809	-0.121425	-0.325884	-0.276802	-0.155725	-0.330506	-0.277876	-0.559462	-0.345724	-0.148147	-0.613901	-0.448842	-0.0532069	-0.0489823	-0.103031	-0.137156	-0.210646	-0.326862	0.364115	-0.230324	-0.421092	-0.435198	-0.32064
3326	chr14	98946383	99153403	0.590531	0.330461	0.468508	0.757093	0.709948	0.491855	0.264319	0.346475	0.199286	0.43735	0.267849	0.155163	-0.0195366	-0.238476	-0.576656	-0.716014	-0.521962	-0.66041	-0.622828	-0.761435	-0.736104	-0.724478	-0.633778	-0.447703	-0.475474	-0.291184	-0.331869	-0.512869	-0.505135	-0.738324	-0.679795	-0.850703	-0.553173	-0.657377	-0.498515	-0.53657
3327	chr14	99153403	99383497	0.875696	0.46924	0.641565	0.962225	0.718191	0.570326	0.484413	0.435122	0.538973	0.715396	0.363239	0.343793	0.360382	-0.0884056	-0.375055	-0.51688	-0.413132	-0.592249	-0.0462813	-0.416814	-0.548836	-0.398214	-0.46547	0.00600383	0.0339013	0.0585216	0.081582	-0.0718426	-0.157399	-0.752142	-0.590926	-0.89348	0.00312662	-0.156594	-0.212194	-0.437719
4083	chr16	47799866	48110447	0.13315	-0.164827	0.119273	0.0242981	-0.1542	0.0526222	-0.0837273	-0.171599	-0.35722	-0.360163	-0.349323	-0.555336	-0.223931	-0.623755	-0.988581	-0.724749	-0.493153	-0.274412	-0.990344	-0.812253	-0.968457	-1.09228	-0.839451	-1.14719	-1.02269	-0.872825	-0.710603	-0.772527	-0.976167	-0.833417	-0.934476	-0.998364	-1.03069	-1.10698	-0.941483	-0.902169
4084	chr16	48110447	48328791	0.848301	0.870256	0.825352	0.950123	0.977844	0.935262	1.4113	0.833431	0.935197	0.771589	0.290594	-0.109179	0.426251	0.366461	-0.890264	-0.790594	-0.880992	-0.828066	-0.836378	-0.858051	-0.923527	-0.796046	-0.288307	-1.09118	-0.947554	-0.688057	-0.469186	-0.790927	-0.870521	-0.299346	-0.188746	-0.398422	-0.880105	-0.89322	-0.985427	-0.866007
4085	chr16	48328791	48559079	0.864878	0.896431	0.735599	1.04411	0.937675	0.796141	1.21652	0.838349	0.822721	0.683241	0.255421	-0.263793	0.153321	0.107648	-0.830766	-0.832626	-0.642381	-0.839316	-0.910292	-0.955034	-1.03866	-0.821454	-0.37979	-1.01741	-0.93376	-0.84371	-0.804391	-0.911244	-0.95022	0.119891	0.27679	-0.0376657	-0.612612	-0.705839	-0.924098	-0.945444
4086	chr16	48559079	48794611	0.671093	0.561362	0.498788	0.96499	0.162223	0.446137	0.638627	0.400312	0.496873	0.494334	-0.00410129	-0.236785	-0.385875	-0.369917	-0.705738	-0.788697	-0.759577	-0.745133	-0.44819	-0.566672	-0.911417	-0.945125	-0.602171	-0.983405	-0.908681	-0.689598	-0.723817	-0.7138	-0.62773	-0.322568	-0.258525	-0.488047	-0.266888	-0.390251	-0.555113	-0.799698
4087	chr16	48794611	49030589	0.0193418	-0.236717	-0.0152521	0.26736	-0.53599	-0.187232	-0.305236	-0.440199	-0.238932	-0.124769	-0.262446	-0.590189	-0.738042	-0.779732	-0.913423	-0.927631	-0.768295	-1.04245	-0.743393	-0.913818	-1.10981	-0.834221	-1.03293	-0.909337	-0.89008	-0.86196	-0.952376	-0.961972	-0.97061	-0.781607	-0.713851	-0.830743	-0.533266	-0.705788	-0.68107	-0.845791
4153	chr16	64440325	64687870	0.524311	0.533576	0.487979	0.862337	0.153387	0.20133	0.710197	0.756627	0.622551	0.568908	0.323264	-0.210625	0.0187367	-0.0596509	-0.493355	-0.682049	-0.471093	-0.465664	-0.738101	-0.784625	-0.696985	-0.609712	-0.620016	-0.79979	-0.687528	-0.66606	-0.714155	-0.817906	-0.757496	-0.485539	-0.573822	-0.448193	-0.443574	-0.725942	-0.636631	-0.573349
4154	chr16	64687870	64929490	0.677254	0.759733	0.704235	0.658644	0.707963	0.523683	0.992249	0.925772	0.994162	0.76958	0.52309	0.0301732	0.540393	0.622497	-0.0755115	-0.390935	0.636662	0.458181	-0.152646	-0.263269	-0.576606	-0.467821	-0.347059	-0.391089	-0.317588	-0.36953	-0.20963	-0.699467	-0.661884	0.00847323	0.13286	0.154532	-0.251116	-0.146633	-0.522305	-0.47202
4155	chr16	64929490	65188041	0.516499	0.397004	0.518629	0.707346	0.0578618	0.0135596	0.556275	0.511222	0.493541	0.464751	-0.0222452	-0.129785	-0.0717686	-0.24681	-0.604576	-0.741929	-0.611177	-0.567442	-0.659293	-0.850592	-0.794267	-0.760138	-0.628306	-0.803536	-0.744743	-0.78	-0.638665	-0.75816	-0.913195	-0.550604	-0.529469	-0.524079	-0.471192	-0.299324	-0.813387	-0.748975
4240	chr16	84375975	84599834	0.943801	0.700925	0.844997	1.07231	0.2899	0.517045	0.61842	0.761057	0.801789	0.789838	0.124561	-0.653149	-0.440698	-0.510123	-0.985418	-0.593557	-0.815308	-0.914498	-0.831493	-0.878923	-0.65978	-0.49758	-0.550417	-0.980416	-0.69147	-0.686171	-0.67827	-1.05785	-0.933649	-0.343546	-0.446368	0.0297164	-0.413034	-0.377846	-0.600734	-0.504157
4360	chr17	16480000	16910753	0.58317	0.338365	0.499795	0.607027	0.430914	0.55226	0.490475	0.542388	0.636014	0.645828	0.2583	-0.125305	-0.184708	-0.287126	-0.436133	-0.830015	-0.736022	-0.919305	-0.690886	-0.968364	-1.06291	-0.49201	-0.494269	-0.70862	-0.594974	-0.742337	-0.708304	-0.756813	-0.824152	-0.683334	-0.705129	-0.623076	-0.724045	-0.778623	-0.626987	-0.835933
4361	chr17	16910753	17192671	0.931826	0.897435	0.90631	0.902034	1.04566	0.986298	1.17988	1.05479	1.31217	1.17894	0.824673	0.634613	0.857287	1.01367	0.429514	0.401376	0.439182	0.268188	0.30007	-0.142797	0.202919	0.190526	0.288859	0.0304839	0.258231	0.298679	0.387013	-0.224541	-0.196731	0.376324	0.213721	0.179078	-0.370414	-0.471872	0.179759	0.0785944
4378	chr17	21419053	21666048	0.736767	0.462867	0.65817	0.952168	0.630475	0.649349	0.489378	0.427639	1.1247	1.09407	0.530884	0.37071	0.36452	-0.203134	0.0781436	-0.409289	-0.358732	-0.574843	-0.362133	-0.735891	-0.385272	-0.319568	-0.36685	-0.64512	-0.29779	0.0156109	-0.150387	0.16106	-0.0346758	-0.399079	-0.458448	-0.371157	-0.339196	-0.337951	-0.769058	-0.871498
4379	chr17	21666048	21953718	0.245269	0.234959	0.210935	0.471768	-0.0120032	0.408016	0.235786	0.22843	0.653315	0.652224	0.220209	0.0321672	0.188337	-0.149727	0.055691	-0.47372	-0.508537	-0.497307	-0.605852	-0.80872	-0.648354	-0.505887	-0.499375	-0.748406	-0.501371	-0.460463	-0.549497	-0.537268	-0.513899	-0.522232	-0.543087	-0.593616	-0.567352	-0.584963	-0.844966	-0.792589
4380	chr17	21953718	22264383	0.123345	0.0235162	-0.0149143	0.328182	-0.0902772	0.0817887	-0.0147723	0.148008	0.411518	0.452348	-0.0287213	-0.0445472	0.495838	0.413132	0.323826	-0.275291	-0.261158	-0.462435	-0.644653	-1.02489	-1.00457	-0.662001	-0.688895	-1.03471	-0.825094	-0.774217	-0.728889	-0.834417	-0.791675	-0.64731	-0.766195	-0.802412	-0.790881	-0.82834	-0.715965	-0.886116
4381	chr17	22264383	22551544	0.138597	-0.105412	-0.167469	-0.0351641	0.0203395	0.107511	0.099662	0.153381	0.0613049	-0.134808	-0.0792127	0.0386054	0.357836	0.284559	0.137913	-0.265005	-0.369582	-0.467141	-0.604603	-0.819735	-1.0446	-0.891532	-0.491225	-1.03746	-0.862229	-0.769158	-0.808864	-0.78454	-0.64702	-0.762687	-0.803905	-0.822884	-0.868599	-0.713343	-0.670725	-0.842701
4382	chr17	22551544	23069201	0.147399	-0.0472572	0.168859	0.216054	-0.0207792	0.0294386	-0.160669	0.121775	0.176194	0.0597926	-0.0245833	0.179179	-0.00821012	-0.215885	-0.179912	-0.770485	-0.611082	-0.824623	-0.573806	-0.792416	-0.762165	-0.825961	-0.774986	-0.773225	-0.58201	-0.747982	-0.551662	-0.238957	-0.311358	-0.630275	-0.728122	-0.788666	-0.701364	-0.550758	-0.75203	-0.967126
4447	chr17	36944071	37225874	0.23086	0.0113691	0.140392	-0.00655271	-0.00598073	0.194844	-0.0904885	-0.0293084	-0.0355259	-0.153823	-0.0607007	-0.120041	-0.0877686	0.0581599	-0.616451	-0.663003	-0.446119	-0.607191	-0.512578	-0.720561	-0.578246	-0.557652	-0.492629	-0.917136	-0.796373	-0.635524	-0.610628	-0.603186	-0.723011	-0.419109	-0.312743	-0.359297	-0.570046	-0.556406	-0.655229	-0.559056
4448	chr17	37225874	37496144	0.127389	-0.0454529	-0.112133	-0.0886498	-0.146455	0.106779	-0.249682	-0.395773	-0.497781	-0.583246	-0.218114	-0.458071	-0.454627	-0.261576	-0.750139	-0.567397	-0.533703	-0.898309	-0.915163	-0.675075	-1.06009	-0.843555	-0.762961	-0.901275	-0.873801	-0.614271	-0.85151	-0.648095	-0.917791	-0.728461	-0.712287	-0.646843	-0.830462	-0.863746	-0.661461	-0.897647
4457	chr17	39790436	40049246	-0.139247	-0.306737	-0.171278	-0.559479	-0.163591	-0.139882	0.193954	0.00360679	-0.364948	-0.522708	-0.217753	-0.236946	-0.0894604	0.396176	-0.591088	-0.637076	-0.537177	-0.579674	-0.560582	-0.633161	-0.760153	-0.681984	-0.512309	-0.812669	-0.946454	-0.533905	-0.586074	-0.678375	-0.773419	-0.575281	-0.657603	-0.701751	-0.800592	-0.671303	-0.605083	-0.69044
4515	chr17	52641663	52917499	0.728049	0.541823	0.732507	0.941329	0.536299	0.570378	0.774652	0.734541	0.723691	0.652951	0.314832	0.237301	0.479755	0.171025	0.0340444	-0.526446	-0.155963	-0.287122	-0.200425	-0.600945	-0.662741	-0.451706	-0.279017	-0.864792	-0.597722	-0.523741	-0.520686	-0.585165	-0.471853	-0.131097	-0.0948945	0.32335	-0.66247	-0.820477	-0.762209	-0.797431
4698	chr17	94829255	95111210	0.719034	0.532644	0.892131	1.10159	0.675217	0.746845	0.930708	0.909298	1.30672	1.22858	0.606955	0.466657	0.77255	0.379015	0.47503	-0.189813	-0.192303	-0.154447	-0.0725996	-0.556457	-0.877218	-0.583248	-0.417285	-0.529382	-0.230829	-0.574909	-0.360087	-0.111087	-0.427569	-0.0861571	-0.0613773	-0.194326	-0.718927	-0.745233	-0.793643	-0.941836
4699	chr17	95111210	3306421	0.210885	-0.173304	0.0670386	0.142277	-0.0644046	0.284685	0.233983	-0.00748668	0.108497	0.26341	0.144604	-0.162099	-0.357708	-0.102506	-0.406202	-0.657796	-0.493941	-0.62059	-0.69542	-0.672982	-0.978727	-0.735029	-0.816772	-0.827604	-0.735302	-0.571436	-0.485019	-0.28156	-0.577079	-0.150847	-0.296028	-0.368229	-0.869938	-0.758912	-0.779165	-1.04093
4817	chr18	30688141	30918078	-0.107612	-0.207244	-0.237801	-0.183968	0.129069	0.357082	0.564542	0.259078	0.0336132	0.0257963	0.0881052	-0.0367706	-0.0212711	0.101031	-0.486965	-0.604755	-0.543189	-0.674825	-0.601041	-0.720679	-0.785527	-0.6969	-0.585468	-0.800766	-0.757164	-0.469469	-0.678152	-0.58937	-0.580026	-0.202357	-0.25636	0.0317831	-0.574673	-0.607109	-0.512085	-0.724437
4820	chr18	31395338	31613877	0.176139	0.188237	0.386025	0.354554	-0.296962	0.156864	0.0941441	0.210794	0.48406	0.525056	0.519658	0.376877	0.39538	-0.0539183	-0.152809	-0.646276	-0.512555	-0.666594	-0.204016	-0.599458	-0.399451	-0.61551	-0.528839	-0.49371	-0.21517	-0.437042	-0.575338	-0.0368846	-0.177042	-0.227612	-0.325432	-0.161538	-0.360294	-0.423589	-0.200308	-0.39242
4848	chr18	37501659	37777957	0.596197	0.480985	0.594146	0.726335	0.11642	0.383435	0.410187	0.531224	0.498118	0.565331	0.343807	0.0828183	0.304153	-0.10493	-0.335943	-0.558764	-0.641788	-0.973735	-0.438376	-0.716611	-0.684906	-0.347381	-0.43253	-0.599677	-0.421953	-0.517623	-0.463204	-0.550062	-0.550431	-0.674343	-0.689302	-0.770265	-0.712624	-0.657619	-0.367838	-0.568907
4849	chr18	37777957	37978869	1.12307	1.05245	0.995815	1.12092	1.11105	1.0153	1.49964	1.26657	1.28177	1.29084	0.912564	1.23856	1.05132	1.21815	0.924178	0.283759	0.193833	0.362132	0.626919	0.4931	0.224578	0.517182	0.555957	0.385501	0.657972	0.0858428	0.232511	0.154743	0.1509	-0.298233	-0.198562	-0.242158	-0.344818	-0.302095	0.273682	0.307487
4861	chr18	40250012	40468572	0.48613	0.440089	0.264242	0.333581	0.204068	0.331236	0.703471	0.274692	0.0394229	-0.0138159	0.325217	0.190983	0.575225	0.616911	-0.692593	-0.69852	-0.649067	-0.702712	-0.463376	-0.785332	-0.894468	-0.725262	-0.485742	-0.938176	-0.848533	-0.734551	-0.532757	-0.792559	-0.872125	-0.487849	-0.503067	-0.0515273	0.0730822	0.118013	0.0568566	-0.286636
4862	chr18	40468572	40675961	0.0998289	0.00431931	-0.0249479	-0.0175818	-0.245039	-0.136373	0.0728811	-0.154544	-0.307377	-0.418987	0.0924392	-0.0801922	0.0248549	0.0125279	-0.934552	-0.533456	-0.665563	-0.878498	-0.774127	-0.872678	-1.07434	-0.99702	-0.786993	-1.13659	-1.09979	-0.711822	-0.830947	-0.782972	-0.864811	-0.784742	-0.787483	-0.181895	-0.636953	-0.531289	-0.663133	-0.768917
5066	chr18	85083145	85358800	0.367441	0.396394	0.668098	0.524161	0.417966	0.675844	0.366301	0.224295	-0.0300606	0.0193099	0.211845	-0.450142	-0.569518	-0.531545	-0.629597	-0.667931	-0.669497	-0.778777	-0.683185	-0.610602	-0.514841	-0.460857	-0.417291	-0.529417	-0.221371	-0.72177	-0.753911	-0.765078	-0.70415	-0.57304	-0.52317	-0.418504	-0.914819	-0.627863	-0.835593	-0.640428
5087	chr18	90189052	90585587	0.0661214	-0.267153	0.193418	-0.0220127	-0.399163	-0.0469243	-0.223447	0.0537055	0.106176	0.0825065	-0.131134	-0.219292	-0.0893356	-0.311151	-0.342799	-0.436671	-0.463648	-0.710107	-0.614566	-0.74552	-0.938215	-0.595981	-0.583576	-0.903342	-0.620395	-0.661313	-0.706847	-0.747396	-0.829138	-0.430391	-0.425315	-0.39838	-0.761624	-0.749958	-0.654232	-0.727493
5088	chr18	90585587	3231709	0.723432	0.497877	0.650649	0.763002	0.534406	0.734614	0.933876	0.852881	0.843484	0.918527	0.671682	0.538095	0.609184	0.527282	0.574031	0.180928	0.284504	0.363048	-0.0352643	-0.0899346	-0.359421	-0.197546	-0.111047	-0.313564	0.0157356	-0.41326	-0.378534	-0.142129	-0.232169	0.190664	0.0204579	0.113496	-0.689323	-0.496526	-0.229903	-0.422441
5123	chr19	11396765	11626549	0.0530527	-0.071476	0.0272548	-0.065693	-0.136917	-0.0072056	0.0564682	0.0150818	-0.214959	-0.258985	-0.0429295	-0.250353	0.237367	0.0284519	-0.51217	-0.700519	-0.576839	-0.677658	-0.337739	-0.853639	-0.785261	-0.611488	-0.566206	-0.763926	-0.569117	-0.53936	-0.713448	-0.17582	-0.31399	-0.779318	-0.777903	-0.675426	-0.737942	-0.655962	-0.491654	-0.539139
5124	chr19	11626549	11873990	0.406182	0.22476	0.440691	0.50996	-0.123462	0.238669	0.127028	0.269833	-0.00187479	0.0848985	0.397506	0.390744	0.425052	0.00600692	-0.314023	-0.662489	-0.566983	-0.634592	-0.0522278	-0.699114	-0.473723	-0.410207	-0.52835	-0.552914	-0.253379	-0.194407	-0.37816	0.0214818	-0.0433981	-0.417527	-0.481553	-0.2872	-0.371252	-0.539154	-0.458121	-0.622366
5126	chr19	12075277	12334232	0.660794	0.452989	0.620454	0.701761	0.289378	0.488169	0.629791	0.584424	0.476956	0.31621	0.420121	0.739761	0.660527	0.461604	0.084089	-0.372746	0.0240485	0.152338	0.17645	-0.296349	-0.230493	-0.319608	-0.149948	-0.188068	0.0434523	0.190722	0.142449	0.289159	0.258302	-0.274318	-0.266401	-0.0591555	-0.250041	-0.0853551	-0.373396	-0.498979
5173	chr19	22798896	23017571	0.933755	0.840722	0.994303	1.23787	0.905578	0.948834	1.12512	0.911073	1.26578	1.18573	0.858614	0.621779	0.83007	0.592511	0.380394	0.202247	-0.157363	0.102031	0.273735	0.0702017	-0.139555	0.307757	0.350136	0.335319	0.490713	0.246458	0.523406	-0.023067	-0.041895	-0.164246	-0.13124	0.225689	0.376274	0.1051	-0.308582	-0.565296
5355	chr2	3875941	4094493	-0.63739	-0.94753	-0.746707	-1.0188	-1.01363	-0.735191	-0.827614	-1.064	-0.94196	-0.945748	-0.265304	0.239832	-0.59899	-0.978474	0.289836	-0.15741	-0.171318	-0.0757321	-0.193787	-0.0199667	0.400006	0.281464	-0.42962	0.608664	0.225234	0.461482	0.123279	-0.134169	-0.282482	0.462448	0.364961	0.284941	0.572344	0.70626	0.0764518	0.108754
5356	chr2	4094493	4312773	-0.0892086	-0.292528	-0.0111202	-0.125937	-0.139191	-0.120076	-0.601433	-0.400483	-0.334547	-0.00599708	0.0943167	0.556806	-0.0261007	-0.554046	0.965174	0.555637	0.555428	0.74572	0.392689	0.652172	0.771323	0.731323	0.207747	0.692185	0.763293	1.22281	0.796133	0.514483	0.30041	0.663827	0.51647	0.384701	0.73697	0.820177	0.542588	0.509491
5427	chr2	20533442	20746122	1.02137	1.04524	0.816246	0.82211	1.0115	0.783852	1.41867	1.09534	1.13306	1.11539	0.778888	0.773457	0.929415	1.06502	0.438953	0.0224229	-0.0249722	0.0492227	0.478151	-0.0456534	0.0489873	-0.00886116	0.188506	0.209903	0.455398	0.623848	0.645011	0.739312	0.662699	0.085764	-0.0678566	0.378055	0.1658	-0.0229522	-0.277118	-0.115933
5458	chr2	27680942	27881771	0.311107	0.224515	0.35586	0.317091	-0.0210897	0.452305	-0.178485	0.0432707	0.0755685	0.242256	0.501701	0.618202	0.204533	-0.228599	0.999719	0.857156	0.79369	0.943049	0.678688	0.861762	0.6536	0.769609	0.673385	0.859303	0.865098	1.07151	0.921862	0.604026	0.754296	0.629924	0.610398	0.458264	1.08486	1.10227	0.873498	1.20156
5459	chr2	27881771	28083168	0.384597	0.119672	0.387434	0.39879	0.151348	0.469213	-0.0417074	0.241815	0.227591	0.33611	0.497482	0.638573	0.336612	-0.359436	1.0318	0.679677	0.660981	0.830756	0.729346	0.766707	0.634908	0.836897	0.753248	0.754363	0.685197	1.05441	1.06062	0.79612	0.749135	0.78406	0.726786	0.806505	0.991389	0.970829	1.27968	1.17949
5724	chr2	87227788	87457581	0.182872	0.0940227	0.145868	0.0868165	0.0779011	0.087085	0.0828738	0.0442261	0.587545	0.326449	-0.411178	-0.656737	-0.791359	-0.387271	-0.925187	-0.45041	-0.623742	-0.76168	-0.78432	-0.48657	-0.593248	-0.94566	-0.390181	-0.832689	-0.791841	-0.534108	-0.440725	-0.658272	-0.934827	-0.760383	-0.616025	-0.764326	-0.588324	-0.595841	-0.729144	-0.748055
5749	chr2	93150466	93351534	0.213998	0.0963861	0.183559	0.275175	0.0309395	0.423707	-0.114245	0.0313904	0.00509779	0.181854	0.178303	0.52498	0.304727	0.0200407	1.0846	1.10772	1.12258	1.07131	0.886779	1.16958	0.966799	1.06238	1.00141	0.78374	0.705211	1.00924	0.754604	0.740878	0.781532	0.49775	0.504087	0.231711	0.717636	0.512147	1.03059	1.175
6003	chr2	149500396	149701576	0.0819281	-0.0356177	-0.126059	0.115536	-0.349025	-0.0431919	0.0050235	-0.023734	-0.439606	-0.26356	0.0185077	-0.473145	-0.403603	-0.525507	-1.10338	-0.677693	-0.816815	-0.804085	-0.827403	-0.921381	-0.94741	-1.02554	-0.807631	-1.13943	-1.06388	-0.738337	-0.697473	-1.01481	-0.737985	-0.980456	-1.00974	-0.973033	-0.932281	-0.813933	-1.02011	-0.932246
6004	chr2	149701576	150000328	0.560555	0.531594	0.434152	0.705453	0.183662	0.468466	0.526082	0.463567	0.296909	0.187166	0.0323391	-0.373686	0.0248033	-0.0974961	-0.851944	-0.69267	-0.76739	-0.888565	-0.822083	-0.923507	-1.01174	-0.90327	-0.663134	-1.03868	-0.922586	-0.785197	-0.764234	-0.828327	-0.698622	-0.956221	-0.935433	-0.948205	-0.899671	-0.785895	-0.896444	-0.842516
6005	chr2	150000328	150316674	0.979952	0.911993	0.98402	1.01276	0.894729	0.899087	0.872095	0.774559	0.778026	0.88309	0.572784	0.0341768	0.645178	0.340717	-0.379765	-0.290156	-0.324816	-0.40419	-0.0902886	-0.538199	-0.693629	-0.216811	-0.176057	-0.480812	-0.37041	-0.32299	-0.415331	-0.135822	-0.270582	-0.545176	-0.625512	-0.458275	-0.755718	-0.719483	-0.708222	-0.755985
6120	chr2	174472630	177767282	0.801517	0.824518	0.772708	0.888185	0.753704	0.944589	1.03826	0.986173	1.17428	1.21677	0.465356	-0.173599	0.319886	0.0323779	0.0537501	-0.187094	-0.145563	-0.090266	0.0825987	-0.0840623	-0.197954	-0.00947731	0.0127467	0.129215	0.157585	-0.303671	-0.0812301	-0.330476	-0.066177	-0.193085	-0.250352	-0.411901	-0.992605	-0.909625	-0.688155	-0.694903
6121	chr2	177767282	178187224	0.660941	0.715471	0.629517	0.981546	0.626647	0.772323	0.673523	0.627873	1.1293	1.23589	0.141925	-0.2042	0.106994	-0.24842	-0.733682	-0.580946	-0.525986	-0.540536	-0.415173	-0.523119	-0.703704	-0.245123	-0.118255	-0.876305	-0.55757	-0.724727	-0.730597	-0.836977	-0.784497	-0.0875511	0.0182049	-0.138777	-0.949153	-1.01133	-0.820107	-0.769657
6197	chr3	18595924	18848524	-0.202725	-0.301126	-0.0310372	-0.245133	0.0390401	0.287263	-0.190099	-0.169524	-0.271391	-0.340481	0.257882	-0.197148	-0.511393	-0.391845	-0.619394	-0.687021	-0.922126	-1.08894	-0.848833	-0.892078	-0.896101	-0.91082	-0.842709	-1.13943	-0.852258	-0.821447	-0.72422	-0.545971	-0.523824	-0.597954	-0.640975	-0.788168	-0.466008	-0.381543	-1.0358	-1.04185
6212	chr3	22293147	22522915	0.92799	0.772635	0.75646	1.0561	0.42836	0.703311	0.829596	0.470917	0.873834	1.13703	0.324428	0.0603206	0.746918	0.29392	-0.103186	-0.749878	-0.785986	-0.828998	-0.344907	-0.759315	-0.589776	-0.147955	-0.237497	-0.251786	-0.0999689	-0.609809	-0.510261	-0.437597	-0.725323	-0.373233	-0.46901	-0.368739	-0.302702	-0.386977	-0.259408	-0.630249
6213	chr3	22522915	22868145	0.105222	-0.160655	-0.466509	-0.303509	-0.898952	-0.447613	-0.545909	-0.599753	-0.385269	-0.275664	-0.34371	-0.860324	-0.638595	-0.709507	-0.849616	-0.748425	-0.761058	-1.06324	-0.848239	-1.04351	-1.22481	-0.952464	-0.914999	-1.12369	-1.0846	-0.962819	-1.00486	-0.943417	-1.02315	-0.90034	-0.872224	-0.861721	-0.777225	-0.927068	-0.866558	-0.947182
6272	chr3	36087346	36311625	0.886692	0.730556	0.977352	1.228	0.790092	1.01668	0.982304	0.958039	1.11264	1.16825	0.796981	0.490412	0.713966	0.335376	0.162833	-0.0560767	-0.061589	-0.249649	0.301535	-0.1578	-0.207879	0.0720674	0.139615	0.253363	0.324962	-0.186467	-0.113792	-0.388036	-0.287092	0.143407	0.242626	0.0162483	-0.216587	-0.298019	-0.115862	-0.247095
6297	chr3	41601638	41808681	1.00326	0.909676	0.90748	1.01085	1.13792	0.842496	1.28749	1.05225	1.23018	1.02228	0.617202	0.475006	0.548506	0.43821	-0.414487	-0.614413	-0.702724	-0.676062	0.0135245	-0.17486	-0.242574	-0.230552	0.156579	-0.404091	-0.0493265	0.212614	0.137447	-0.154176	-0.041247	-0.071091	-0.146242	-0.418705	0.386537	0.282506	0.422025	0.00341551
6298	chr3	41808681	42101824	0.324148	0.103457	0.513701	0.458596	-0.0839749	0.290014	0.183892	0.0501433	0.539355	0.532806	-0.137432	-0.294384	-0.200933	-0.34402	-0.828496	-1.0021	-0.756523	-0.993142	-0.723094	-0.868858	-0.941716	-0.87263	-0.693937	-0.849427	-0.650739	-0.719295	-0.748489	-0.698683	-0.860161	-0.551384	-0.627094	-0.705962	-0.5931	-0.400104	-0.627479	-0.741491
6340	chr3	52077934	52279441	-0.280732	-0.436724	0.161339	-0.249355	-0.173693	0.208336	-0.0175446	-0.0608138	-0.756457	-0.597558	0.108412	0.697428	0.587543	0.316673	1.16728	1.05717	0.9397	0.878474	0.758879	1.05047	1.16052	1.05216	0.806863	0.959393	0.761259	0.824275	0.663077	1.04239	0.989397	0.300386	0.272612	1.01645	1.31027	0.844315	0.955387	0.926495
6441	chr3	75658623	75888970	0.100821	-0.0676993	0.366746	0.552759	-0.0406777	0.355799	-0.0623077	-0.0426876	0.170734	0.226167	-0.369501	-0.232595	-0.00714458	-0.271757	-0.670623	-0.606934	-0.599509	-0.449149	-0.751947	-0.949873	-0.840774	-1.01039	-0.861824	-1.07338	-1.04417	-0.800805	-0.650331	-0.926699	-0.858926	-0.382797	-0.336249	-0.403615	-0.618986	-0.695073	-0.801628	-0.863909
6875	chr4	18227841	18498000	-0.0715367	-0.218692	0.111384	-0.152397	-0.150331	-0.137655	-0.265578	-0.0650525	-0.105503	-0.14667	-0.216382	-0.51455	-0.434983	-0.22037	-0.56229	-0.643252	-0.447258	-0.671143	-0.661778	-0.678286	-0.58115	-0.647296	-0.596907	-0.811056	-0.881824	-0.613042	-0.454356	-0.588049	-0.608933	-0.553953	-0.611251	-0.729316	-0.686406	-0.701634	-0.758441	-0.68808
6887	chr4	21488101	21769781	0.378188	0.20243	0.422362	0.60689	0.0531086	0.288569	0.276333	0.266409	0.322439	0.119623	-0.233419	-0.0344975	0.120212	-0.165023	-0.0755374	-0.608383	-0.171468	-0.304047	-0.263808	-0.513172	-0.653137	-0.430695	-0.34641	-0.548938	-0.359486	-0.443783	-0.542156	-0.492741	-0.434924	-0.19363	-0.10696	-0.0235478	-0.567547	-0.557176	-0.675176	-0.676353
6899	chr4	24351421	24644501	-0.113475	-0.36166	0.0189243	0.10518	-0.397611	-0.0663001	0.0387619	-0.150241	-0.275943	-0.425878	-0.496037	-0.546112	-0.451257	0.0869888	-0.824097	-0.824168	-0.663451	-0.806588	-0.813892	-0.781152	-1.06926	-0.589393	-0.689892	-0.924369	-0.82701	-0.831763	-0.737255	-0.371916	-0.430249	-0.633083	-0.683789	-0.773977	-0.822021	-1.00361	-0.892044	-0.980498
6964	chr4	39951094	40210064	-0.0351871	-0.155524	0.00820049	-0.16426	-0.311054	0.00335421	-0.269984	-0.0741022	-0.201127	-0.299047	-0.0366358	-0.153712	-0.665821	-0.945902	-0.692908	-0.736012	-0.874898	-1.11947	-0.678541	-0.899828	-1.04095	-0.967235	-0.750427	-0.948303	-0.840307	-0.802638	-0.768684	-0.664733	-0.849734	-0.525518	-0.615721	-0.329027	-0.585239	-0.626303	-0.71901	-0.7826
7001	chr4	48696956	48932983	0.729795	0.606945	0.642538	0.921915	0.490367	0.720398	0.787162	0.646596	0.848786	0.971671	0.54466	0.567458	0.692929	0.322783	0.342978	0.161337	0.130635	0.0503262	0.353442	0.31302	0.106898	0.257362	0.264171	0.297554	0.478678	-0.179527	0.0249982	0.222706	0.221686	0.0542141	0.0238129	0.281242	-0.24393	0.0614947	0.338735	0.133698
7103	chr4	73778632	74037362	0.189017	0.11153	0.074026	0.39608	-0.273003	-0.0239711	0.0465504	-0.187063	-0.0240922	-0.0930887	-0.242754	-0.500499	-0.191472	-0.219237	-0.508849	-0.730301	-0.526705	-0.617555	-0.75501	-0.918473	-1.07872	-0.884411	-0.518061	-1.18323	-1.06867	-0.743536	-0.863719	-0.850815	-1.0511	-0.470388	-0.574408	-0.488472	-0.805913	-0.767231	-0.87973	-1.07254
7158	chr4	86457065	86658254	0.194565	-0.00721185	0.473073	0.105963	0.120694	0.445622	0.202965	0.238327	0.22173	0.342789	0.282181	0.106173	-0.0129794	-0.449382	-0.329782	-0.633995	-0.6601	-0.621854	-0.208347	-0.542033	-0.535398	-0.101472	-0.428591	-0.132341	-0.0166863	-0.548059	-0.533798	-0.436026	-0.489475	-0.427717	-0.410855	-0.162335	-0.600087	-0.464459	-0.506711	-0.602313
7222	chr4	101263276	101533879	0.246225	-0.0182368	0.148425	0.0167405	-0.159105	0.100336	-0.358583	-0.565042	0.332636	0.41461	0.0387427	-0.11326	-0.351163	-0.500019	-1.01054	-1.12888	-0.989072	-1.42621	-0.523672	-1.16818	-1.24038	-0.829721	-1.10948	-0.665489	-0.580799	-1.09031	-1.17526	-0.860302	-1.04263	-0.922949	-1.03028	-1.06536	-0.958897	-0.845453	-0.331173	-1.00548
7417	chr4	144595386	145354446	1.12174	0.768537	0.860894	1.04342	1.15652	1.16014	1.15138	0.824162	1.1663	1.14034	0.560228	-0.0100955	0.204465	0.113472	-0.5349	-0.704182	-0.633034	-0.735319	-1.12126	-1.14893	-1.33612	-0.979006	-0.63213	-1.20546	-0.874413	-0.965627	-0.866795	-0.513644	-0.766296	-0.594311	-0.621086	-0.515729	-0.786787	-0.730298	-0.381972	-0.595314
7418	chr4	145354446	146354843	1.03334	0.697547	0.748902	0.722567	1.0701	1.2002	1.30628	0.888689	1.01181	0.967424	0.504118	-0.0901131	0.109593	-0.0107941	-1.00262	-1.00761	-0.936891	-1.18252	-1.30869	-1.27384	-1.48085	-1.15001	-0.706019	-1.39898	-0.905883	-1.10824	-1.04033	-0.518572	-0.747769	-1.0453	-1.19103	-1.08479	-1.13423	-1.03157	-1.16206	-1.31482
7419	chr4	146354843	146763017	0.990224	0.835523	0.839015	0.932687	1.54741	1.24608	1.4603	1.06765	1.29345	1.23278	0.462636	0.425365	0.622335	0.683715	-0.00232705	0.061649	0.296778	-0.213282	-0.227296	-0.0780859	-0.179258	0.065318	0.303162	-0.320457	-0.135877	-0.00877755	0.0156543	0.579787	0.135214	0.0627223	-0.0722685	-0.0491396	-0.378019	-0.213173	0.351792	-0.104897
7480	chr5	7935281	8159593	0.1467	-0.117568	-0.0591463	0.0718631	-0.907324	-0.463965	-0.378497	-0.318973	-0.127959	-0.0880984	-0.124227	-0.229747	-0.457288	-0.456028	-0.621961	-0.713789	-0.757942	-0.94762	-0.573007	-0.895056	-0.822325	-0.732709	-0.968075	-0.726711	-0.714612	-0.87785	-0.905327	-0.885002	-0.902862	-0.713407	-0.673736	-0.751034	-0.752828	-0.629305	-0.669491	-0.926887
7481	chr5	8159593	8429619	0.561905	0.429923	0.406239	0.495243	0.0824564	0.233447	0.54432	0.659717	0.407773	0.0952336	0.126558	0.395804	0.33299	0.375748	-0.265849	-0.482919	-0.270968	-0.262046	-0.109053	-0.412309	-0.162371	-0.206723	-0.169157	-0.414654	-0.152353	-0.627191	-0.485358	-0.724194	-0.723079	-0.211932	-0.20531	-0.48606	-0.526279	-0.371417	-0.566015	-0.822705
7482	chr5	8429619	8688433	0.712603	0.740874	0.541605	0.996853	0.358239	0.495624	0.874748	0.848884	0.941013	0.784772	0.656408	0.483135	0.449829	0.269347	-0.177387	-0.279637	-0.091056	-0.0247102	0.00932716	-0.323041	-0.12206	-0.162144	-0.127349	-0.32255	0.0356622	-0.827597	-0.628014	-0.620675	-0.580908	0.132362	0.0960735	-0.248402	-0.437604	-0.473482	-0.66303	-0.513155
7483	chr5	8688433	8941695	0.724588	0.638991	0.627922	0.935395	0.401685	0.373147	0.633467	0.818589	0.816461	0.90774	0.590387	0.733002	0.21279	0.081386	-0.100709	-0.450681	-0.120045	-0.163793	-0.0407128	-0.259114	-0.322753	-0.0803824	-0.553747	-0.279466	0.130602	-0.717246	-0.57477	0.0508597	-0.0114787	0.060363	0.0501059	-0.342028	-0.604216	-0.364891	-0.375755	-0.456812
7517	chr5	17963470	18210617	-0.0230074	-0.138041	0.191076	-0.100916	-0.0634058	0.199169	0.209003	0.16308	-0.16908	-0.258326	0.207751	-0.263181	-0.00297843	0.0227731	-0.66574	-0.812999	-0.648932	-0.888402	-0.528648	-0.868283	-1.10499	-0.901777	-0.840389	-0.747527	-0.780132	-0.604273	-0.709125	-0.598023	-0.604334	-0.63682	-0.814691	-0.798431	-0.732157	-0.742265	-0.713147	-0.647431
7518	chr5	18210617	18475224	-0.162778	-0.313127	0.0595925	-0.348903	-0.543156	-0.1563	-0.369775	-0.279504	-0.463185	-0.345368	-0.250801	-0.63056	-0.403562	-0.444633	-0.850026	-0.713741	-0.702834	-0.978969	-0.877406	-0.882347	-1.01537	-0.90207	-0.712421	-1.03756	-0.985814	-0.702673	-0.690177	-0.793341	-0.913576	-0.70593	-0.853395	-0.868937	-0.835728	-0.82976	-0.724407	-0.72952
7535	chr5	22068930	22338875	0.224234	0.0886444	-0.0757418	0.21421	-0.155105	-0.108579	0.263431	0.0778937	-0.237589	-0.052857	-0.18771	-0.488311	-0.174842	-0.118462	-0.650559	-0.690435	-0.684565	-0.548627	-0.486138	-0.797928	-0.692452	-0.632691	-0.541012	-0.687944	-0.533028	-0.737095	-0.759633	-0.573718	-0.718866	-0.775617	-0.882234	-0.752731	-0.660835	-0.569485	-0.0668581	-0.242435
7608	chr5	39054367	39284277	0.533273	0.218673	0.938122	1.10615	0.939968	0.942545	0.705758	0.535188	0.358997	0.440045	0.340842	-0.121939	-0.162425	-0.51248	-0.343093	-0.574086	-0.63442	-0.435488	-0.61341	-1.04196	-1.12422	-0.501218	-0.556737	-0.71638	-0.531298	-0.632506	-0.649163	-0.651973	-0.910663	-0.34703	-0.450496	0.00479243	-0.459667	-0.618008	-0.3674	-0.467445
7778	chr5	78539486	78798051	0.392412	0.170066	0.518829	0.628287	0.478512	0.552483	0.167852	0.0567821	0.138568	0.244767	0.351306	0.310512	0.141529	-0.416766	-0.353743	-0.551794	-0.631908	-0.724612	-0.480337	-0.814915	-0.781836	-0.526561	-0.631668	-0.238956	-0.188347	-0.502051	-0.4864	-0.0049571	-0.178305	-0.554537	-0.662736	-0.209587	-0.113989	-0.116249	-0.51879	-0.476921
7898	chr5	107404743	107623124	-0.342925	-0.70791	-0.357197	-0.488912	-0.809957	-0.260675	-0.789948	-0.839119	-0.188111	-0.193964	0.0796575	0.211024	0.241514	-0.0959903	1.2719	0.775227	0.917077	0.870579	0.769209	0.717109	0.370385	0.823393	0.666461	0.875383	0.887769	0.592842	0.448414	0.985585	0.990103	0.105679	0.12173	0.134439	0.462532	0.720885	0.679136	0.210765
7907	chr5	109577909	109836648	0.00874252	-0.171908	0.24104	0.0342223	-0.0350148	0.221347	-0.0398608	0.285087	0.559201	0.55895	0.29361	-0.410251	-0.33209	-0.538724	-0.763113	-0.820819	-0.734066	-0.839599	-0.763965	-1.02328	-1.29488	-0.636246	-0.684378	-0.995885	-0.812189	-0.586438	-0.719739	-0.211655	-0.459063	-0.846791	-0.917674	-0.812372	-0.807773	-0.834243	-0.876675	-0.985357
7908	chr5	109836648	110222098	0.854809	0.747976	0.980312	1.07254	1.23464	1.0475	1.1163	1.07876	1.3988	1.33036	0.613822	0.493275	0.514639	0.261525	-0.246768	-0.447398	-0.580422	-0.71765	-0.289817	-0.638659	-0.777614	-0.217311	0.0389812	-0.427949	-0.295402	-0.217815	-0.260745	0.52801	0.257765	-0.648069	-0.677273	-0.33227	-0.68447	-0.678907	-0.52203	-0.678186
8345	chr6	58293680	58563997	0.0844018	-0.0891076	-0.00314359	0.273952	0.0694426	0.244057	0.194321	0.162104	0.0950433	-0.0633828	-0.159147	-0.1253	0.0183706	-0.0711135	0.186156	-0.671785	-0.0595338	-0.305123	-0.477117	-0.706069	-1.16963	-0.914763	-0.740174	-0.945363	-0.86624	-0.424536	-0.473136	-0.538814	-0.727629	-0.828956	-0.922068	-0.876064	-0.743937	-0.779794	-0.874104	-0.982913
8371	chr6	64492268	64716279	0.584406	0.396204	0.585306	0.655606	-0.110522	0.238384	0.221701	0.444264	0.510143	0.500789	0.210729	-0.0817818	0.190113	-0.225091	-0.698039	-0.62359	-0.760741	-0.838105	-0.551518	-0.681322	-0.478598	-0.591596	-0.491198	-0.436391	-0.194779	-0.772464	-0.5687	-0.925162	-0.902202	-0.811592	-0.730526	-0.775338	-0.861303	-0.865437	-0.740481	-0.914624
8372	chr6	64716279	64975499	1.03769	0.908181	0.820958	0.89381	0.826535	0.768751	1.24152	1.1097	1.1148	1.07841	0.434239	0.238645	0.766983	0.647576	-0.663053	-0.578477	-0.443764	-0.470258	-0.483143	-0.86648	-0.587104	-0.406673	-0.341975	-0.448313	-0.213224	-0.465195	-0.431313	-0.686983	-0.642696	0.0913374	-0.0536417	-0.271539	-0.893677	-0.84408	-0.947406	-0.98938
8373	chr6	64975499	65216928	0.700931	0.789249	0.72134	0.636836	0.719967	0.578671	0.971707	0.878453	1.11571	0.970912	0.445542	0.168667	0.511323	0.524637	-0.507883	-0.474328	-0.295585	-0.348247	-0.559782	-0.721076	-0.481465	-0.404051	-0.101258	-0.614351	-0.434867	-0.572449	-0.419787	-0.547971	-0.660621	0.0987278	-0.108859	-0.180433	-0.703878	-0.587682	-0.676904	-0.735354
8374	chr6	65216928	65492616	0.325458	0.30762	0.591164	0.471544	-0.0190295	0.27377	-0.039388	0.371625	0.227834	0.177823	0.00236977	-0.228894	0.00499746	-0.353525	-1.06247	-0.855006	-0.87608	-1.15487	-0.851269	-1.02675	-0.635239	-0.321983	-0.378402	-0.803835	-0.39357	-0.970519	-0.913175	-1.04191	-1.01276	-0.253586	-0.252722	-0.305633	-0.620295	-0.551965	-1.02063	-0.756351
8383	chr6	67315426	67602831	0.539502	0.462845	0.464637	0.623587	0.137929	0.461993	0.508562	0.607331	0.489281	0.603447	0.422139	0.50426	0.599097	0.257789	-0.086303	-0.523172	-0.398189	-0.173571	-0.118112	-0.492528	-0.595497	-0.627661	-0.231746	-0.894162	-0.484467	-0.485566	-0.202223	-0.555849	-0.309913	-0.161282	-0.29132	0.111616	-0.456739	-0.515951	0.130622	0.0647362
8444	chr6	82271233	82495460	0.407544	0.317996	0.664837	0.902445	0.234866	0.688722	0.490358	0.677655	0.720299	0.769822	0.175766	-0.127964	-0.412778	-0.660291	-0.459877	-0.467828	-0.776532	-0.84706	-0.654627	-0.904092	-0.701776	-0.26499	-0.472356	-0.495482	-0.491627	-0.698919	-0.69576	-0.429255	-0.331723	-0.579389	-0.485976	-0.427201	-0.594196	-0.40335	-0.333726	-0.487622
8503	chr6	94846740	95064904	0.00639633	-0.0976369	0.17479	0.451575	0.032724	0.136983	-0.270692	-0.139064	-0.0809725	0.202965	-0.0324871	-0.189278	0.257068	-0.437124	0.852093	0.418895	0.443894	0.554422	0.655669	0.832805	0.812551	0.867155	0.410129	0.956417	0.751903	0.837711	0.72178	0.314445	0.583411	0.746068	0.726146	0.831165	1.05529	1.10991	1.07928	0.774824
8625	chr6	121894728	122273776	0.843267	0.406463	0.567984	0.580561	0.301981	0.461014	0.687231	0.601867	0.45226	0.47297	0.461999	0.544648	0.573173	0.438725	0.233131	-0.130815	-0.172424	-0.0841907	0.0807308	-0.573686	-0.898893	-0.432168	-0.10086	-0.816255	-0.447095	-0.632639	-0.564464	-0.22025	-0.142286	-0.190811	-0.154545	-0.216023	-0.620294	-0.615831	-0.395377	-0.75403
8632	chr6	124016497	124309661	0.449608	0.162499	0.467824	0.378719	-0.00848451	0.336075	0.0807827	0.0302148	0.138902	-0.00762581	0.144282	0.159745	-0.064072	-0.31513	0.462564	-0.21122	-0.497367	-0.345543	-0.414288	-0.714467	-0.973205	-0.604994	-0.594096	-0.702624	-0.506482	-0.551112	-0.675881	-0.63372	-0.509508	-0.332359	-0.278099	-0.470503	-0.696002	-0.642514	-0.621669	-0.678364
8750	chr7	4674885	5008436	0.718341	0.599834	0.59924	0.729631	0.349033	0.572284	0.756778	0.727156	0.650851	0.762017	0.600778	0.501493	0.531234	0.175041	0.400024	-0.17077	-0.000972458	-0.125115	0.242633	-0.0424489	0.137354	0.159406	0.0185651	0.304039	0.257152	-0.0403387	-0.028471	0.09481	-0.0262307	-0.267549	-0.114146	-0.555835	-0.322222	-0.212561	-0.00668405	-0.115118
8752	chr7	5411181	5767535	0.4986	0.413094	0.368989	0.459545	0.373252	0.313682	0.477096	0.407442	0.548744	0.559977	0.293788	-0.0336725	0.252026	0.0546178	-0.177206	-0.442942	-0.23319	-0.251176	-0.293924	-0.481182	-0.448172	-0.404335	-0.114415	-0.662226	-0.55083	-0.431364	-0.219868	-0.0946852	-0.357427	-0.21796	-0.274757	-0.39998	-0.679239	-0.515589	-0.480738	-0.603756
8753	chr7	5767535	5980010	1.10332	0.950587	0.798223	0.971163	1.50363	0.864137	1.48964	1.15667	1.27438	1.18912	0.861061	0.550221	0.809781	0.987124	0.468039	-0.0765304	0.560423	0.325497	0.239836	-0.00663176	-0.27489	0.263618	0.460396	0.0311663	0.182983	0.112559	0.0824591	0.496929	0.28794	0.459683	0.380173	0.158404	-0.509797	-0.429518	0.0425157	-0.153129
8765	chr7	11505930	11781879	1.03587	0.831783	0.949657	1.10252	1.04421	0.894298	1.15159	1.04275	1.15854	1.16508	0.580917	0.823061	0.827717	0.532264	0.442037	-0.209652	0.132902	-0.00728207	0.244907	-0.0754816	-0.100778	0.278856	0.380985	-0.0357229	0.197657	0.113966	0.191043	0.282024	0.18373	-0.130459	-0.0338791	-0.308764	-0.301373	-0.137366	-0.3605	-0.356633
8767	chr7	11983421	12259287	0.855852	0.748047	0.796895	0.929319	0.622535	0.783113	1.04978	0.926734	0.853431	0.918149	0.779669	0.70361	0.705009	0.525982	0.373969	-0.123635	0.069353	0.135186	0.349238	0.139277	0.188999	0.212433	0.27215	-0.0490826	0.159257	0.253336	0.220113	0.514004	0.251306	-0.157564	-0.0634193	-0.352185	-0.314702	-0.197314	-0.124	-0.363043
8791	chr7	23494643	23811243	0.273945	0.128722	0.318736	0.472122	-0.0173013	0.331304	0.118706	0.193144	0.153726	0.116823	0.0735913	0.103307	0.186372	-0.111167	-0.487524	-0.783167	-0.646753	-0.625089	-0.421915	-0.754731	-0.975041	-0.524594	-0.557373	-0.87724	-0.588412	-0.641816	-0.481262	-0.518768	-0.481398	-0.389159	-0.418523	-0.494101	-0.517732	-0.454197	-0.17656	-0.534869
8826	chr7	33499728	33827698	0.70021	0.645171	0.589563	0.78004	0.271042	0.427401	0.688347	0.783676	0.831475	0.797248	0.474269	0.549054	0.546514	0.179265	0.257781	-0.213075	0.245895	-0.0513189	0.159149	-0.14537	0.194014	-0.0256636	0.00102114	0.0721692	0.109325	0.279482	0.350495	0.242467	0.102659	-0.0444461	-0.00687488	0.128225	0.0140943	-0.0220943	0.080274	0.12369
8857	chr7	41124222	41693596	0.543428	0.394552	0.683241	0.681908	0.438353	0.515492	0.64388	0.457352	0.339901	0.0747719	0.150096	-0.300773	-0.0646798	-0.240015	-0.826517	-0.860039	-0.692605	-0.759555	-0.889154	-0.968475	-1.22777	-0.929416	-0.606096	-1.31509	-1.10155	-0.848623	-0.909484	-0.788767	-1.00264	-0.756567	-0.873115	-0.934165	-0.740585	-0.797704	-0.791501	-1.02675
8859	chr7	42015348	42314539	0.521391	0.281747	0.328455	0.377134	0.169573	0.594291	0.511333	0.505136	0.659186	0.414851	0.0012086	-0.556775	-0.37761	-0.366516	-0.98611	-0.910147	-0.727399	-0.939311	-0.80845	-0.899985	-0.972728	-0.90605	-0.531943	-1.06804	-0.970258	-0.617722	-0.683495	-0.728628	-0.825001	-0.752339	-0.739475	-0.745173	-0.920353	-0.884105	-0.821837	-0.968177
8860	chr7	42314539	42705507	0.748177	0.675174	0.769248	0.917852	0.943469	1.01506	1.17668	0.954999	1.21111	0.975178	0.297864	-0.204315	-0.11826	-0.223862	-0.43593	-0.82615	-0.903019	-0.921668	-0.899993	-1.07951	-1.21685	-1.00568	-0.548299	-1.1567	-0.978336	-0.371242	-0.46734	-0.227657	-0.375033	-0.851347	-0.947948	-0.874847	-0.974209	-1.06836	-0.851451	-1.12643
8861	chr7	42705507	43217403	0.969859	0.868945	0.829639	1.01127	1.20282	0.904783	1.34634	1.03072	1.28658	1.23846	0.496652	0.107597	0.306087	0.109823	-0.0680076	-0.498562	-0.297986	-0.282985	-0.508231	-0.853999	-1.22502	-0.664588	-0.504187	-1.00567	-0.705586	-0.276005	-0.329543	-0.0118253	-0.151199	-0.573398	-0.615441	-0.605147	-0.496783	-0.514235	-0.609516	-0.692428
8862	chr7	43217403	43418681	1.28633	1.05193	0.835153	1.191	1.56175	0.907091	1.62562	1.43084	1.41669	1.29173	0.753374	0.75669	0.894878	0.470259	0.808494	0.243934	0.767804	0.610841	0.0989309	-0.422444	-0.935361	-0.0817871	0.100586	-0.33089	0.114001	-0.306912	-0.387865	-0.0841582	-0.256017	0.29684	0.225133	-0.112572	0.0154634	0.180208	-0.0173233	-0.0828792
8925	chr7	57885571	58178986	-0.269566	-0.545977	-0.151832	-0.622028	-0.260235	-0.104352	-0.406361	-0.426001	-0.492336	-0.556654	-0.263933	-0.308456	-0.348288	-0.359869	-0.606668	-0.671609	-0.817815	-0.753679	-0.732379	-0.838653	-0.842453	-0.873734	-0.738651	-1.01642	-0.992463	-0.652267	-0.617798	-0.691363	-0.735142	-0.736358	-0.709818	-0.566959	-0.869173	-0.843614	-0.647998	-0.926012
8961	chr7	67108252	67338493	0.187653	-0.032384	-0.115195	0.170103	-0.145351	0.100952	-0.458956	-0.316431	-0.207894	-0.0317573	0.204242	0.0874517	0.305778	-0.171037	0.939123	0.362157	0.769984	0.632482	0.703115	0.601233	0.36763	0.694078	0.349123	0.87684	0.848222	1.33036	0.846293	1.17725	0.880287	1.14787	1.10973	0.771143	1.15835	0.871383	1.24341	1.34694
9136	chr7	106616867	106869758	0.12639	-0.0319566	0.168018	0.329732	-0.35701	-0.140787	-0.0447551	-0.0237913	0.0756034	0.0320761	-0.246523	-0.220419	-0.168692	-0.434362	-0.769707	-0.754914	-0.668873	-0.898919	-0.80306	-0.945337	-0.943387	-1.04432	-0.839306	-1.13144	-0.868081	-0.721227	-0.657902	-0.592838	-0.415012	-0.440409	-0.390224	-0.540667	-0.775599	-0.882588	-0.754287	-0.799598
9137	chr7	106869758	107128270	0.577602	0.680516	0.67252	0.816165	0.644328	0.723197	0.953428	0.835659	0.789066	0.717632	0.395251	0.0186102	0.629709	0.540852	-0.282625	-0.431904	-0.557141	-0.567958	-0.443715	-0.706064	-0.799988	-0.677555	-0.509907	-0.780287	-0.759581	-0.754289	-0.537126	-0.708449	-0.611605	0.496471	0.624601	0.267139	-0.687164	-0.761627	-0.91617	-0.897695
9138	chr7	107128270	107335520	1.11135	1.15856	0.981903	1.08765	1.13624	1.04594	1.54082	1.32196	1.00829	0.905204	0.803833	0.228813	1.01475	0.765299	-0.139556	-0.467768	-0.608877	-0.430059	-0.669933	-0.799821	-1.02072	-0.907808	-0.565749	-0.846666	-0.837301	-0.598717	-0.550334	-0.569258	-0.48475	0.634432	0.699847	0.774897	-0.783098	-0.935106	-1.07403	-0.929626
9139	chr7	107335520	107542364	0.831517	0.989983	0.965457	1.00625	0.975476	0.961425	1.31333	1.03045	0.919431	0.903919	0.453391	0.482785	0.618918	0.613896	-0.229985	0.0305974	-0.182879	-0.0649042	-0.39147	-0.47822	-0.635908	-0.488771	-0.382775	-0.442882	-0.378726	-0.297766	-0.216723	-0.297773	-0.160666	0.437182	0.509382	0.818229	-0.617567	-0.444688	-1.07949	-0.826529
9140	chr7	107542364	107875827	0.303394	0.154242	0.114745	0.216889	0.189946	0.0773866	0.14352	0.35728	0.00662158	-0.0147002	0.112435	-0.0396817	-0.157427	-0.336369	-0.573109	-0.6621	-0.6156	-0.863524	-0.769204	-0.835056	-0.836046	-0.77893	-0.731724	-0.673246	-0.878925	-0.587017	-0.757965	-0.572953	-0.839447	-0.274048	-0.408918	0.0640216	-0.700544	-0.64246	-0.732179	-0.86445
9159	chr7	111843573	112044943	-0.134754	-0.298533	0.115076	-0.0304313	-0.274923	0.0781198	-0.253058	-0.121769	0.0362132	0.0258399	0.2932	0.604637	0.215061	0.051326	0.852934	1.00081	0.751863	0.776868	0.627906	0.678987	0.917902	0.857255	0.669351	0.887342	0.793174	0.991407	0.670537	0.39839	0.334106	0.961247	0.722359	0.587341	1.07019	1.06737	1.01471	1.09626
9301	chr7	141990672	142209204	0.0688815	-0.0635178	0.257893	0.208917	0.30374	0.440406	0.392048	0.282244	-0.349244	-0.254031	0.432766	0.735578	0.275947	0.0979873	0.951179	0.700713	0.876433	0.756634	0.676979	0.942486	0.627584	0.604089	0.651849	0.863718	0.716761	1.21592	0.858677	1.02159	0.799817	0.717855	0.686222	0.496371	0.848389	0.908512	1.06108	1.05138
9349	chr8	10752609	10954086	-0.503653	-0.664302	-0.572272	-0.906552	-0.470678	-0.348761	-0.313491	-0.400077	-0.725554	-0.837264	0.469355	0.777305	0.357718	0.132594	1.21488	1.06535	0.711034	0.851976	0.973421	0.759604	1.16446	1.27923	0.799457	1.09746	0.84671	1.27526	0.803879	0.647371	0.262156	0.389434	0.354932	0.999196	1.16168	1.39358	0.769217	0.363664
9350	chr8	10954086	11155393	-0.303994	-0.416737	-0.362762	-0.573912	-0.471079	-0.187589	-0.30832	-0.190988	-0.582995	-0.63187	0.27724	0.683792	0.205883	-0.0249626	0.938705	0.743073	0.495162	0.810133	0.719639	0.684347	1.10099	0.945626	0.683423	0.923836	0.829027	1.33234	0.809323	0.71638	0.376528	0.436832	0.185644	0.669205	1.113	0.860241	0.909029	0.694797
9385	chr8	18480920	18693580	0.550158	0.688839	0.733181	1.04677	0.340452	0.709121	0.520884	0.60304	0.740589	0.868047	0.642157	0.231873	0.493707	0.0130987	0.243191	-0.292692	-0.147467	0.0418064	0.15333	-0.124149	-0.11506	-0.488081	-0.389761	0.272954	0.312931	-0.293246	-0.0587499	0.119253	-0.0010872	-0.185313	-0.228892	-0.0677236	-0.351488	-0.463801	-0.452125	-0.206683
9387	chr8	18900640	19193948	0.486658	0.638861	0.683651	0.793655	0.736772	0.72188	0.853727	0.561059	0.876757	0.889891	0.561329	0.624	0.583748	0.559404	0.364881	-0.058134	0.224895	0.308521	0.525701	0.227261	0.155551	0.0178194	0.203701	0.346962	0.480024	0.00762785	0.22603	0.163169	0.26652	0.0883353	0.253454	0.250925	0.0841692	-0.0560422	-0.132789	-0.0622164
9418	chr8	28830772	29083792	0.646521	0.41197	0.773565	0.737723	0.150275	0.527379	0.379044	0.671257	0.534781	0.651823	0.548664	0.780185	0.234689	-0.160018	-0.093719	-0.322863	-0.454757	-0.244462	0.0602146	-0.171226	0.0504191	-0.119594	-0.218652	0.180877	0.282792	-0.0570975	-0.00305791	-0.406411	-0.289913	-0.287773	-0.29165	-0.217424	-0.0826809	-0.122249	-0.185138	-0.391991
9476	chr8	41940539	42147515	0.369727	0.414223	0.927993	0.894842	0.619882	0.806852	0.656355	0.704703	0.90668	1.03031	0.353198	0.174248	0.242625	0.214815	0.212069	-0.530159	-0.0767258	0.00590528	-0.0323362	-0.24795	-0.456349	-0.621904	-0.645836	-0.354638	-0.0678978	-0.140908	-0.223125	-0.311803	-0.22648	-0.0669177	-0.143244	-0.0314107	0.129623	-0.0249185	0.158635	-0.0227569
9487	chr8	44516984	44746509	0.514956	0.660556	0.850748	0.753649	0.279975	0.691786	0.0807204	0.11823	0.854878	0.864379	0.0691974	-0.402964	-0.39572	-0.183425	-0.6579	-0.60126	-0.64366	-0.492832	-0.641435	-0.45091	-0.537496	-0.945606	-0.659749	-0.841056	-0.58072	-0.425012	-0.355868	-0.417952	-0.628965	-0.542954	-0.567495	-0.645343	-0.774209	-0.658761	-0.604765	-0.595753
9488	chr8	44746509	44953523	0.41379	0.736278	0.806214	0.622883	0.655532	0.753399	0.23725	0.167697	0.918558	0.848092	0.110095	-0.507324	-0.272894	-0.0352707	-0.704406	-0.450714	-0.656213	-0.536864	-0.832657	-0.497966	-0.451505	-0.909545	-0.493956	-0.913924	-0.64134	-0.634421	-0.437141	-0.72813	-0.756908	-0.625947	-0.586594	-0.386298	-0.585571	-0.787075	-0.753723	-0.480676
9489	chr8	44953523	45235282	0.654366	0.399208	0.48914	0.594806	-0.721164	-0.213627	-1.02808	-0.852364	0.343189	0.145602	-0.191856	-0.902555	-0.779061	-0.607806	-0.970749	-0.710548	-0.921463	-1.11208	-1.11179	-0.858651	-1.04299	-1.20398	-0.997698	-1.17184	-1.0772	-1.10062	-1.04798	-1.07627	-1.20472	-0.743029	-0.947728	-0.829425	-1.01573	-0.824649	-0.984955	-1.07305
9495	chr8	46385571	46586666	0.128745	-0.0324754	-0.0446041	0.242826	0.0105864	0.0547532	0.338188	0.0565585	-0.312234	-0.316046	0.153663	0.124746	-0.0898416	-0.360121	-0.488632	-0.690124	-0.584094	-0.63312	-0.58946	-0.858661	-0.791661	-0.812082	-0.831354	-0.655958	-0.533057	-1.09349	-1.27348	-1.24206	-1.05506	-0.596853	-0.745864	-0.789582	-0.0679159	-0.238654	-0.717232	-0.828938
9646	chr8	83427207	83634018	0.709061	0.660051	0.865061	0.92382	0.630648	0.799371	0.56381	0.406917	0.840144	0.69488	0.350993	0.342635	0.457462	0.146847	-0.0140883	-0.295194	-0.201396	-0.391493	0.08569	-0.333107	-0.309693	0.00152683	-0.0315634	-0.0249166	0.0101943	-0.0376373	-0.00938677	0.215011	-0.06218	0.284509	0.217595	0.337983	-0.134854	0.0921838	-0.188988	-0.243243
9792	chr8	115086288	115299150	0.459309	0.123023	0.673539	0.442778	-0.153574	0.286222	0.307508	0.122793	0.301261	0.231667	0.33633	0.356545	0.17396	-0.321513	-0.191267	-0.605068	-0.614157	-0.724107	-0.244223	-0.774756	-0.795412	-0.266202	-0.719147	-0.434695	-0.206785	-0.461814	-0.628382	-0.607521	-0.722447	-0.539142	-0.482431	-0.434513	-0.738095	-0.457951	-0.339957	-0.409755
9813	chr8	119462045	119663431	0.87161	0.463386	0.815086	0.862865	0.671195	0.87149	0.392016	0.65331	0.747088	0.974872	0.25434	-0.0308623	-0.423413	-0.634648	-0.182061	-0.578203	-0.674948	-0.769639	-0.249713	-0.613185	-0.838005	-0.546507	-0.893451	-0.196152	-0.216021	-0.747977	-0.745752	-0.57902	-0.580688	-0.562415	-0.503189	-0.715111	-0.330018	-0.439936	0.12801	-0.0559794
9872	chr8	131974055	3266458	0.0301153	-0.457947	0.127732	0.136802	-0.682938	0.0148145	-0.330525	-0.202169	-0.195805	-0.0587465	-0.0969419	-0.308855	-0.294607	-0.665573	-0.21701	-0.838682	-0.757676	-0.929687	-0.993915	-1.03124	-1.32603	-0.983229	-0.887709	-1.1094	-0.854461	-0.906657	-1.14824	-0.911718	-0.93011	-0.786633	-0.885772	-0.693843	-0.926933	-0.72807	-0.927932	-1.05534
9963	chr9	25432657	25696944	-0.404167	-0.493745	-0.686944	-0.790992	-0.62469	-0.472702	-0.137769	-0.114944	-0.375494	-0.481101	-0.544884	-0.0703889	-0.765033	-0.294797	-0.989003	-0.827158	-0.943874	-1.00515	-1.07953	-1.12132	-1.27803	-0.95954	-1.09849	-1.19802	-1.17437	-1.01284	-1.1406	-0.974915	-1.05191	-0.672186	-0.797284	-0.994075	-0.758446	-0.809478	-0.909772	-1.13087
10026	chr9	39623466	39905092	0.56785	0.360046	0.693129	0.874401	0.0210038	0.339224	0.360207	0.431963	0.716373	0.953439	0.27952	-0.228418	-0.00388764	-0.431216	-0.716772	-0.821978	-0.684397	-0.966733	-0.533021	-0.998916	-1.10177	-0.711381	-0.827063	-0.690659	-0.666006	-0.944201	-0.856621	-0.260935	-0.368603	-0.505933	-0.341912	-0.849892	-0.830413	-1.11367	-0.573716	-0.903377
10125	chr9	60507610	60720306	0.00601834	-0.106476	0.203341	0.176653	0.338842	0.566535	0.290561	0.0773781	-0.151295	-0.0746011	0.399624	0.50702	0.199117	-0.171206	1.06393	0.978643	0.865134	0.945281	0.82663	0.932758	0.954636	1.03776	0.840401	1.03577	0.920321	1.05142	0.754487	0.682788	0.66419	0.748402	0.643657	0.738419	1.19029	0.973322	0.592337	0.736173
10166	chr9	68971488	69172964	-0.0975675	-0.188803	0.147595	0.305519	-0.298144	-0.0594001	-0.543461	-0.31237	-0.444441	-0.29652	-0.0985464	0.264289	0.109834	-0.236842	0.746421	0.454126	0.872835	0.971083	0.648894	0.815277	0.555609	0.551559	0.371219	0.854688	0.823246	1.53544	1.04682	0.798691	0.789811	0.529658	0.538374	1.25302	0.788316	0.793354	0.414563	0.359806
10167	chr9	69172964	69379655	0.118297	-0.0145773	0.336073	0.536732	0.0281785	0.274454	-0.193571	-0.0175113	0.0198215	0.0874646	0.333576	0.48685	0.289673	0.0674235	0.876063	0.980142	1.16058	0.93899	0.81211	1.01254	0.950014	0.934031	0.63377	0.994499	0.886724	1.35908	1.02026	0.946248	0.802334	0.613582	0.588495	0.942572	0.531505	0.744709	0.409571	0.523319
10405	chr9	121957966	122164873	-0.26431	-0.629232	-0.400615	-0.672449	-0.357214	-0.255325	-0.833168	-0.618123	-0.52119	-0.492826	-0.101367	0.499922	-0.160826	-0.467807	1.1122	0.65217	0.894754	0.874491	0.608317	0.889076	0.677975	0.965233	0.647661	1.00724	0.755784	0.736522	0.398852	0.441511	0.445774	0.980339	1.03388	1.10869	0.589073	0.52596	1.46372	1.04134
10406	chr9	122164873	122389183	-0.246123	-0.546331	-0.48333	-0.728746	-0.444548	-0.315616	-0.623226	-0.550011	-0.466618	-0.451281	-0.131776	0.4566	-0.244693	-0.564287	0.915024	0.774042	0.8861	0.837156	0.665842	0.892453	0.694923	0.850454	0.399538	0.939563	0.712717	0.679777	0.439993	0.496451	0.343233	1.07886	1.02874	1.14207	0.401021	0.294113	0.756746	0.740389
10477	chrX	20223231	20504723	0.608843	0.54147	0.620264	0.737048	0.166098	0.539899	0.419617	0.635711	0.914527	0.984052	0.493944	0.627333	0.573246	0.2555	0.295542	-0.0712834	-0.123475	-0.114603	0.179087	-0.0114986	0.11007	-0.118436	0.0153555	-0.114841	0.00509283	-0.154838	-0.0471682	-0.166267	-0.0911285	-0.307641	-0.243716	-0.201059	-0.506263	-0.181157	0.193773	0.0691835
10637	chrX	71329163	71633890	0.402394	0.675266	0.553389	0.614003	0.482927	0.473044	0.585684	0.684737	0.89202	0.711866	0.362747	0.447417	0.3454	0.533586	0.106542	-0.105272	0.1031	0.0887824	0.188183	0.162098	-0.00281592	-0.103944	0.352657	-0.27763	0.0734982	-0.129585	0.23695	-0.158819	-0.092465	-0.0369576	-0.227435	-0.300951	-0.500473	-0.084009	-0.336901	-0.0817117
10749	chrX	100389269	100602493	0.698885	0.678219	0.691671	0.870437	0.465241	0.649567	0.817046	0.827552	0.919548	0.800732	0.404802	0.693742	0.737924	0.760693	0.309315	-0.287061	-0.093118	-0.101273	0.460866	-0.201837	-0.166363	0.115198	-0.00489608	-0.16057	0.262211	-0.319711	-0.00110695	0.176503	0.0499432	0.0751109	-0.0654976	-0.00582057	-0.430771	0.0173787	0.149193	0.0223256
10750	chrX	100602493	100820643	0.48807	0.627209	0.715113	0.68616	0.226764	0.616908	0.614956	0.63332	0.76772	0.638401	0.544918	0.586611	0.845305	0.709257	0.218254	0.0604147	0.155803	0.0685052	0.386561	0.00885262	0.127863	0.182997	0.238891	-0.0678166	0.210663	-0.306682	-0.14805	0.00347114	-0.17341	0.191575	0.0585873	0.0878763	-0.304408	-0.114581	0.182143	0.181677
10892	chrX	139570098	139799981	0.466438	0.676774	0.565239	0.524692	0.568832	0.578542	0.562385	0.587187	0.353232	0.143409	0.306437	0.0165253	0.491939	0.645843	-0.30512	-0.309109	0.00929504	0.0685583	0.0539582	-0.252562	-0.36463	-0.369042	0.160448	-0.461186	-0.389816	0.0347726	0.0775976	-0.260358	-0.128519	-0.0449425	-0.0652728	0.105275	-0.608899	-0.581832	-0.48201	-0.472154
10893	chrX	139799981	140029893	0.23071	0.198257	0.373256	0.203865	-0.16316	0.129649	0.0177802	0.0560595	-0.274229	-0.424766	0.0222962	-0.163758	0.0819572	-0.213607	-0.659566	-0.373555	-0.747287	-0.805623	-0.161141	-0.524757	-0.669498	-0.588343	-0.395797	-0.850889	-0.633526	-0.473592	-0.514487	-0.503206	-0.758733	-0.776467	-0.770776	-0.482812	-0.91883	-0.841055	-0.629386	-0.510736

## Sheet: Top100
Domain	CHR	Start	End	X46CESC_rep1	X46CESC_rep2	D3ESC_rep1	D3ESC_rep2	TT2ESC_rep1	TT2ESC_rep2	iPSC_rep1	iPSC_rep2	iPSC_1D4	iPSC_2D4	D3EPL_rep1	D3EPL_rep2	D3EBM3_rep1	D3EBM3_rep2	EpiSC5cloneO_rep1	EpiSC5cloneO_rep2	EpiSC7_rep1	EpiSC7_rep2	D3EBM6_rep1	D3EBM6_rep2	X46CNPC_ASd6	TT2NPC_ASd9_rep1	TT2NPC_ASd9_rep2	D3NPC_EBM9_rep1	D3NPC_EBM9_rep2	Mesoderm_rep1	Mesoderm_rep2	Endoderm_rep1	Endoderm_rep2	piPSC_1A2	piPSC_1B3	piPSC_V3	MEF_female	MEF_male	Myoblast_rep1	Myoblast_rep2
21	chr1	8579219	8855495	-0.092127	-0.262273	-0.137419	-0.196956	-0.145079	0.087903	0.468463	0.211122	-0.150879	-0.352951	-0.194395	-0.327962	-0.21885	-0.053874	-0.622352	-0.757091	-0.75036	-1.07757	-0.815743	-0.617608	-0.983958	-1.0626	-0.913027	-0.908433	-0.974612	-0.775476	-0.850538	-0.693747	-0.833658	-0.69038	-0.734685	-0.79487	-0.870325	-0.661561	-0.906988	-0.857062
22	chr1	8855495	9177428	0.113354	-0.192653	-0.155046	-0.152935	-0.427214	-0.131258	0.271475	0.148214	0.0252229	-0.217918	-0.226775	-0.445865	-0.497948	-0.401988	-0.696256	-0.683453	-0.669458	-1.06985	-0.840633	-0.830903	-1.08564	-0.874307	-1.1079	-0.74435	-0.888712	-0.703748	-0.780271	-0.85546	-0.929099	-0.671033	-0.660808	-0.702164	-0.777225	-0.645984	-0.914692	-1.00651
111	chr1	30458041	30745713	0.0757827	-0.0945644	-0.150201	-0.095722	-0.493567	-0.21613	-0.10222	-0.135349	0.0870826	0.00958761	0.170021	0.0258801	-0.207338	-0.32688	-0.796327	-0.66164	-0.682583	-0.920959	-0.63833	-0.822049	-0.89044	-1.06507	-1.06432	-0.906878	-0.845362	-0.685296	-0.853941	-0.630487	-0.796669	-0.653127	-0.555365	-0.707941	-0.780381	-0.749504	-0.893468	-0.839838
576	chr1	138811043	139040793	0.724802	0.686372	0.949155	0.94187	1.02728	1.02283	0.58452	0.843276	0.952976	0.981825	0.57897	0.50124	0.549514	-0.150025	-0.14085	-0.498745	-0.672613	-0.711329	-0.0140788	-0.506672	-0.562406	-0.0459787	-0.201745	-0.280107	-0.260963	-0.458549	-0.357131	-0.308423	-0.152194	0.0284508	-0.16067	-0.281796	-0.317789	-0.372138	-0.61452	-0.583647
587	chr1	141243122	141502125	0.241022	0.129547	0.323014	0.429894	0.114916	0.240533	0.535178	0.40491	0.202963	0.0731389	-0.130753	-0.0590271	0.0637478	-0.192018	-0.472101	-0.818326	-0.718018	-0.685794	-0.647928	-0.966796	-0.790058	-0.703398	-0.708335	-1.04334	-0.867484	-0.933206	-0.838093	-0.882897	-0.785702	-0.58381	-0.65613	-0.596761	-0.822324	-0.932127	-0.436454	-0.48452
967	chr10	33309932	33620407	0.397873	0.0682794	-0.0722522	0.0156425	-0.33263	0.0129505	-0.219986	-0.0303359	-0.0300831	0.0457903	0.184421	0.287845	-0.27908	-0.345807	-0.499733	-0.796628	-0.586254	-1.03404	-0.724424	-0.963227	-0.719345	-0.704481	-0.835451	-0.897497	-0.817755	-0.660564	-1.00299	-0.800428	-0.862261	-0.639864	-0.710218	-0.741193	-0.548392	-0.609825	-0.723752	-0.676989
968	chr10	33620407	33850355	1.06809	0.747018	0.888261	1.19013	0.838517	0.914912	1.04093	0.854598	1.15085	1.06692	0.744913	0.860264	0.645711	0.402408	-0.267521	-0.751465	-0.0692464	-0.418011	-0.36203	-0.577675	0.0931992	-0.00534195	-0.326375	-0.141471	0.0371016	-0.225662	-0.23138	-0.275922	-0.458263	-0.161397	-0.230209	-0.341775	0.374146	0.340472	-0.0518812	-0.0737153
969	chr10	33850355	34074991	0.812358	0.822509	0.766825	0.921539	0.854385	0.930519	1.18757	0.944354	1.1179	0.946982	0.727768	0.660971	0.596977	0.73589	-0.176465	-0.409372	-0.110696	-0.195085	0.0478005	-0.305051	0.291025	0.157839	-0.0428351	-0.165168	0.0676815	-0.144359	0.103581	-0.0103693	-0.0165147	-0.378072	-0.477191	-0.505981	0.46575	0.207581	-0.167905	-0.0917745
970	chr10	34074991	34304932	0.280445	0.192244	0.387926	0.542492	0.140346	0.373984	0.197009	0.236055	0.489083	0.62137	0.343465	0.234784	-0.034506	-0.369339	-0.605954	-0.707402	-0.835385	-0.87649	-0.70495	-0.906312	-0.558418	-0.581635	-0.778825	-0.755784	-0.631452	-0.706151	-0.764977	-0.678909	-0.764615	-0.773046	-0.750148	-0.831092	-0.0689926	-0.183006	-0.403321	-0.3701
979	chr10	36253754	36483962	0.041502	-0.345266	-0.0566502	-0.0293088	0.0995061	0.174259	0.366127	0.0133283	-0.574563	-0.520589	-0.465227	-0.731262	-0.192009	-0.0258796	-1.15559	-1.12396	-0.893912	-1.09925	-1.15206	-1.19987	-1.22712	-0.924451	-0.861137	-1.26017	-1.28719	-0.958155	-1.07621	-0.949252	-1.24996	-0.694803	-0.669502	-0.655395	-0.809487	-0.729084	-1.00762	-0.941861
1095	chr10	62933809	63198495	0.390747	0.219763	0.54412	0.125945	0.255093	0.481251	0.249276	0.287212	0.307846	0.393042	0.412718	-0.241072	-0.0333481	-0.653703	-0.499523	-0.744231	-0.857869	-0.87751	-0.671511	-1.02651	-0.363614	-0.428216	-0.369462	-0.586	-0.278717	-0.682272	-0.591322	-0.463253	-0.381703	-0.53399	-0.547589	-0.54519	-0.673412	-0.823553	-0.365081	-0.357716
1206	chr10	87727876	87935234	0.539877	0.433747	0.932994	0.839752	0.938165	0.95642	0.567356	0.502083	0.493022	0.544657	0.671272	0.0674867	0.325997	0.101001	-0.43534	-0.51078	0.178971	-0.126515	-0.0881804	-0.413984	-0.4238	0.0314079	-0.0159405	-0.332156	-0.231586	-0.321014	-0.21568	-0.452456	-0.620631	-0.134585	-0.104539	0.12218	-0.300203	-0.0452671	-0.291609	-0.228342
1207	chr10	87935234	88147883	0.750355	0.603616	0.941863	1.05884	1.27171	0.95623	0.880938	0.748496	0.71138	0.77802	0.484282	-0.119553	0.141718	0.127077	-0.473625	-0.534924	-0.0683024	-0.30544	-0.329384	-0.532053	-0.628325	-0.0548905	-0.085706	-0.567929	-0.42519	-0.490711	-0.421182	-0.554465	-0.499519	-0.159791	-0.222204	0.0939722	-0.462931	-0.547737	0.196407	0.0829339
1208	chr10	88147883	88360591	0.529448	0.519338	0.899963	0.728508	0.935678	0.85055	0.743405	0.560905	0.241838	0.309809	0.579902	-0.101229	0.112234	-0.00906597	-0.717121	-0.536172	-0.364982	-0.739487	-0.504326	-0.851073	-0.644554	-0.307582	-0.39242	-0.92422	-0.725527	-0.702931	-0.831321	-0.711274	-0.728394	-0.312612	-0.162733	-0.0109361	-0.724201	-0.702647	-0.221791	-0.153226
1440	chr11	12748225	13006907	0.127082	0.0482813	0.311259	0.323468	-0.0718565	0.290822	0.397118	0.375885	0.577362	0.461564	-0.220933	-0.299179	-0.188731	-0.0135211	-0.584234	-0.556067	-0.624443	-0.615214	-0.884232	-0.780053	-0.895394	-1.01767	-0.792476	-0.851779	-0.885632	-0.569415	-0.484898	-0.683877	-0.796382	-0.407115	-0.510277	-0.471151	-0.735359	-0.828481	-0.820442	-0.727236
2010	chr12	20550686	21292440	0.0543236	-0.0588852	-0.211022	-0.243788	-0.0122957	0.0125118	0.337128	0.511056	-0.23378	-0.0178966	0.00521441	-0.402511	-0.350512	-0.374957	-0.730232	-0.514759	-0.723509	-0.5279	-0.924557	-0.945873	-0.844077	-1.04125	-0.89386	-1.17083	-0.928569	-0.585773	-0.703848	-0.625269	-0.613556	-0.557981	-0.702378	-0.752021	-1.06849	-0.802958	-0.786195	-0.726841
2668	chr13	56534013	56741033	0.050173	-0.00199352	-0.071116	0.350448	0.375768	0.489246	-0.187373	-0.239019	-0.380731	0.00293272	-0.107823	0.180857	-0.00479557	0.133059	1.11814	1.07355	1.09188	0.920745	0.592565	1.05681	0.681845	0.946871	0.714342	0.934072	0.809108	0.832179	0.650381	1.13115	0.939129	0.981739	1.05665	0.728509	1.05715	0.926926	0.954203	0.644902
2669	chr13	56741033	56942742	-0.199624	-0.315515	-0.381698	-0.175476	-0.233525	0.121218	-0.482191	-0.456348	-0.617819	-0.43327	-0.290456	-0.0926936	-0.404055	-0.43285	0.545434	0.429713	0.475055	0.681227	0.468285	0.673266	0.317658	0.504918	0.0449233	0.865668	0.606904	0.19233	0.168437	0.647875	0.508632	0.271329	0.362351	0.11791	0.384087	0.49601	0.243863	0.111009
2691	chr13	61789852	62215098	0.37708	0.541829	0.781315	0.691628	1.10274	1.1	1.10912	0.814361	0.843143	0.670328	0.416396	0.226497	0.13046	0.102378	-0.296812	-0.323434	-0.283836	-0.209338	-0.302527	-0.481264	-0.457688	-0.816147	-0.35161	-0.514304	-0.501221	0.13054	0.150686	-0.179238	-0.206047	-0.217613	-0.354773	-0.422951	-0.546852	-0.553361	-0.636014	-0.7818
2692	chr13	62215098	62588771	0.96123	0.692922	0.967291	0.985362	1.07349	1.11626	1.2543	1.02576	1.45724	1.1957	0.566553	0.449885	-0.0175145	-0.207492	-0.497851	-0.660231	-0.661262	-1.07621	-0.632393	-1.0108	-1.17117	-0.91723	-0.713688	-0.950044	-0.851692	0.237314	0.00480799	-0.0255134	-0.489353	-0.597269	-0.592037	-0.497118	-0.881807	-0.738884	-0.496521	-0.880598
2704	chr13	65113101	65325868	0.660234	0.643563	0.784594	0.553843	0.99583	0.864437	0.845202	0.770929	1.04832	0.953033	0.356492	-0.513552	-0.00228255	0.064504	-0.696404	-0.404137	-0.533864	-0.579929	-0.77381	-0.769604	-0.952078	-0.687334	-0.507969	-1.08787	-0.840085	-0.636002	-0.506504	-0.771752	-0.838655	-0.516485	-0.538586	-0.701582	-0.887042	-0.80678	-0.90481	-0.816823
2705	chr13	65325868	67401560	1.01179	0.97794	0.99371	0.919628	1.26939	1.22959	1.66882	1.22359	1.50247	1.30661	0.515299	-0.247311	0.282149	0.117098	-0.901169	-0.9559	-1.21959	-1.23195	-1.07845	-1.35886	-1.60478	-1.01573	-0.5258	-1.50438	-1.0676	-1.06863	-0.847241	-0.932132	-1.00583	-0.9992	-1.24384	-1.05516	-1.17374	-1.15572	-0.867573	-1.2383
2706	chr13	67401560	67700543	0.936821	0.894119	0.974747	1.11557	1.09524	1.15247	1.36391	1.04893	1.43189	1.24288	0.52349	0.403573	0.57493	0.422048	-0.19017	-0.479384	-0.404906	-0.474219	-0.197246	-0.57939	-0.661929	-0.078931	-0.0233733	-0.830318	-0.495172	-0.113917	-0.155978	-0.0642337	-0.224792	-0.533318	-0.542084	-0.437813	-0.65195	-0.598579	-0.587206	-0.682288
2738	chr13	74790709	75066703	0.963183	0.983294	0.895509	0.879396	1.33047	1.0001	1.22479	1.10985	1.18762	1.10877	0.745314	0.762845	0.850707	0.814139	0.336364	-0.173095	0.625302	0.52298	0.245514	-0.143205	-0.20936	0.39895	0.333039	-0.115118	0.227751	-0.393201	-0.139801	-0.302132	-0.139859	0.0750422	0.0487374	0.275462	-0.354149	-0.342648	0.0484549	0.0075236
2739	chr13	75066703	75382502	0.506873	0.632115	0.813875	0.962878	0.685543	0.82812	0.517506	0.758995	0.881451	1.00251	0.586047	0.230539	0.188292	-0.207544	-0.283642	-0.714584	-0.380472	-0.404728	-0.247485	-0.658592	-0.837554	-0.28034	-0.209542	-0.770953	-0.51558	-0.755235	-0.499456	-0.294748	-0.323685	-0.130704	-0.225327	-0.0679682	-0.420003	-0.413241	-0.136597	0.0739558
3009	chr14	23776554	23977997	-0.354166	-0.665353	-0.394284	-0.405582	-0.726753	-0.182569	-0.572672	-0.564698	-0.764102	-0.519741	-0.12698	-0.110765	-0.0551648	-0.446923	0.954596	0.766082	0.451497	0.788996	0.701354	0.685102	0.857842	1.00647	0.335925	0.976626	0.834868	0.476178	0.449543	0.170407	0.388693	0.50707	0.606126	0.220511	0.594673	0.580325	0.453613	0.34085
3010	chr14	23977997	24179240	-0.0913883	-0.294626	0.183469	0.0553407	-0.0830024	0.262721	-0.0859031	-0.218991	-0.197349	0.0781317	0.174561	0.466572	0.461029	0.162954	1.28575	1.0633	1.02488	0.996345	0.956624	1.0076	1.14853	1.0672	0.809163	0.884513	0.874196	0.992994	0.702551	0.87455	0.646631	1.12726	1.2317	0.857834	1.01888	0.928425	0.789604	0.622237
3320	chr14	97675545	97876862	0.216521	0.109245	0.35329	0.477657	0.0533152	0.279424	-0.0370022	0.107502	0.275047	0.348382	0.119327	-0.184161	-0.366962	-0.60083	-0.613611	-0.74141	-0.482944	-0.501937	-0.58613	-0.695666	-0.705309	-0.457312	-0.328861	-0.74545	-0.796285	-0.659628	-0.783396	-0.788611	-0.848324	-0.636488	-0.658949	-0.189135	-0.561141	-0.499353	-0.692698	-0.675758
3321	chr14	97876862	98089556	0.92986	0.749399	0.991126	0.984019	1.01212	0.913536	0.927072	0.822886	1.09897	1.09359	0.714782	0.347943	-0.0643608	0.0980809	-0.121425	-0.325884	-0.276802	-0.155725	-0.330506	-0.277876	-0.559462	-0.345724	-0.148147	-0.613901	-0.448842	-0.0532069	-0.0489823	-0.103031	-0.137156	-0.210646	-0.326862	0.364115	-0.230324	-0.421092	-0.435198	-0.32064
3326	chr14	98946383	99153403	0.590531	0.330461	0.468508	0.757093	0.709948	0.491855	0.264319	0.346475	0.199286	0.43735	0.267849	0.155163	-0.0195366	-0.238476	-0.576656	-0.716014	-0.521962	-0.66041	-0.622828	-0.761435	-0.736104	-0.724478	-0.633778	-0.447703	-0.475474	-0.291184	-0.331869	-0.512869	-0.505135	-0.738324	-0.679795	-0.850703	-0.553173	-0.657377	-0.498515	-0.53657
4083	chr16	47799866	48110447	0.13315	-0.164827	0.119273	0.0242981	-0.1542	0.0526222	-0.0837273	-0.171599	-0.35722	-0.360163	-0.349323	-0.555336	-0.223931	-0.623755	-0.988581	-0.724749	-0.493153	-0.274412	-0.990344	-0.812253	-0.968457	-1.09228	-0.839451	-1.14719	-1.02269	-0.872825	-0.710603	-0.772527	-0.976167	-0.833417	-0.934476	-0.998364	-1.03069	-1.10698	-0.941483	-0.902169
4084	chr16	48110447	48328791	0.848301	0.870256	0.825352	0.950123	0.977844	0.935262	1.4113	0.833431	0.935197	0.771589	0.290594	-0.109179	0.426251	0.366461	-0.890264	-0.790594	-0.880992	-0.828066	-0.836378	-0.858051	-0.923527	-0.796046	-0.288307	-1.09118	-0.947554	-0.688057	-0.469186	-0.790927	-0.870521	-0.299346	-0.188746	-0.398422	-0.880105	-0.89322	-0.985427	-0.866007
4085	chr16	48328791	48559079	0.864878	0.896431	0.735599	1.04411	0.937675	0.796141	1.21652	0.838349	0.822721	0.683241	0.255421	-0.263793	0.153321	0.107648	-0.830766	-0.832626	-0.642381	-0.839316	-0.910292	-0.955034	-1.03866	-0.821454	-0.37979	-1.01741	-0.93376	-0.84371	-0.804391	-0.911244	-0.95022	0.119891	0.27679	-0.0376657	-0.612612	-0.705839	-0.924098	-0.945444
4086	chr16	48559079	48794611	0.671093	0.561362	0.498788	0.96499	0.162223	0.446137	0.638627	0.400312	0.496873	0.494334	-0.00410129	-0.236785	-0.385875	-0.369917	-0.705738	-0.788697	-0.759577	-0.745133	-0.44819	-0.566672	-0.911417	-0.945125	-0.602171	-0.983405	-0.908681	-0.689598	-0.723817	-0.7138	-0.62773	-0.322568	-0.258525	-0.488047	-0.266888	-0.390251	-0.555113	-0.799698
4153	chr16	64440325	64687870	0.524311	0.533576	0.487979	0.862337	0.153387	0.20133	0.710197	0.756627	0.622551	0.568908	0.323264	-0.210625	0.0187367	-0.0596509	-0.493355	-0.682049	-0.471093	-0.465664	-0.738101	-0.784625	-0.696985	-0.609712	-0.620016	-0.79979	-0.687528	-0.66606	-0.714155	-0.817906	-0.757496	-0.485539	-0.573822	-0.448193	-0.443574	-0.725942	-0.636631	-0.573349
4155	chr16	64929490	65188041	0.516499	0.397004	0.518629	0.707346	0.0578618	0.0135596	0.556275	0.511222	0.493541	0.464751	-0.0222452	-0.129785	-0.0717686	-0.24681	-0.604576	-0.741929	-0.611177	-0.567442	-0.659293	-0.850592	-0.794267	-0.760138	-0.628306	-0.803536	-0.744743	-0.78	-0.638665	-0.75816	-0.913195	-0.550604	-0.529469	-0.524079	-0.471192	-0.299324	-0.813387	-0.748975
4360	chr17	16480000	16910753	0.58317	0.338365	0.499795	0.607027	0.430914	0.55226	0.490475	0.542388	0.636014	0.645828	0.2583	-0.125305	-0.184708	-0.287126	-0.436133	-0.830015	-0.736022	-0.919305	-0.690886	-0.968364	-1.06291	-0.49201	-0.494269	-0.70862	-0.594974	-0.742337	-0.708304	-0.756813	-0.824152	-0.683334	-0.705129	-0.623076	-0.724045	-0.778623	-0.626987	-0.835933
4361	chr17	16910753	17192671	0.931826	0.897435	0.90631	0.902034	1.04566	0.986298	1.17988	1.05479	1.31217	1.17894	0.824673	0.634613	0.857287	1.01367	0.429514	0.401376	0.439182	0.268188	0.30007	-0.142797	0.202919	0.190526	0.288859	0.0304839	0.258231	0.298679	0.387013	-0.224541	-0.196731	0.376324	0.213721	0.179078	-0.370414	-0.471872	0.179759	0.0785944
4378	chr17	21419053	21666048	0.736767	0.462867	0.65817	0.952168	0.630475	0.649349	0.489378	0.427639	1.1247	1.09407	0.530884	0.37071	0.36452	-0.203134	0.0781436	-0.409289	-0.358732	-0.574843	-0.362133	-0.735891	-0.385272	-0.319568	-0.36685	-0.64512	-0.29779	0.0156109	-0.150387	0.16106	-0.0346758	-0.399079	-0.458448	-0.371157	-0.339196	-0.337951	-0.769058	-0.871498
4379	chr17	21666048	21953718	0.245269	0.234959	0.210935	0.471768	-0.0120032	0.408016	0.235786	0.22843	0.653315	0.652224	0.220209	0.0321672	0.188337	-0.149727	0.055691	-0.47372	-0.508537	-0.497307	-0.605852	-0.80872	-0.648354	-0.505887	-0.499375	-0.748406	-0.501371	-0.460463	-0.549497	-0.537268	-0.513899	-0.522232	-0.543087	-0.593616	-0.567352	-0.584963	-0.844966	-0.792589
4380	chr17	21953718	22264383	0.123345	0.0235162	-0.0149143	0.328182	-0.0902772	0.0817887	-0.0147723	0.148008	0.411518	0.452348	-0.0287213	-0.0445472	0.495838	0.413132	0.323826	-0.275291	-0.261158	-0.462435	-0.644653	-1.02489	-1.00457	-0.662001	-0.688895	-1.03471	-0.825094	-0.774217	-0.728889	-0.834417	-0.791675	-0.64731	-0.766195	-0.802412	-0.790881	-0.82834	-0.715965	-0.886116
4381	chr17	22264383	22551544	0.138597	-0.105412	-0.167469	-0.0351641	0.0203395	0.107511	0.099662	0.153381	0.0613049	-0.134808	-0.0792127	0.0386054	0.357836	0.284559	0.137913	-0.265005	-0.369582	-0.467141	-0.604603	-0.819735	-1.0446	-0.891532	-0.491225	-1.03746	-0.862229	-0.769158	-0.808864	-0.78454	-0.64702	-0.762687	-0.803905	-0.822884	-0.868599	-0.713343	-0.670725	-0.842701
4382	chr17	22551544	23069201	0.147399	-0.0472572	0.168859	0.216054	-0.0207792	0.0294386	-0.160669	0.121775	0.176194	0.0597926	-0.0245833	0.179179	-0.00821012	-0.215885	-0.179912	-0.770485	-0.611082	-0.824623	-0.573806	-0.792416	-0.762165	-0.825961	-0.774986	-0.773225	-0.58201	-0.747982	-0.551662	-0.238957	-0.311358	-0.630275	-0.728122	-0.788666	-0.701364	-0.550758	-0.75203	-0.967126
4447	chr17	36944071	37225874	0.23086	0.0113691	0.140392	-0.00655271	-0.00598073	0.194844	-0.0904885	-0.0293084	-0.0355259	-0.153823	-0.0607007	-0.120041	-0.0877686	0.0581599	-0.616451	-0.663003	-0.446119	-0.607191	-0.512578	-0.720561	-0.578246	-0.557652	-0.492629	-0.917136	-0.796373	-0.635524	-0.610628	-0.603186	-0.723011	-0.419109	-0.312743	-0.359297	-0.570046	-0.556406	-0.655229	-0.559056
4457	chr17	39790436	40049246	-0.139247	-0.306737	-0.171278	-0.559479	-0.163591	-0.139882	0.193954	0.00360679	-0.364948	-0.522708	-0.217753	-0.236946	-0.0894604	0.396176	-0.591088	-0.637076	-0.537177	-0.579674	-0.560582	-0.633161	-0.760153	-0.681984	-0.512309	-0.812669	-0.946454	-0.533905	-0.586074	-0.678375	-0.773419	-0.575281	-0.657603	-0.701751	-0.800592	-0.671303	-0.605083	-0.69044
4515	chr17	52641663	52917499	0.728049	0.541823	0.732507	0.941329	0.536299	0.570378	0.774652	0.734541	0.723691	0.652951	0.314832	0.237301	0.479755	0.171025	0.0340444	-0.526446	-0.155963	-0.287122	-0.200425	-0.600945	-0.662741	-0.451706	-0.279017	-0.864792	-0.597722	-0.523741	-0.520686	-0.585165	-0.471853	-0.131097	-0.0948945	0.32335	-0.66247	-0.820477	-0.762209	-0.797431
4698	chr17	94829255	95111210	0.719034	0.532644	0.892131	1.10159	0.675217	0.746845	0.930708	0.909298	1.30672	1.22858	0.606955	0.466657	0.77255	0.379015	0.47503	-0.189813	-0.192303	-0.154447	-0.0725996	-0.556457	-0.877218	-0.583248	-0.417285	-0.529382	-0.230829	-0.574909	-0.360087	-0.111087	-0.427569	-0.0861571	-0.0613773	-0.194326	-0.718927	-0.745233	-0.793643	-0.941836
4848	chr18	37501659	37777957	0.596197	0.480985	0.594146	0.726335	0.11642	0.383435	0.410187	0.531224	0.498118	0.565331	0.343807	0.0828183	0.304153	-0.10493	-0.335943	-0.558764	-0.641788	-0.973735	-0.438376	-0.716611	-0.684906	-0.347381	-0.43253	-0.599677	-0.421953	-0.517623	-0.463204	-0.550062	-0.550431	-0.674343	-0.689302	-0.770265	-0.712624	-0.657619	-0.367838	-0.568907
4862	chr18	40468572	40675961	0.0998289	0.00431931	-0.0249479	-0.0175818	-0.245039	-0.136373	0.0728811	-0.154544	-0.307377	-0.418987	0.0924392	-0.0801922	0.0248549	0.0125279	-0.934552	-0.533456	-0.665563	-0.878498	-0.774127	-0.872678	-1.07434	-0.99702	-0.786993	-1.13659	-1.09979	-0.711822	-0.830947	-0.782972	-0.864811	-0.784742	-0.787483	-0.181895	-0.636953	-0.531289	-0.663133	-0.768917
5066	chr18	85083145	85358800	0.367441	0.396394	0.668098	0.524161	0.417966	0.675844	0.366301	0.224295	-0.0300606	0.0193099	0.211845	-0.450142	-0.569518	-0.531545	-0.629597	-0.667931	-0.669497	-0.778777	-0.683185	-0.610602	-0.514841	-0.460857	-0.417291	-0.529417	-0.221371	-0.72177	-0.753911	-0.765078	-0.70415	-0.57304	-0.52317	-0.418504	-0.914819	-0.627863	-0.835593	-0.640428
5123	chr19	11396765	11626549	0.0530527	-0.071476	0.0272548	-0.065693	-0.136917	-0.0072056	0.0564682	0.0150818	-0.214959	-0.258985	-0.0429295	-0.250353	0.237367	0.0284519	-0.51217	-0.700519	-0.576839	-0.677658	-0.337739	-0.853639	-0.785261	-0.611488	-0.566206	-0.763926	-0.569117	-0.53936	-0.713448	-0.17582	-0.31399	-0.779318	-0.777903	-0.675426	-0.737942	-0.655962	-0.491654	-0.539139
6003	chr2	149500396	149701576	0.0819281	-0.0356177	-0.126059	0.115536	-0.349025	-0.0431919	0.0050235	-0.023734	-0.439606	-0.26356	0.0185077	-0.473145	-0.403603	-0.525507	-1.10338	-0.677693	-0.816815	-0.804085	-0.827403	-0.921381	-0.94741	-1.02554	-0.807631	-1.13943	-1.06388	-0.738337	-0.697473	-1.01481	-0.737985	-0.980456	-1.00974	-0.973033	-0.932281	-0.813933	-1.02011	-0.932246
6004	chr2	149701576	150000328	0.560555	0.531594	0.434152	0.705453	0.183662	0.468466	0.526082	0.463567	0.296909	0.187166	0.0323391	-0.373686	0.0248033	-0.0974961	-0.851944	-0.69267	-0.76739	-0.888565	-0.822083	-0.923507	-1.01174	-0.90327	-0.663134	-1.03868	-0.922586	-0.785197	-0.764234	-0.828327	-0.698622	-0.956221	-0.935433	-0.948205	-0.899671	-0.785895	-0.896444	-0.842516
6005	chr2	150000328	150316674	0.979952	0.911993	0.98402	1.01276	0.894729	0.899087	0.872095	0.774559	0.778026	0.88309	0.572784	0.0341768	0.645178	0.340717	-0.379765	-0.290156	-0.324816	-0.40419	-0.0902886	-0.538199	-0.693629	-0.216811	-0.176057	-0.480812	-0.37041	-0.32299	-0.415331	-0.135822	-0.270582	-0.545176	-0.625512	-0.458275	-0.755718	-0.719483	-0.708222	-0.755985
6212	chr3	22293147	22522915	0.92799	0.772635	0.75646	1.0561	0.42836	0.703311	0.829596	0.470917	0.873834	1.13703	0.324428	0.0603206	0.746918	0.29392	-0.103186	-0.749878	-0.785986	-0.828998	-0.344907	-0.759315	-0.589776	-0.147955	-0.237497	-0.251786	-0.0999689	-0.609809	-0.510261	-0.437597	-0.725323	-0.373233	-0.46901	-0.368739	-0.302702	-0.386977	-0.259408	-0.630249
6272	chr3	36087346	36311625	0.886692	0.730556	0.977352	1.228	0.790092	1.01668	0.982304	0.958039	1.11264	1.16825	0.796981	0.490412	0.713966	0.335376	0.162833	-0.0560767	-0.061589	-0.249649	0.301535	-0.1578	-0.207879	0.0720674	0.139615	0.253363	0.324962	-0.186467	-0.113792	-0.388036	-0.287092	0.143407	0.242626	0.0162483	-0.216587	-0.298019	-0.115862	-0.247095
6298	chr3	41808681	42101824	0.324148	0.103457	0.513701	0.458596	-0.0839749	0.290014	0.183892	0.0501433	0.539355	0.532806	-0.137432	-0.294384	-0.200933	-0.34402	-0.828496	-1.0021	-0.756523	-0.993142	-0.723094	-0.868858	-0.941716	-0.87263	-0.693937	-0.849427	-0.650739	-0.719295	-0.748489	-0.698683	-0.860161	-0.551384	-0.627094	-0.705962	-0.5931	-0.400104	-0.627479	-0.741491
6875	chr4	18227841	18498000	-0.0715367	-0.218692	0.111384	-0.152397	-0.150331	-0.137655	-0.265578	-0.0650525	-0.105503	-0.14667	-0.216382	-0.51455	-0.434983	-0.22037	-0.56229	-0.643252	-0.447258	-0.671143	-0.661778	-0.678286	-0.58115	-0.647296	-0.596907	-0.811056	-0.881824	-0.613042	-0.454356	-0.588049	-0.608933	-0.553953	-0.611251	-0.729316	-0.686406	-0.701634	-0.758441	-0.68808
7222	chr4	101263276	101533879	0.246225	-0.0182368	0.148425	0.0167405	-0.159105	0.100336	-0.358583	-0.565042	0.332636	0.41461	0.0387427	-0.11326	-0.351163	-0.500019	-1.01054	-1.12888	-0.989072	-1.42621	-0.523672	-1.16818	-1.24038	-0.829721	-1.10948	-0.665489	-0.580799	-1.09031	-1.17526	-0.860302	-1.04263	-0.922949	-1.03028	-1.06536	-0.958897	-0.845453	-0.331173	-1.00548
7417	chr4	144595386	145354446	1.12174	0.768537	0.860894	1.04342	1.15652	1.16014	1.15138	0.824162	1.1663	1.14034	0.560228	-0.0100955	0.204465	0.113472	-0.5349	-0.704182	-0.633034	-0.735319	-1.12126	-1.14893	-1.33612	-0.979006	-0.63213	-1.20546	-0.874413	-0.965627	-0.866795	-0.513644	-0.766296	-0.594311	-0.621086	-0.515729	-0.786787	-0.730298	-0.381972	-0.595314
7418	chr4	145354446	146354843	1.03334	0.697547	0.748902	0.722567	1.0701	1.2002	1.30628	0.888689	1.01181	0.967424	0.504118	-0.0901131	0.109593	-0.0107941	-1.00262	-1.00761	-0.936891	-1.18252	-1.30869	-1.27384	-1.48085	-1.15001	-0.706019	-1.39898	-0.905883	-1.10824	-1.04033	-0.518572	-0.747769	-1.0453	-1.19103	-1.08479	-1.13423	-1.03157	-1.16206	-1.31482
7419	chr4	146354843	146763017	0.990224	0.835523	0.839015	0.932687	1.54741	1.24608	1.4603	1.06765	1.29345	1.23278	0.462636	0.425365	0.622335	0.683715	-0.00232705	0.061649	0.296778	-0.213282	-0.227296	-0.0780859	-0.179258	0.065318	0.303162	-0.320457	-0.135877	-0.00877755	0.0156543	0.579787	0.135214	0.0627223	-0.0722685	-0.0491396	-0.378019	-0.213173	0.351792	-0.104897
7480	chr5	7935281	8159593	0.1467	-0.117568	-0.0591463	0.0718631	-0.907324	-0.463965	-0.378497	-0.318973	-0.127959	-0.0880984	-0.124227	-0.229747	-0.457288	-0.456028	-0.621961	-0.713789	-0.757942	-0.94762	-0.573007	-0.895056	-0.822325	-0.732709	-0.968075	-0.726711	-0.714612	-0.87785	-0.905327	-0.885002	-0.902862	-0.713407	-0.673736	-0.751034	-0.752828	-0.629305	-0.669491	-0.926887
7481	chr5	8159593	8429619	0.561905	0.429923	0.406239	0.495243	0.0824564	0.233447	0.54432	0.659717	0.407773	0.0952336	0.126558	0.395804	0.33299	0.375748	-0.265849	-0.482919	-0.270968	-0.262046	-0.109053	-0.412309	-0.162371	-0.206723	-0.169157	-0.414654	-0.152353	-0.627191	-0.485358	-0.724194	-0.723079	-0.211932	-0.20531	-0.48606	-0.526279	-0.371417	-0.566015	-0.822705
7482	chr5	8429619	8688433	0.712603	0.740874	0.541605	0.996853	0.358239	0.495624	0.874748	0.848884	0.941013	0.784772	0.656408	0.483135	0.449829	0.269347	-0.177387	-0.279637	-0.091056	-0.0247102	0.00932716	-0.323041	-0.12206	-0.162144	-0.127349	-0.32255	0.0356622	-0.827597	-0.628014	-0.620675	-0.580908	0.132362	0.0960735	-0.248402	-0.437604	-0.473482	-0.66303	-0.513155
7483	chr5	8688433	8941695	0.724588	0.638991	0.627922	0.935395	0.401685	0.373147	0.633467	0.818589	0.816461	0.90774	0.590387	0.733002	0.21279	0.081386	-0.100709	-0.450681	-0.120045	-0.163793	-0.0407128	-0.259114	-0.322753	-0.0803824	-0.553747	-0.279466	0.130602	-0.717246	-0.57477	0.0508597	-0.0114787	0.060363	0.0501059	-0.342028	-0.604216	-0.364891	-0.375755	-0.456812
7517	chr5	17963470	18210617	-0.0230074	-0.138041	0.191076	-0.100916	-0.0634058	0.199169	0.209003	0.16308	-0.16908	-0.258326	0.207751	-0.263181	-0.00297843	0.0227731	-0.66574	-0.812999	-0.648932	-0.888402	-0.528648	-0.868283	-1.10499	-0.901777	-0.840389	-0.747527	-0.780132	-0.604273	-0.709125	-0.598023	-0.604334	-0.63682	-0.814691	-0.798431	-0.732157	-0.742265	-0.713147	-0.647431
7518	chr5	18210617	18475224	-0.162778	-0.313127	0.0595925	-0.348903	-0.543156	-0.1563	-0.369775	-0.279504	-0.463185	-0.345368	-0.250801	-0.63056	-0.403562	-0.444633	-0.850026	-0.713741	-0.702834	-0.978969	-0.877406	-0.882347	-1.01537	-0.90207	-0.712421	-1.03756	-0.985814	-0.702673	-0.690177	-0.793341	-0.913576	-0.70593	-0.853395	-0.868937	-0.835728	-0.82976	-0.724407	-0.72952
7608	chr5	39054367	39284277	0.533273	0.218673	0.938122	1.10615	0.939968	0.942545	0.705758	0.535188	0.358997	0.440045	0.340842	-0.121939	-0.162425	-0.51248	-0.343093	-0.574086	-0.63442	-0.435488	-0.61341	-1.04196	-1.12422	-0.501218	-0.556737	-0.71638	-0.531298	-0.632506	-0.649163	-0.651973	-0.910663	-0.34703	-0.450496	0.00479243	-0.459667	-0.618008	-0.3674	-0.467445
7907	chr5	109577909	109836648	0.00874252	-0.171908	0.24104	0.0342223	-0.0350148	0.221347	-0.0398608	0.285087	0.559201	0.55895	0.29361	-0.410251	-0.33209	-0.538724	-0.763113	-0.820819	-0.734066	-0.839599	-0.763965	-1.02328	-1.29488	-0.636246	-0.684378	-0.995885	-0.812189	-0.586438	-0.719739	-0.211655	-0.459063	-0.846791	-0.917674	-0.812372	-0.807773	-0.834243	-0.876675	-0.985357
7908	chr5	109836648	110222098	0.854809	0.747976	0.980312	1.07254	1.23464	1.0475	1.1163	1.07876	1.3988	1.33036	0.613822	0.493275	0.514639	0.261525	-0.246768	-0.447398	-0.580422	-0.71765	-0.289817	-0.638659	-0.777614	-0.217311	0.0389812	-0.427949	-0.295402	-0.217815	-0.260745	0.52801	0.257765	-0.648069	-0.677273	-0.33227	-0.68447	-0.678907	-0.52203	-0.678186
8371	chr6	64492268	64716279	0.584406	0.396204	0.585306	0.655606	-0.110522	0.238384	0.221701	0.444264	0.510143	0.500789	0.210729	-0.0817818	0.190113	-0.225091	-0.698039	-0.62359	-0.760741	-0.838105	-0.551518	-0.681322	-0.478598	-0.591596	-0.491198	-0.436391	-0.194779	-0.772464	-0.5687	-0.925162	-0.902202	-0.811592	-0.730526	-0.775338	-0.861303	-0.865437	-0.740481	-0.914624
8372	chr6	64716279	64975499	1.03769	0.908181	0.820958	0.89381	0.826535	0.768751	1.24152	1.1097	1.1148	1.07841	0.434239	0.238645	0.766983	0.647576	-0.663053	-0.578477	-0.443764	-0.470258	-0.483143	-0.86648	-0.587104	-0.406673	-0.341975	-0.448313	-0.213224	-0.465195	-0.431313	-0.686983	-0.642696	0.0913374	-0.0536417	-0.271539	-0.893677	-0.84408	-0.947406	-0.98938
8373	chr6	64975499	65216928	0.700931	0.789249	0.72134	0.636836	0.719967	0.578671	0.971707	0.878453	1.11571	0.970912	0.445542	0.168667	0.511323	0.524637	-0.507883	-0.474328	-0.295585	-0.348247	-0.559782	-0.721076	-0.481465	-0.404051	-0.101258	-0.614351	-0.434867	-0.572449	-0.419787	-0.547971	-0.660621	0.0987278	-0.108859	-0.180433	-0.703878	-0.587682	-0.676904	-0.735354
8383	chr6	67315426	67602831	0.539502	0.462845	0.464637	0.623587	0.137929	0.461993	0.508562	0.607331	0.489281	0.603447	0.422139	0.50426	0.599097	0.257789	-0.086303	-0.523172	-0.398189	-0.173571	-0.118112	-0.492528	-0.595497	-0.627661	-0.231746	-0.894162	-0.484467	-0.485566	-0.202223	-0.555849	-0.309913	-0.161282	-0.29132	0.111616	-0.456739	-0.515951	0.130622	0.0647362
8444	chr6	82271233	82495460	0.407544	0.317996	0.664837	0.902445	0.234866	0.688722	0.490358	0.677655	0.720299	0.769822	0.175766	-0.127964	-0.412778	-0.660291	-0.459877	-0.467828	-0.776532	-0.84706	-0.654627	-0.904092	-0.701776	-0.26499	-0.472356	-0.495482	-0.491627	-0.698919	-0.69576	-0.429255	-0.331723	-0.579389	-0.485976	-0.427201	-0.594196	-0.40335	-0.333726	-0.487622
8625	chr6	121894728	122273776	0.843267	0.406463	0.567984	0.580561	0.301981	0.461014	0.687231	0.601867	0.45226	0.47297	0.461999	0.544648	0.573173	0.438725	0.233131	-0.130815	-0.172424	-0.0841907	0.0807308	-0.573686	-0.898893	-0.432168	-0.10086	-0.816255	-0.447095	-0.632639	-0.564464	-0.22025	-0.142286	-0.190811	-0.154545	-0.216023	-0.620294	-0.615831	-0.395377	-0.75403
8752	chr7	5411181	5767535	0.4986	0.413094	0.368989	0.459545	0.373252	0.313682	0.477096	0.407442	0.548744	0.559977	0.293788	-0.0336725	0.252026	0.0546178	-0.177206	-0.442942	-0.23319	-0.251176	-0.293924	-0.481182	-0.448172	-0.404335	-0.114415	-0.662226	-0.55083	-0.431364	-0.219868	-0.0946852	-0.357427	-0.21796	-0.274757	-0.39998	-0.679239	-0.515589	-0.480738	-0.603756
8765	chr7	11505930	11781879	1.03587	0.831783	0.949657	1.10252	1.04421	0.894298	1.15159	1.04275	1.15854	1.16508	0.580917	0.823061	0.827717	0.532264	0.442037	-0.209652	0.132902	-0.00728207	0.244907	-0.0754816	-0.100778	0.278856	0.380985	-0.0357229	0.197657	0.113966	0.191043	0.282024	0.18373	-0.130459	-0.0338791	-0.308764	-0.301373	-0.137366	-0.3605	-0.356633
8791	chr7	23494643	23811243	0.273945	0.128722	0.318736	0.472122	-0.0173013	0.331304	0.118706	0.193144	0.153726	0.116823	0.0735913	0.103307	0.186372	-0.111167	-0.487524	-0.783167	-0.646753	-0.625089	-0.421915	-0.754731	-0.975041	-0.524594	-0.557373	-0.87724	-0.588412	-0.641816	-0.481262	-0.518768	-0.481398	-0.389159	-0.418523	-0.494101	-0.517732	-0.454197	-0.17656	-0.534869
8857	chr7	41124222	41693596	0.543428	0.394552	0.683241	0.681908	0.438353	0.515492	0.64388	0.457352	0.339901	0.0747719	0.150096	-0.300773	-0.0646798	-0.240015	-0.826517	-0.860039	-0.692605	-0.759555	-0.889154	-0.968475	-1.22777	-0.929416	-0.606096	-1.31509	-1.10155	-0.848623	-0.909484	-0.788767	-1.00264	-0.756567	-0.873115	-0.934165	-0.740585	-0.797704	-0.791501	-1.02675
8859	chr7	42015348	42314539	0.521391	0.281747	0.328455	0.377134	0.169573	0.594291	0.511333	0.505136	0.659186	0.414851	0.0012086	-0.556775	-0.37761	-0.366516	-0.98611	-0.910147	-0.727399	-0.939311	-0.80845	-0.899985	-0.972728	-0.90605	-0.531943	-1.06804	-0.970258	-0.617722	-0.683495	-0.728628	-0.825001	-0.752339	-0.739475	-0.745173	-0.920353	-0.884105	-0.821837	-0.968177
8860	chr7	42314539	42705507	0.748177	0.675174	0.769248	0.917852	0.943469	1.01506	1.17668	0.954999	1.21111	0.975178	0.297864	-0.204315	-0.11826	-0.223862	-0.43593	-0.82615	-0.903019	-0.921668	-0.899993	-1.07951	-1.21685	-1.00568	-0.548299	-1.1567	-0.978336	-0.371242	-0.46734	-0.227657	-0.375033	-0.851347	-0.947948	-0.874847	-0.974209	-1.06836	-0.851451	-1.12643
8861	chr7	42705507	43217403	0.969859	0.868945	0.829639	1.01127	1.20282	0.904783	1.34634	1.03072	1.28658	1.23846	0.496652	0.107597	0.306087	0.109823	-0.0680076	-0.498562	-0.297986	-0.282985	-0.508231	-0.853999	-1.22502	-0.664588	-0.504187	-1.00567	-0.705586	-0.276005	-0.329543	-0.0118253	-0.151199	-0.573398	-0.615441	-0.605147	-0.496783	-0.514235	-0.609516	-0.692428
9136	chr7	106616867	106869758	0.12639	-0.0319566	0.168018	0.329732	-0.35701	-0.140787	-0.0447551	-0.0237913	0.0756034	0.0320761	-0.246523	-0.220419	-0.168692	-0.434362	-0.769707	-0.754914	-0.668873	-0.898919	-0.80306	-0.945337	-0.943387	-1.04432	-0.839306	-1.13144	-0.868081	-0.721227	-0.657902	-0.592838	-0.415012	-0.440409	-0.390224	-0.540667	-0.775599	-0.882588	-0.754287	-0.799598
9137	chr7	106869758	107128270	0.577602	0.680516	0.67252	0.816165	0.644328	0.723197	0.953428	0.835659	0.789066	0.717632	0.395251	0.0186102	0.629709	0.540852	-0.282625	-0.431904	-0.557141	-0.567958	-0.443715	-0.706064	-0.799988	-0.677555	-0.509907	-0.780287	-0.759581	-0.754289	-0.537126	-0.708449	-0.611605	0.496471	0.624601	0.267139	-0.687164	-0.761627	-0.91617	-0.897695
9138	chr7	107128270	107335520	1.11135	1.15856	0.981903	1.08765	1.13624	1.04594	1.54082	1.32196	1.00829	0.905204	0.803833	0.228813	1.01475	0.765299	-0.139556	-0.467768	-0.608877	-0.430059	-0.669933	-0.799821	-1.02072	-0.907808	-0.565749	-0.846666	-0.837301	-0.598717	-0.550334	-0.569258	-0.48475	0.634432	0.699847	0.774897	-0.783098	-0.935106	-1.07403	-0.929626
9140	chr7	107542364	107875827	0.303394	0.154242	0.114745	0.216889	0.189946	0.0773866	0.14352	0.35728	0.00662158	-0.0147002	0.112435	-0.0396817	-0.157427	-0.336369	-0.573109	-0.6621	-0.6156	-0.863524	-0.769204	-0.835056	-0.836046	-0.77893	-0.731724	-0.673246	-0.878925	-0.587017	-0.757965	-0.572953	-0.839447	-0.274048	-0.408918	0.0640216	-0.700544	-0.64246	-0.732179	-0.86445
9159	chr7	111843573	112044943	-0.134754	-0.298533	0.115076	-0.0304313	-0.274923	0.0781198	-0.253058	-0.121769	0.0362132	0.0258399	0.2932	0.604637	0.215061	0.051326	0.852934	1.00081	0.751863	0.776868	0.627906	0.678987	0.917902	0.857255	0.669351	0.887342	0.793174	0.991407	0.670537	0.39839	0.334106	0.961247	0.722359	0.587341	1.07019	1.06737	1.01471	1.09626
9350	chr8	10954086	11155393	-0.303994	-0.416737	-0.362762	-0.573912	-0.471079	-0.187589	-0.30832	-0.190988	-0.582995	-0.63187	0.27724	0.683792	0.205883	-0.0249626	0.938705	0.743073	0.495162	0.810133	0.719639	0.684347	1.10099	0.945626	0.683423	0.923836	0.829027	1.33234	0.809323	0.71638	0.376528	0.436832	0.185644	0.669205	1.113	0.860241	0.909029	0.694797
9487	chr8	44516984	44746509	0.514956	0.660556	0.850748	0.753649	0.279975	0.691786	0.0807204	0.11823	0.854878	0.864379	0.0691974	-0.402964	-0.39572	-0.183425	-0.6579	-0.60126	-0.64366	-0.492832	-0.641435	-0.45091	-0.537496	-0.945606	-0.659749	-0.841056	-0.58072	-0.425012	-0.355868	-0.417952	-0.628965	-0.542954	-0.567495	-0.645343	-0.774209	-0.658761	-0.604765	-0.595753
9488	chr8	44746509	44953523	0.41379	0.736278	0.806214	0.622883	0.655532	0.753399	0.23725	0.167697	0.918558	0.848092	0.110095	-0.507324	-0.272894	-0.0352707	-0.704406	-0.450714	-0.656213	-0.536864	-0.832657	-0.497966	-0.451505	-0.909545	-0.493956	-0.913924	-0.64134	-0.634421	-0.437141	-0.72813	-0.756908	-0.625947	-0.586594	-0.386298	-0.585571	-0.787075	-0.753723	-0.480676
9792	chr8	115086288	115299150	0.459309	0.123023	0.673539	0.442778	-0.153574	0.286222	0.307508	0.122793	0.301261	0.231667	0.33633	0.356545	0.17396	-0.321513	-0.191267	-0.605068	-0.614157	-0.724107	-0.244223	-0.774756	-0.795412	-0.266202	-0.719147	-0.434695	-0.206785	-0.461814	-0.628382	-0.607521	-0.722447	-0.539142	-0.482431	-0.434513	-0.738095	-0.457951	-0.339957	-0.409755
10026	chr9	39623466	39905092	0.56785	0.360046	0.693129	0.874401	0.0210038	0.339224	0.360207	0.431963	0.716373	0.953439	0.27952	-0.228418	-0.00388764	-0.431216	-0.716772	-0.821978	-0.684397	-0.966733	-0.533021	-0.998916	-1.10177	-0.711381	-0.827063	-0.690659	-0.666006	-0.944201	-0.856621	-0.260935	-0.368603	-0.505933	-0.341912	-0.849892	-0.830413	-1.11367	-0.573716	-0.903377
10125	chr9	60507610	60720306	0.00601834	-0.106476	0.203341	0.176653	0.338842	0.566535	0.290561	0.0773781	-0.151295	-0.0746011	0.399624	0.50702	0.199117	-0.171206	1.06393	0.978643	0.865134	0.945281	0.82663	0.932758	0.954636	1.03776	0.840401	1.03577	0.920321	1.05142	0.754487	0.682788	0.66419	0.748402	0.643657	0.738419	1.19029	0.973322	0.592337	0.736173
10405	chr9	121957966	122164873	-0.26431	-0.629232	-0.400615	-0.672449	-0.357214	-0.255325	-0.833168	-0.618123	-0.52119	-0.492826	-0.101367	0.499922	-0.160826	-0.467807	1.1122	0.65217	0.894754	0.874491	0.608317	0.889076	0.677975	0.965233	0.647661	1.00724	0.755784	0.736522	0.398852	0.441511	0.445774	0.980339	1.03388	1.10869	0.589073	0.52596	1.46372	1.04134
10406	chr9	122164873	122389183	-0.246123	-0.546331	-0.48333	-0.728746	-0.444548	-0.315616	-0.623226	-0.550011	-0.466618	-0.451281	-0.131776	0.4566	-0.244693	-0.564287	0.915024	0.774042	0.8861	0.837156	0.665842	0.892453	0.694923	0.850454	0.399538	0.939563	0.712717	0.679777	0.439993	0.496451	0.343233	1.07886	1.02874	1.14207	0.401021	0.294113	0.756746	0.740389
10477	chrX	20223231	20504723	0.608843	0.54147	0.620264	0.737048	0.166098	0.539899	0.419617	0.635711	0.914527	0.984052	0.493944	0.627333	0.573246	0.2555	0.295542	-0.0712834	-0.123475	-0.114603	0.179087	-0.0114986	0.11007	-0.118436	0.0153555	-0.114841	0.00509283	-0.154838	-0.0471682	-0.166267	-0.0911285	-0.307641	-0.243716	-0.201059	-0.506263	-0.181157	0.193773	0.0691835
10749	chrX	100389269	100602493	0.698885	0.678219	0.691671	0.870437	0.465241	0.649567	0.817046	0.827552	0.919548	0.800732	0.404802	0.693742	0.737924	0.760693	0.309315	-0.287061	-0.093118	-0.101273	0.460866	-0.201837	-0.166363	0.115198	-0.00489608	-0.16057	0.262211	-0.319711	-0.00110695	0.176503	0.0499432	0.0751109	-0.0654976	-0.00582057	-0.430771	0.0173787	0.149193	0.0223256
10750	chrX	100602493	100820643	0.48807	0.627209	0.715113	0.68616	0.226764	0.616908	0.614956	0.63332	0.76772	0.638401	0.544918	0.586611	0.845305	0.709257	0.218254	0.0604147	0.155803	0.0685052	0.386561	0.00885262	0.127863	0.182997	0.238891	-0.0678166	0.210663	-0.306682	-0.14805	0.00347114	-0.17341	0.191575	0.0585873	0.0878763	-0.304408	-0.114581	0.182143	0.181677
558524

## Sheet: Top20
Domain	CHR	Start	End	X46CESC_rep1	X46CESC_rep2	D3ESC_rep1	D3ESC_rep2	TT2ESC_rep1	TT2ESC_rep2	iPSC_rep1	iPSC_rep2	iPSC_1D4	iPSC_2D4	D3EPL_rep1	D3EPL_rep2	D3EBM3_rep1	D3EBM3_rep2	EpiSC5cloneO_rep1	EpiSC5cloneO_rep2	EpiSC7_rep1	EpiSC7_rep2	D3EBM6_rep1	D3EBM6_rep2	X46CNPC_ASd6	TT2NPC_ASd9_rep1	TT2NPC_ASd9_rep2	D3NPC_EBM9_rep1	D3NPC_EBM9_rep2	Mesoderm_rep1	Mesoderm_rep2	Endoderm_rep1	Endoderm_rep2	piPSC_1A2	piPSC_1B3	piPSC_V3	MEF_female	MEF_male	Myoblast_rep1	Myoblast_rep2
587	chr1	141243122	141502125	0.241022	0.129547	0.323014	0.429894	0.114916	0.240533	0.535178	0.40491	0.202963	0.0731389	-0.130753	-0.0590271	0.0637478	-0.192018	-0.472101	-0.818326	-0.718018	-0.685794	-0.647928	-0.966796	-0.790058	-0.703398	-0.708335	-1.04334	-0.867484	-0.933206	-0.838093	-0.882897	-0.785702	-0.58381	-0.65613	-0.596761	-0.822324	-0.932127	-0.436454	-0.48452
2704	chr13	65113101	65325868	0.660234	0.643563	0.784594	0.553843	0.99583	0.864437	0.845202	0.770929	1.04832	0.953033	0.356492	-0.513552	-0.00228255	0.064504	-0.696404	-0.404137	-0.533864	-0.579929	-0.77381	-0.769604	-0.952078	-0.687334	-0.507969	-1.08787	-0.840085	-0.636002	-0.506504	-0.771752	-0.838655	-0.516485	-0.538586	-0.701582	-0.887042	-0.80678	-0.90481	-0.816823
2705	chr13	65325868	67401560	1.01179	0.97794	0.99371	0.919628	1.26939	1.22959	1.66882	1.22359	1.50247	1.30661	0.515299	-0.247311	0.282149	0.117098	-0.901169	-0.9559	-1.21959	-1.23195	-1.07845	-1.35886	-1.60478	-1.01573	-0.5258	-1.50438	-1.0676	-1.06863	-0.847241	-0.932132	-1.00583	-0.9992	-1.24384	-1.05516	-1.17374	-1.15572	-0.867573	-1.2383
2706	chr13	67401560	67700543	0.936821	0.894119	0.974747	1.11557	1.09524	1.15247	1.36391	1.04893	1.43189	1.24288	0.52349	0.403573	0.57493	0.422048	-0.19017	-0.479384	-0.404906	-0.474219	-0.197246	-0.57939	-0.661929	-0.078931	-0.0233733	-0.830318	-0.495172	-0.113917	-0.155978	-0.0642337	-0.224792	-0.533318	-0.542084	-0.437813	-0.65195	-0.598579	-0.587206	-0.682288
3326	chr14	98946383	99153403	0.590531	0.330461	0.468508	0.757093	0.709948	0.491855	0.264319	0.346475	0.199286	0.43735	0.267849	0.155163	-0.0195366	-0.238476	-0.576656	-0.716014	-0.521962	-0.66041	-0.622828	-0.761435	-0.736104	-0.724478	-0.633778	-0.447703	-0.475474	-0.291184	-0.331869	-0.512869	-0.505135	-0.738324	-0.679795	-0.850703	-0.553173	-0.657377	-0.498515	-0.53657
4084	chr16	48110447	48328791	0.848301	0.870256	0.825352	0.950123	0.977844	0.935262	1.4113	0.833431	0.935197	0.771589	0.290594	-0.109179	0.426251	0.366461	-0.890264	-0.790594	-0.880992	-0.828066	-0.836378	-0.858051	-0.923527	-0.796046	-0.288307	-1.09118	-0.947554	-0.688057	-0.469186	-0.790927	-0.870521	-0.299346	-0.188746	-0.398422	-0.880105	-0.89322	-0.985427	-0.866007
4153	chr16	64440325	64687870	0.524311	0.533576	0.487979	0.862337	0.153387	0.20133	0.710197	0.756627	0.622551	0.568908	0.323264	-0.210625	0.0187367	-0.0596509	-0.493355	-0.682049	-0.471093	-0.465664	-0.738101	-0.784625	-0.696985	-0.609712	-0.620016	-0.79979	-0.687528	-0.66606	-0.714155	-0.817906	-0.757496	-0.485539	-0.573822	-0.448193	-0.443574	-0.725942	-0.636631	-0.573349
4155	chr16	64929490	65188041	0.516499	0.397004	0.518629	0.707346	0.0578618	0.0135596	0.556275	0.511222	0.493541	0.464751	-0.0222452	-0.129785	-0.0717686	-0.24681	-0.604576	-0.741929	-0.611177	-0.567442	-0.659293	-0.850592	-0.794267	-0.760138	-0.628306	-0.803536	-0.744743	-0.78	-0.638665	-0.75816	-0.913195	-0.550604	-0.529469	-0.524079	-0.471192	-0.299324	-0.813387	-0.748975
4360	chr17	16480000	16910753	0.58317	0.338365	0.499795	0.607027	0.430914	0.55226	0.490475	0.542388	0.636014	0.645828	0.2583	-0.125305	-0.184708	-0.287126	-0.436133	-0.830015	-0.736022	-0.919305	-0.690886	-0.968364	-1.06291	-0.49201	-0.494269	-0.70862	-0.594974	-0.742337	-0.708304	-0.756813	-0.824152	-0.683334	-0.705129	-0.623076	-0.724045	-0.778623	-0.626987	-0.835933
4379	chr17	21666048	21953718	0.245269	0.234959	0.210935	0.471768	-0.0120032	0.408016	0.235786	0.22843	0.653315	0.652224	0.220209	0.0321672	0.188337	-0.149727	0.055691	-0.47372	-0.508537	-0.497307	-0.605852	-0.80872	-0.648354	-0.505887	-0.499375	-0.748406	-0.501371	-0.460463	-0.549497	-0.537268	-0.513899	-0.522232	-0.543087	-0.593616	-0.567352	-0.584963	-0.844966	-0.792589
4848	chr18	37501659	37777957	0.596197	0.480985	0.594146	0.726335	0.11642	0.383435	0.410187	0.531224	0.498118	0.565331	0.343807	0.0828183	0.304153	-0.10493	-0.335943	-0.558764	-0.641788	-0.973735	-0.438376	-0.716611	-0.684906	-0.347381	-0.43253	-0.599677	-0.421953	-0.517623	-0.463204	-0.550062	-0.550431	-0.674343	-0.689302	-0.770265	-0.712624	-0.657619	-0.367838	-0.568907
6004	chr2	149701576	150000328	0.560555	0.531594	0.434152	0.705453	0.183662	0.468466	0.526082	0.463567	0.296909	0.187166	0.0323391	-0.373686	0.0248033	-0.0974961	-0.851944	-0.69267	-0.76739	-0.888565	-0.822083	-0.923507	-1.01174	-0.90327	-0.663134	-1.03868	-0.922586	-0.785197	-0.764234	-0.828327	-0.698622	-0.956221	-0.935433	-0.948205	-0.899671	-0.785895	-0.896444	-0.842516
6005	chr2	150000328	150316674	0.979952	0.911993	0.98402	1.01276	0.894729	0.899087	0.872095	0.774559	0.778026	0.88309	0.572784	0.0341768	0.645178	0.340717	-0.379765	-0.290156	-0.324816	-0.40419	-0.0902886	-0.538199	-0.693629	-0.216811	-0.176057	-0.480812	-0.37041	-0.32299	-0.415331	-0.135822	-0.270582	-0.545176	-0.625512	-0.458275	-0.755718	-0.719483	-0.708222	-0.755985
7417	chr4	144595386	145354446	1.12174	0.768537	0.860894	1.04342	1.15652	1.16014	1.15138	0.824162	1.1663	1.14034	0.560228	-0.0100955	0.204465	0.113472	-0.5349	-0.704182	-0.633034	-0.735319	-1.12126	-1.14893	-1.33612	-0.979006	-0.63213	-1.20546	-0.874413	-0.965627	-0.866795	-0.513644	-0.766296	-0.594311	-0.621086	-0.515729	-0.786787	-0.730298	-0.381972	-0.595314
7418	chr4	145354446	146354843	1.03334	0.697547	0.748902	0.722567	1.0701	1.2002	1.30628	0.888689	1.01181	0.967424	0.504118	-0.0901131	0.109593	-0.0107941	-1.00262	-1.00761	-0.936891	-1.18252	-1.30869	-1.27384	-1.48085	-1.15001	-0.706019	-1.39898	-0.905883	-1.10824	-1.04033	-0.518572	-0.747769	-1.0453	-1.19103	-1.08479	-1.13423	-1.03157	-1.16206	-1.31482
7517	chr5	17963470	18210617	-0.0230074	-0.138041	0.191076	-0.100916	-0.0634058	0.199169	0.209003	0.16308	-0.16908	-0.258326	0.207751	-0.263181	-0.00297843	0.0227731	-0.66574	-0.812999	-0.648932	-0.888402	-0.528648	-0.868283	-1.10499	-0.901777	-0.840389	-0.747527	-0.780132	-0.604273	-0.709125	-0.598023	-0.604334	-0.63682	-0.814691	-0.798431	-0.732157	-0.742265	-0.713147	-0.647431
8372	chr6	64716279	64975499	1.03769	0.908181	0.820958	0.89381	0.826535	0.768751	1.24152	1.1097	1.1148	1.07841	0.434239	0.238645	0.766983	0.647576	-0.663053	-0.578477	-0.443764	-0.470258	-0.483143	-0.86648	-0.587104	-0.406673	-0.341975	-0.448313	-0.213224	-0.465195	-0.431313	-0.686983	-0.642696	0.0913374	-0.0536417	-0.271539	-0.893677	-0.84408	-0.947406	-0.98938
8373	chr6	64975499	65216928	0.700931	0.789249	0.72134	0.636836	0.719967	0.578671	0.971707	0.878453	1.11571	0.970912	0.445542	0.168667	0.511323	0.524637	-0.507883	-0.474328	-0.295585	-0.348247	-0.559782	-0.721076	-0.481465	-0.404051	-0.101258	-0.614351	-0.434867	-0.572449	-0.419787	-0.547971	-0.660621	0.0987278	-0.108859	-0.180433	-0.703878	-0.587682	-0.676904	-0.735354
8857	chr7	41124222	41693596	0.543428	0.394552	0.683241	0.681908	0.438353	0.515492	0.64388	0.457352	0.339901	0.0747719	0.150096	-0.300773	-0.0646798	-0.240015	-0.826517	-0.860039	-0.692605	-0.759555	-0.889154	-0.968475	-1.22777	-0.929416	-0.606096	-1.31509	-1.10155	-0.848623	-0.909484	-0.788767	-1.00264	-0.756567	-0.873115	-0.934165	-0.740585	-0.797704	-0.791501	-1.02675
8859	chr7	42015348	42314539	0.521391	0.281747	0.328455	0.377134	0.169573	0.594291	0.511333	0.505136	0.659186	0.414851	0.0012086	-0.556775	-0.37761	-0.366516	-0.98611	-0.910147	-0.727399	-0.939311	-0.80845	-0.899985	-0.972728	-0.90605	-0.531943	-1.06804	-0.970258	-0.617722	-0.683495	-0.728628	-0.825001	-0.752339	-0.739475	-0.745173	-0.920353	-0.884105	-0.821837	-0.968177
