# Supplementary material for: Replication Timing: A Fingerprint for Cell Identity and Pluripotency
Source: PLoS Comput Biol. 2011 Oct 20;7(10):e1002225. doi: 10.1371/journal.pcbi.1002225 (PMC3197641; doi:10.1371/journal.pcbi.1002225)
Supplement: Table S4 — Mouse pluripotency fingerprint genes. Replication timing and transcription values for genes included in the top 200, 100, and 20 mouse pluripotency fingerprint regions. Genes in common with the human pluripotency fingerprint are highlighted in bold font. Timing values are assigned to transcription start loci from loess smoothed profiles with a span of 300 kb. (XLSX) [file pcbi.1002225.s017.xlsx]

## Sheet: Top200
Gene	Accession	Chr	strand	txStart	txEnd	CpG_Class_Mikkelsen	Fig7RT_K20	RT_46CESC_ave_Sm300	RT_D3ESC_ave_Sm300	RT_TT2ESC_ave_Sm300	RT_iPSC_ave_Sm300	RT_iPSC_1D4_Sm300	RT_iPSC_2D4_Sm300	RT_D3EPL_ave_Sm300	RT_D3EBM3_ave_Sm300	RT_EpiSC5cloneO_ave_Sm300	RT_EpiSC7_ave_Sm300	RT_D3EBM6_ave_Sm300	RT_46CNPC_ASd6_Sm300	RT_TT2NPC_ASd9_ave_Sm300	RT_D3NPC_EBM9_ave_Sm300	RT_Gsc.Sox17.Mesoderm_ave_Sm300	RT_Gsc.Sox17.Endoderm_ave_Sm300	RT_piPSC_1A2_Sm300	RT_piPSC_1B3_Sm300	RT_piPSC_V3_Sm300	RT_MEF_female_Sm300	RT_MEF_male_Sm300	RT_Myoblast_ave_Sm300	Tx_D3ESC_ave	Tx_EBM3_ave	Tx_EBM6_ave	Tx_EBM9_ave	Tx_EBM6R_ave	Tx_EpiSC7_ave	Tx_Gsc.Sox17.Mesoderm	Tx_Gsc.Sox17.Endoderm
1200002N14Rik	NM_027878	chr10	-	87752602	87786874	HCP	15	0.67	0.96	0.72	0.52	0.28	0.52	0.33	-0.07	-0.49	-0.03	-0.21	-0.62	-0.13	-0.23	-0.48	-0.64	0	-0.13	0.34	-0.33	0.09	-0.23	274	694	1279	490	2215	1437	226	999
1300003B13Rik	BC098460	chr17	+	22128967	22161389	HCP	16	0.23	0.25	-0.06	0.1	0.59	0.58	0.02	1.06	0.12	-0.24	-0.99	-1.37	-0.88	-1.22	-0.95	-1.1	-0.76	-1.01	-1.01	-1.15	-1.02	-0.93	3881	5271	4321	1696	1999	8202	1215	1039
1700012H05Rik	NM_029660	chr7	+	107000621	107002093	HCP	16	0.9	0.97	0.89	1.26	0.9	0.9	0.48	0.87	-0.28	-0.62	-0.73	-0.69	-0.79	-0.93	-0.7	-0.91	0.77	0.94	0.34	-0.9	-1.03	-0.99	1047	907	89	54	273	43	85	58
1700029I01Rik	BC024323	chr4	+	145048214	145098665		16	1.45	1.27	1.4	0.99	1.27	1.16	-0.12	-0.01	-1	-1.1	-1.04	-1.65	-1.15	-1.3	-1.02	-0.91	-0.85	-0.89	-1.05	-1.66	-2.09	-0.53	7059	5054	4060	1018	1854	3142	1643	2280
2310001A20Rik	BC055706	chr2	-	150274521	150299964	HCP	15	1.86	1.53	1.49	1.08	1.22	1.57	0.64	0.66	0.05	0.17	0.12	-0.64	-0.07	-0.07	-0.02	0.11	-0.59	-0.58	-0.29	-1.09	-0.85	-0.93	8104	5458	6445	5299	6541	5461	7463	6022
2310047C04Rik		chr16	-	48845504	48913567	HCP	16	0.26	0.46	-0.35	-0.28	0.01	0.26	-0.71	-1.08	-1.53	-1.43	-1.26	-1.75	-1.51	-1.49	-1.36	-1.33	-0.91	-0.94	-1.14	-1.03	-0.94	-1.33
2410018L13Rik	NM_028362	chr12	+	23104900	23161183		16	-0.59	-0.65	-0.4	0.03	-0.67	-0.26	-0.13	-0.95	-0.99	-1.4	-1.77	-2.01	-1.77	-1.82	-1.1	-0.96	-1.12	-1.56	-1.33	-1.61	-1.59	-1.25	3950	4274	6287	6780	6404	2430	6505	2578
2410129H14Rik	NM_175245	chr14	-	97917683	97929214	HCP	15	1.29	1.16	1.09	0.82	1.3	1.31	0.47	-0.17	-0.38	-0.4	-0.5	-0.67	-0.32	-0.56	-0.42	-0.42	-0.54	-0.59	0.15	-0.55	-0.63	-0.55	1878	2183	2206	2634	2140	1260	1587	1400
2410141K09Rik	NM_183119	chr13	-	66702693	66725698		16	1.5	1.04	1.6	2.01	2.11	1.73	0.08	0.06	-1.37	-1.57	-2.05	-2.13	-1.28	-2.05	-1.33	-1.41	-1.53	-1.92	-1.69	-1.74	-1.63	-1.38	3457	1666	459	85	771	53	410	199
2610036F08Rik		chr17	-	21521575	21550459		15	1.27	1.09	0.88	0.68	1.57	1.46	0.74	0	-0.31	-0.62	-0.79	-0.58	-0.42	-0.68	-0.04	0.02	-0.54	-0.63	-0.57	-0.42	-0.58	-1.07
2610305D13Rik	BC058858	chr4	-	146455738	146459229		15	1.67	1.15	2.12	1.66	1.72	1.36	0.14	0.32	-1.17	-1.14	-1.67	-1.74	-1.04	-1.6	-1.51	-0.81	-1.32	-1.4	-1.14	-1.67	-1.6	-0.93	5932	4893	1462	242	998	432	372	311
2810487A22Rik		chr13	-	67888425	67898864		15	1.13	1.14	1.73	1.74	1.27	1.59	0.75	1.13	-0.46	0.04	-0.14	-0.89	0.19	-0.62	0.09	0.55	-0.47	-0.74	-0.49	-1.07	-0.69	-0.95
3300002I08Rik	NM_027017	chr2	-	150002377	150054206		15	1.11	0.98	0.84	1.11	0.76	0.59	-0.14	0.49	-0.98	-1.21	-1.02	-1.35	-0.72	-1.22	-0.94	-0.78	-1.09	-1.21	-1.02	-1.28	-0.92	-0.89	85	73	83	158	145	67	125	91
4732454E20Rik	AK028763	chr10	-	33728199	33733729	ICP	15	1.65	1.35	1.12	1.18	1.63	1.36	0.83	0.62	-0.56	-0.21	-0.4	0.1	-0.23	-0.01	-0.17	-0.52	-0.12	-0.06	-0.33	0.48	0.57	-0.01	42	49	44	41	44	43	42	43
4921537P18Rik	NM_026256	chr8	+	28913605	28930048	ICP	15	1.32	1.22	0.63	1.02	0.83	0.93	1.11	0.19	-0.04	-0.09	0.16	0.35	-0.02	0.51	0.26	-0.32	-0.27	-0.19	-0.12	0.28	0.17	-0.28	47	48	47	41	40	40	45	55
4930453N24Rik	AK161311	chr16	-	64708306	64713141	HCP	15	1.37	0.95	0.68	1.45	1.28	1.03	0.17	0.59	-0.32	0.62	-0.22	-0.55	-0.56	-0.58	-0.42	-0.86	-0.17	0.11	0.15	-0.47	-0.55	-0.67	6787	6369	5409	3668	4094	6095	4874	4264
4931406B18Rik	NM_028737	chr7	-	43359963	43373858	ICP	15	2.15	1.41	1.87	2.17	1.82	1.75	1.21	0.9	0.83	1.23	-0.08	-1.01	0.23	-0.04	-0.5	-0.33	0.64	0.62	0.1	0.14	0.23	0.13	69	73	68	63	50	57	39	51
4933421I07Rik	NM_027702	chr7	-	42218614	42221233		16	1.32	0.91	0.95	1.13	1.14	0.99	-0.28	-0.47	-1.46	-1.24	-1.19	-1.27	-0.94	-1.3	-0.83	-1.01	-1.16	-0.94	-0.95	-1.22	-1.32	-1.25	86	49	63	52	51	42	52	63
5730507C01Rik	NM_001033157	chr12	+	18679209	18699915		16	-0.28	-0.45	-0.52	-0.25	-0.49	-0.19	-0.15	-0.73	-0.64	-1.09	-1.65	-1.31	-1.61	-1.73	-0.99	-1.05	-1.09	-1.24	-0.93	-1.55	-1.37	-0.88	5798	5747	5194	2729	3624	1013	4380	2779
5830405N20Rik	AK163027	chr10	+	129750237	129765586	LCP	16	0.34	0.94	0.47	0.6	0.99	1.05	0.61	1.06	0.12	-0.03	-0.65	-0.54	-0.45	-0.66	-0.8	-0.84	-0.02	0	0.07	-0.99	-1.22	-0.69	82	70	59	58	52	55	44	54
6330408A02Rik	NM_177312	chr7	-	12159145	12178900	ICP	15	1.6	1.32	0.92	1.38	0.97	1.32	1.13	1	0.27	0.04	0.42	0.35	0.25	0.15	0.26	0.54	-0.38	-0.19	-0.46	-0.59	-0.48	-0.34	2980	1117	2198	5042	4239	5318	3171	4239
6330416L07Rik	NM_176962	chr17	-	22042690	22066094		16	0.22	0.29	0.06	0.17	0.93	0.98	-0.1	0.36	-0.2	-0.95	-1.35	-1.41	-0.91	-1.3	-1.04	-1.2	-0.87	-1.06	-1.06	-0.81	-0.95	-1.23	1422	1610	1594	766	1017	1067	862	687
6330512M04Rik	BC049666	chr7	-	142135499	142181649	HCP	4	-0.03	0.4	0.57	0.45	-0.42	-0.36	1.06	0.21	1.23	1.16	1.19	0.73	0.77	0.98	1.39	1.33	0.95	0.89	0.49	1.4	1.45	1.45	357	186	240	284	175	184	176	137
6720457D02Rik	NM_175252	chr13	-	62526419	62568222		16	1.41	1.2	1.37	1.4	1.66	1.49	0.9	0.03	-0.41	-0.74	-0.79	-1.33	-0.97	-0.9	0.52	0.06	-0.51	-0.71	-0.35	-0.99	-1.16	-0.51	2958	2154	2285	1161	1290	1614	2412	2174
6720463M24Rik	NM_175265	chr14	+	97929510	97957241	HCP	15	1.38	1.21	1.17	0.92	1.43	1.41	0.52	-0.15	-0.34	-0.41	-0.5	-0.68	-0.35	-0.61	-0.37	-0.39	-0.52	-0.57	0.21	-0.55	-0.64	-0.51	10689	7150	5416	7791	5610	4463	6166	4513
8030451F13Rik	NM_175418	chr10	-	87948080	88034813	ICP	15	1.22	1.23	1.62	1.14	1.13	1.2	0.44	0.32	-0.59	-0.14	-0.45	-0.77	0.07	-0.66	-0.45	-0.61	-0.15	-0.21	0.22	-0.38	-0.35	0.05	195	123	195	701	1180	159	522	62
8430426H19Rik	NM_178875	chr13	-	62463093	62476435		16	1.49	1.36	1.52	1.57	1.87	1.65	0.85	-0.07	-0.78	-1.11	-1.1	-1.73	-1.1	-1.21	0.36	-0.18	-0.72	-0.88	-0.54	-1.16	-1.17	-0.89	3913	3210	3685	2823	3137	2175	3644	3569
A230042K10Rik	NM_177622	chr13	-	67812094	67831657	ICP	15	1.42	1.4	1.59	1.75	1.52	1.81	0.66	1.07	-0.52	-0.02	-0.31	-1.12	0.04	-0.7	0.16	0.44	-0.55	-0.84	-0.52	-0.76	-0.88	-1.02	361	378	296	214	267	324	327	315
A630033E08Rik	BC078460	chr17	-	22552193	22556405	LCP	16	0.11	-0.01	0.16	0.3	0.25	-0.22	-0.07	0.04	-0.51	-1.01	-1.11	-1.58	-1	-1.27	-1.12	-0.59	-1.04	-1.24	-1.17	-1.11	-1.07	-1.26	1256	1846	1113	796	1052	1265	1086	1080
A630077B13Rik	NM_175449	chr10	-	33815484	33817388	HCP	15	1.7	1.42	1.39	1.43	1.52	1.51	1.19	0.9	-0.56	-0.21	-0.45	0.17	-0.07	0.08	0	-0.22	-0.3	-0.39	-0.66	0.64	0.51	-0.02	67	167	76	58	50	172	63	53
Abcb1b	NM_011075	chr5	+	8804191	8872314	HCP	15	1.03	0.91	0.33	0.89	0.99	1.09	0.72	0.21	-0.32	-0.22	-0.26	-0.55	-0.5	-0.22	-0.67	0	0.14	0.14	-0.36	-0.62	-0.43	-0.47	9430	4598	2007	881	1459	2488	1126	983
Abhd5	BC037063	chr9	+	122200313	122230221	HCP	4	-0.87	-0.91	-0.46	-0.82	-0.58	-0.54	0.4	-0.55	1.67	1.66	1.25	1.22	1.1	1.38	1.09	1	1.77	1.73	1.73	0.88	0.75	1.5	4647	5198	5187	3865	5756	10353	11476	15381
Abpa	NM_009596	chr7	+	33730326	33731639		15	1.75	1	0.75	1.5	1.51	1.65	0.76	0.72	0.29	0.66	0.16	0.39	0.23	0.42	0.78	0.5	0.37	0.12	0.47	0.37	0.19	0.53	313	108	115	90	95	69	96	46
Abpb	BC057695	chr7	-	33720685	33722643		15	1.74	1.05	0.73	1.45	1.51	1.63	0.79	0.73	0.24	0.58	0.12	0.35	0.18	0.4	0.72	0.46	0.34	0.08	0.43	0.34	0.18	0.51	73	45	42	43	39	42	52	48
Abpg	NM_178308	chr7	-	33651769	33653731		15	1.28	1.21	0.56	0.91	1.28	1.11	0.91	0.66	-0.16	-0.13	-0.07	0.08	-0.09	0.11	0.28	0.15	-0.14	-0.11	0.11	-0.08	-0.03	0.03	64	54	59	56	50	56	49	56
Acad9	BC032213	chr3	+	36257548	36284406	HCP	15	1.11	1.3	0.87	1.09	1.12	1.28	0.86	0.35	0.08	-0.51	-0.09	-0.56	-0.06	0.35	-0.06	-0.52	-0.12	0.04	-0.08	0.02	0.03	0.02	19643	12584	10786	11784	10679	13361	12772	9738
Adam26a	NM_010085	chr8	-	45067094	45075483		16	1.22	1	-0.49	-1.16	0.78	0.34	-0.76	-0.83	-0.94	-1.28	-1.15	-1.36	-1.41	-1.42	-1.35	-1.47	-0.71	-1.06	-1.1	-1.34	-1.08	-1.08	63	45	49	42	41	42	39	50
Adam26b	NM_001009547	chr8	-	45018682	45020780		16	1.44	1.1	-0.08	-0.82	0.97	0.79	-0.59	-0.67	-1.03	-1.24	-1.02	-1.12	-1.24	-1.29	-1.22	-1.47	-0.84	-1.16	-0.9	-1.26	-1.28	-1.13	81	54	57	48	60	49	49	48
Adam34	NM_145745	chr8	-	45149125	45198310	LCP	16	0.79	0.64	-1.11	-1.68	0.19	-0.16	-0.83	-1.15	-1.17	-1.46	-1.57	-1.59	-1.78	-1.74	-1.7	-1.62	-1.04	-1.3	-1.35	-1.51	-0.96	-1.56	122	43	73	42	64	42	60	47
AI595366	NM_001033042	chr13	-	74825583	74830002	ICP	15	1.85	1.29	1.67	1.68	1.83	1.48	0.85	1.32	0.03	0.82	0.04	0.01	0.69	0.25	-0.23	-0.3	0.3	-0.05	0.4	-0.41	-0.5	-0.02	187	209	285	353	359	372	548	699
AI987944	BC099396	chr7	-	41146941	41166413		16	0.69	0.89	0.67	0.61	0.54	0.09	-0.37	-0.23	-1.2	-0.86	-1.2	-1.65	-0.85	-1.5	-1.1	-1.14	-0.92	-1.12	-0.96	-0.9	-1.04	-1.04	487	858	826	643	459	1309	627	391
Ankrd24	BC017633	chr10	+	81032675	81050736	LCP	3	1.81	0.8	1.37	1.8	1.58	1.31	0.87	1.38	1.66	1.63	1.3	1.59	1.62	1.01	1.83	1.56	1.78	1.7	1.75	1.19	1.53	1.44	1283	1081	991	1207	1035	1160	1021	1270
Anxa2	NM_007585	chr9	+	69252846	69290948	HCP	4	0.18	0.56	0.29	-0.01	0.08	0.14	0.63	0.4	1.17	1.26	1.15	1.4	1.17	1.1	1.53	1.16	0.86	0.54	1.11	0.55	0.69	0.47	8558	3802	17754	26053	27871	38984	40735	26090
Arl1	NM_025859	chr10	+	88161193	88173881	HCP	16	1.25	1.28	1.49	1.09	0.73	0.82	0.51	0.16	-0.6	-0.42	-0.74	-0.69	-0.22	-0.96	-0.97	-0.9	-0.3	-0.45	0.28	-0.94	-0.84	0.08	10539	10904	10220	10043	10378	13270	9604	9507
Arts1	BC046610	chr13	+	75105873	75157877	HCP	15	1.26	1.35	1.32	1.23	1.64	1.37	0.6	0.57	-0.28	0.29	-0.23	-0.68	0.08	-0.54	-0.53	-0.39	-0.19	-0.12	-0.07	-0.5	-0.53	-0.05	2991	5013	5568	937	1631	6651	3858	2162
Aspm	AY971958	chr1	+	141271183	141310499	HCP	16	0.62	0.64	0.62	0.79	0.43	0.29	0.13	0.13	-1.02	-0.83	-1	-0.73	-0.54	-1.04	-1.16	-1.02	-0.66	-0.74	-0.67	-1.31	-0.82	-0.53	9134	5804	6146	6627	6035	7696	3147	3909
Atoh1	NM_007500	chr6	+	64658734	64660813	HCP	16	1.1	1.14	0.3	0.89	0.97	1.02	0.21	0.4	-0.73	-0.77	-0.42	-0.28	-0.46	-0.1	-0.7	-1.08	-0.8	-0.75	-0.86	-1	-1.15	-1.1	83	95	108	166	349	61	43	40
AW146154	NM_001033530	chr7	-	41252026	41273043		16	1.58	1.49	1.39	1.43	1.08	0.52	0.23	0.19	-1.16	-1.25	-1.47	-2.02	-0.95	-1.73	-1.31	-1.4	-1.18	-1.23	-1.3	-1.19	-1.35	-1.29	1823	2755	2468	1751	1597	3207	1910	1690
B020004J07Rik	NM_001033790	chr4	-	101332900	101341954		16	0.5	0.48	0.32	-0.33	0.65	0.82	-0.15	-0.35	-1.27	-1.5	-0.85	-1.41	-1.1	-0.7	-1.39	-1.18	-1.14	-1.29	-1.37	-1.15	-1.18	-1.03	65	60	53	46	52	41	42	44
BB146404	NM_178908	chr10	-	33780767	33785935	ICP	15	1.71	1.42	1.31	1.34	1.62	1.47	1.05	0.72	-0.53	-0.21	-0.44	0.08	-0.12	0.06	-0.04	-0.39	-0.23	-0.22	-0.54	0.57	0.5	0.03	396	106	59	59	104	336	298	61
BC002059	NM_145397	chr17	+	16656156	16678773		16	1.28	1.03	0.97	0.99	1.1	1.23	0.29	-0.14	-0.96	-1.02	-1.14	-1.32	-0.65	-0.91	-0.84	-0.87	-0.73	-0.96	-0.65	-1.08	-1.02	-0.88	2047	1325	993	696	702	1036	916	1087
BC012278	NM_146231	chr13	-	74946058	74959952		15	1.58	1.06	1.46	1.47	1.34	1.44	1.16	0.95	0.2	0.69	0.01	-0.41	0.36	0	-0.39	-0.27	-0.01	0.17	0.33	-0.51	-0.38	0.1	4634	3846	4113	2587	3024	2380	2141	1717
BC018101	NM_001005358	chr17	+	16768730	16794246		16	2.1	1.5	1.26	1.48	1.62	1.71	0.53	0.07	-1.08	-1.47	-1.4	-1.6	-0.58	-1	-0.88	-1.06	-0.74	-1.12	-0.83	-1.3	-1.29	-0.8	7563	5790	5086	2809	2358	2631	2624	2031
BC050811	NM_178418	chr3	-	36198795	36245096	ICP	15	1.47	1.57	1.15	1.33	1.65	1.57	0.91	0.71	-0.08	-0.24	0.09	-0.17	0	0.45	-0.19	-0.39	0.13	0.28	-0.04	-0.42	-0.42	-0.25	48	45	64	41	43	42	55	48
BC062115	NM_001024626	chr10	+	81477925	81491384	HCP	3	2.08	1.42	1.31	1.58	1.87	1.62	1.55	1.11	0.19	-0.6	0.29	0.06	-0.17	0.79	0.6	0.99	0.24	0.04	0.61	0.31	0.05	0.54	1451	1679	1739	1522	1347	1039	1094	1031
BC062127		chr10	-	81331710	81360279		3	3.18	1.62	1.82	2.35	1.89	1.51	1.36	1.22	1.49	0.58	0.56	0.96	0.64	1.59	1.53	1.23	0.76	0.83	1.54	0.64	0.7	1.35
Brdt	NM_054054	chr5	+	107571495	107591043	HCP	4	-0.63	-0.33	-0.48	-0.97	0.1	0.09	0.68	0.13	1.38	1.49	1.05	0.78	1.04	1.15	0.84	1.38	0.08	0.03	0.18	0.59	0.76	1.04	149	234	213	255	226	237	188	114
C130060K24Rik	NM_175524	chr6	+	65310962	65387728	HCP	16	0.84	0.98	0.25	0.42	0.67	0.71	-0.02	-0.52	-1.31	-1.58	-1.3	-1.12	-0.65	-0.99	-1.35	-1.52	-0.67	-0.66	-0.69	-1.27	-1.06	-1.37	56	45	39	158	40	38	35	29
C330019L16Rik	NM_001034857	chr7	-	42382678	42415741		16	1.28	1.11	1.28	1.5	1.63	1.34	-0.04	-0.17	-0.85	-1.4	-1.47	-1.67	-1.03	-1.5	-0.62	-0.63	-1.1	-1.23	-1.05	-1.54	-1.49	-1.32	3428	2137	1908	1203	1339	2131	1057	904
C330027C09Rik	NM_172616	chr16	+	48913813	48939331	HCP	16	-0.17	0.23	-0.37	-0.35	-0.28	-0.22	-0.41	-0.88	-1.2	-1.12	-0.93	-1.28	-1.11	-1.04	-1.01	-1.15	-1.14	-0.87	-1.02	-0.72	-0.97	-0.78	926	1362	763	612	513	1004	533	554
Cast	AK161284	chr13	-	75160287	75273923	HCP	15	1.11	1.38	1.18	1.01	1.36	1.38	0.63	0.21	-0.56	-0.22	-0.45	-0.74	-0.12	-0.76	-0.54	-0.46	-0.26	-0.31	-0.24	-0.69	-0.58	-0.01	23976	13893	19320	11124	14276	26201	27368	28942
Ccdc127		chr13	+	74816366	74825663	HCP	15	1.85	1.36	1.68	1.64	1.82	1.55	0.86	1.3	0.06	0.77	0.04	0.04	0.7	0.31	-0.22	-0.31	0.28	-0.02	0.42	-0.43	-0.46	0.02
Cd163	NM_053094	chr6	+	124270274	124296142	LCP	16	1.32	1.28	0.82	1.03	0.85	0.71	0.67	0.28	0.6	0.21	0.15	-0.38	-0.18	0.09	-0.14	-0.06	0.1	0.21	-0.14	-0.67	-0.4	-0.48	59	38	47	35	38	42	48	55
Cd33	S71345	chr7	-	43396036	43401143	LCP	15	2.18	1.45	1.88	2.29	1.85	1.73	1.28	1.09	1.03	1.14	-0.06	-1.09	0.31	0.06	-0.58	-0.36	0.92	0.99	0.22	0.08	0.26	0.25	190	96	233	346	220	129	92	46
Cd82	NM_007656	chr2	-	93219950	93263335	HCP	4	0.17	0.15	0.29	-0.15	-0.17	0.37	0.22	0.3	1.53	1.49	1.35	1.26	1.37	0.84	1.16	1.02	0.81	0.69	0.27	0.73	0.6	1.46	653	968	3045	7946	6493	3309	1180	2921
Cfhr1	NM_015780	chr1	-	141363474	141376633	LCP	16	0.56	0.68	0.4	0.85	0.51	0.33	-0.11	-0.21	-0.9	-1.19	-1.14	-1.33	-1.19	-1.35	-1.33	-1.21	-0.83	-0.95	-0.87	-1.08	-1.29	-0.85	42	51	49	37	43	52	47	39
Cggbp1	BC057053	chr16	+	64794286	64801693	HCP	15	0.93	0.74	0.79	1.01	1.03	0.75	0.44	0.95	-0.22	0.94	-0.09	-0.67	-0.32	-0.3	-0.2	-0.69	0.23	0.36	0.33	-0.29	-0.18	-0.42	12032	8578	9068	7482	9046	8155	9011	6365
Chpt1	BC031435	chr10	-	87903332	87933664	HCP	15	1.04	1.28	1.6	1	1.04	1.03	0.57	0.49	-0.6	0.01	-0.38	-0.71	0.14	-0.56	-0.4	-0.75	-0.2	-0.19	0.09	-0.6	-0.21	-0.35	3996	4689	4271	3262	3119	3802	4208	997
Chrna6	NM_021369	chr8	-	28869148	28879880	ICP	15	1.68	1.37	1.07	1.35	1.15	1.18	1.17	0.48	0.21	0.29	0.48	0.61	0.3	0.78	0.58	0.01	-0.04	-0.1	-0.06	0.39	0.53	-0.12	68	68	94	209	79	50	48	55
Chrnb3	BC058193	chr8	+	28834646	28865665	ICP	15	1.71	1.29	1.29	1.44	1.28	1.32	0.97	0.61	0.35	0.53	0.57	0.74	0.55	0.87	0.77	0.25	0.24	0	0.01	0.46	0.76	-0.02	351	94	122	107	76	54	80	90
Cldnd2	AK006929	chr7	+	43308735	43311238	ICP	15	1.85	1.35	1.53	1.84	1.79	1.53	1	0.82	0.65	0.91	-0.17	-1.09	0.05	-0.12	-0.34	-0.15	0.21	0.08	-0.21	0	0.25	-0.18	335	81	148	163	106	101	66	417
Cnot7	AK007767	chr8	-	41991852	42010121	HCP	15	0.71	1.18	0.76	0.63	1.17	1.33	0.21	0.5	-0.25	0.23	-0.18	-0.44	-0.86	-0.33	-0.45	-0.62	-0.12	-0.27	-0.12	0.12	0.21	-0.06	14248	20520	30008	18132	18401	11814	22796	25564
Col10a1	NM_009925	chr10	+	34079250	34087720	ICP	16	1.33	1.19	0.95	1.1	1.27	1.33	0.9	0.53	-0.73	-0.82	-0.73	-0.22	-0.44	-0.55	-0.51	-0.51	-0.83	-0.92	-0.97	0.13	-0.21	-0.36	98	151	353	157	78	78	409	618
Col5a1	NM_015734	chr2	+	27708693	27859533	HCP	4	0.79	0.61	0.52	0.16	0.49	0.66	0.98	0.06	1.28	1.29	1.01	1.07	0.97	0.97	1.19	0.79	1	0.83	0.66	1.36	1.27	1.04	2419	2049	5580	12350	22109	13644	20314	2579
Cst7	AK004420	chr2	+	150261874	150270383	LCP	15	1.88	1.52	1.46	1.08	1.22	1.53	0.58	0.66	-0.04	0.05	0.05	-0.73	-0.11	-0.14	-0.09	0.06	-0.62	-0.63	-0.35	-1.05	-0.87	-0.98	154	91	122	96	98	100	59	185
Ctsd	AK152638	chr7	-	142185306	142197260	HCP	4	0.26	0.41	0.61	0.62	-0.53	-0.28	0.84	0.33	1.4	1.31	1.45	1.14	1.01	1.12	1.72	1.49	1.24	0.93	0.7	1.46	1.35	1.52	32678	30329	23479	29404	34720	36402	41146	39358
D3Ertd751e	AK012700	chr3	+	41841232	41852701	ICP	16	1.08	1.16	0.9	0.98	1.36	1.32	0.22	0.19	-1.01	-1.03	-0.65	-0.95	-0.55	-0.87	-0.51	-0.6	-0.51	-0.83	-0.79	-0.33	-0.21	-0.51	423	788	1193	672	594	577	426	273
D4Wsu114e	NM_001025365	chr4	-	146704591	146712347	HCP	15	1.57	1.23	1.74	1.73	1.77	1.79	0.86	1.5	1.18	1.29	1.28	1.18	1.4	0.94	1.36	1.6	1.36	1.06	0.96	0.51	0.79	1.3	742	1526	991	1496	699	3286	230	378
D930016N04Rik	NM_183185	chrX	-	20236108	20246188	ICP	15	1.65	1.21	0.96	1.32	1.66	1.83	1.16	1.09	0.74	0.31	0.69	0.83	0.62	0.69	0.47	0.34	0.01	-0.04	-0.16	-0.51	0.3	0.8	287	394	370	200	362	588	219	93
Dbf4	NM_013726	chr5	-	8403017	8428612	HCP	17	1.22	0.82	0.64	1.32	1.09	0.75	0.63	1.07	-0.26	0.28	-0.02	-0.03	0.29	-0.04	-0.82	-0.83	0.16	0.1	-0.14	-0.66	-0.66	-0.94	32402	29511	27801	23810	18762	23564	16746	17195
Defb12	NM_152802	chr8	-	19111907	19114810	LCP	15	0.66	0.89	0.33	0.31	0.99	0.92	0.57	0.23	-0.32	-0.38	-0.19	-0.14	-0.4	0.16	-0.42	-0.29	-0.35	-0.37	-0.19	-0.37	-0.4	-0.38	47	37	64	38	36	33	33	34
Defb34	NM_183035	chr8	+	19123728	19126516		15	0.65	0.88	0.27	0.2	0.94	0.9	0.49	0.14	-0.35	-0.5	-0.26	-0.24	-0.49	0.09	-0.53	-0.37	-0.39	-0.43	-0.26	-0.41	-0.38	-0.43	62	68	59	50	53	41	72	44
Defb37	NM_181683	chr8	-	18986209	18991032	LCP	15	1.26	1.09	1.31	1.46	1.33	1.34	0.99	0.96	0.49	0.85	0.87	0.43	0.47	0.79	0.47	0.56	0.32	0.78	0.57	0.35	-0.08	0.08	132	57	67	71	55	49	72	56
Defb38	NM_183036	chr8	-	19023440	19026506	LCP	15	1.09	1.02	0.83	1.27	1.17	1.1	0.89	0.78	0.16	0.49	0.5	0.42	0.25	0.56	0.22	0.26	0.01	0.39	0.19	0.03	-0.3	0	64	41	59	39	41	40	50	47
Defb39	NM_183038	chr8	-	19052802	19064787	LCP	15	0.95	0.98	0.61	0.99	1.1	1.01	0.8	0.61	-0.03	0.21	0.25	0.28	0.04	0.42	0.01	0.07	-0.14	0.12	0.03	-0.13	-0.38	-0.12	355	235	243	181	139	88	58	74
Defb40	NM_183039	chr8	-	18974916	18978093	LCP	15	1.28	1.1	1.41	1.5	1.36	1.39	1	1.03	0.56	0.93	0.96	0.48	0.54	0.85	0.55	0.65	0.4	0.87	0.67	0.44	-0.01	0.11	52	36	43	40	37	48	50	81
Dis3		chr14	-	97959767	97982904	HCP	15	1.64	1.41	1.4	1.19	1.75	1.7	0.59	-0.16	-0.32	-0.48	-0.53	-0.83	-0.51	-0.85	-0.25	-0.39	-0.51	-0.63	0.36	-0.56	-0.69	-0.52
Dkc1		chrX	+	71348635	71362489		15	0.93	0.88	0.75	1.16	1.36	0.98	0.83	0.68	0.02	0.29	0.28	0.11	0.21	-0.19	0.13	-0.1	-0.13	-0.47	-0.53	-0.49	-0.29	-0.31
Dkk3	NM_015814	chr7	-	111907199	111950238	HCP	4	-0.39	-0.01	-0.26	-0.4	-0.2	-0.17	0.48	0.23	1.06	0.97	0.96	1.24	0.97	1.05	1.19	0.49	1.17	0.63	0.6	1.35	1.44	1.41	273	320	369	879	851	2492	1931	351
Dppa2	NM_028615	chr16	+	48229895	48239135	ICP	16	1.58	1.16	1.27	1.5	1.27	1	0.15	0.46	-1.26	-1.26	-1.13	-1.32	-0.76	-1.3	-0.64	-0.97	-0.39	-0.2	-0.49	-1.04	-1.17	-1.33	16941	21599	3345	182	5352	147	1221	408
Dppa4	NM_028610	chr16	+	48203356	48213914	ICP	16	1.63	1.17	1.24	1.51	1.22	0.98	0.13	0.26	-1.43	-1.49	-1.2	-1.56	-0.94	-1.45	-0.84	-1.21	-0.64	-0.5	-0.74	-1.12	-1.28	-1.52	17024	15331	3502	898	3955	168	1135	170
E130120F12Rik	NM_001038651	chr13	-	67838405	67859669	ICP	15	1.32	1.35	1.68	1.77	1.35	1.78	0.54	1.07	-0.58	-0.08	-0.31	-1.08	0.04	-0.64	0.07	0.47	-0.51	-0.9	-0.58	-0.87	-0.83	-1.07	387	809	338	153	265	549	385	456
EG210853		chr17	-	21849058	21870677		16	0.36	0.44	0.29	0.28	1.17	0.97	0.24	0.19	-0.12	-0.62	-1.01	-0.92	-0.63	-0.91	-0.64	-0.71	-0.47	-0.64	-0.76	-0.54	-0.38	-0.93
EG269902		chr7	-	41172530	41272570		16	0.89	1.1	0.9	0.84	0.74	0.24	-0.23	-0.1	-1.18	-0.87	-1.23	-1.7	-0.81	-1.52	-1.13	-1.2	-0.93	-1.11	-0.97	-0.92	-1.03	-1.04
EG384813		chr8	-	45123792	45126002		16	1.03	0.83	-0.98	-1.59	0.42	-0.01	-0.85	-1.07	-1.11	-1.4	-1.46	-1.53	-1.75	-1.71	-1.64	-1.57	-0.95	-1.23	-1.39	-1.5	-0.95	-1.43
EG384814		chr8	-	45172636	45174778		16	0.51	0.42	-1.19	-1.73	-0.05	-0.29	-0.79	-1.22	-1.23	-1.5	-1.64	-1.64	-1.78	-1.73	-1.72	-1.65	-1.11	-1.36	-1.27	-1.5	-0.99	-1.66
EG432637		chr12	-	22412336	22453224		16	-0.58	-0.7	-0.67	-0.27	-0.98	-0.38	-0.19	-1.34	-1.13	-1.5	-1.91	-1.56	-1.88	-1.67	-1.19	-0.97	-1.52	-1.77	-1.47	-1.5	-1.32	-1.07
EG434179		chr7	-	42433262	42465871		16	1.31	1.11	1.25	1.47	1.68	1.43	-0.06	-0.16	-0.69	-1.25	-1.41	-1.56	-0.96	-1.49	-0.45	-0.49	-1.23	-1.27	-1.17	-1.36	-1.45	-1.19
EG435970		chr7	+	43045518	43060028		15	1.46	0.82	1.06	1.13	1.19	0.82	0.05	-0.25	-0.93	-1.01	-1.14	-1.55	-0.94	-1.24	-0.35	-0.13	-0.84	-1.43	-1.24	-0.89	-1.46	-0.87
EG546038		chr8	+	19140735	19142987	LCP	15	0.62	0.83	0.18	0.05	0.86	0.85	0.37	0.02	-0.41	-0.65	-0.36	-0.37	-0.63	-0.01	-0.68	-0.47	-0.46	-0.51	-0.37	-0.47	-0.37	-0.49
EG625068		chr10	-	129788748	129797190		16	0.58	1.13	0.66	0.76	1.22	1.26	0.65	1.12	0.27	0.13	-0.65	-0.69	-0.48	-0.51	-0.85	-0.84	0.13	0.15	0.18	-0.98	-1.15	-0.69
EG630579		chr13	+	62139511	62183558		15	1.4	1.35	1.37	1.38	1.68	1.27	0.37	-0.08	-0.96	-0.84	-1	-1.2	-0.88	-1.36	-0.23	-0.64	-0.86	-1.01	-0.86	-1.13	-1.16	-0.93
EG666085		chr7	-	11521096	11541998		15	0.98	1.05	0.67	0.31	0.75	0.84	0.66	0.01	-1.11	-1.67	-0.88	-1.34	-0.59	-1	-0.94	-0.78	-1.1	-0.95	-0.93	-0.97	-1.02	-0.86
EG668668		chr7	-	42726738	42727561		15	1.04	1.04	0.97	1.12	1.36	1.18	0.07	-0.17	-0.62	-1.03	-1.08	-1.53	-1	-1.24	-0.49	-0.19	-1.04	-1.01	-0.99	-1.04	-1.05	-1.13
Epn1	NM_010147	chr7	+	4683391	4701262	HCP	15	1.8	1.42	1.45	2.07	2.04	2.28	1.49	1.62	1.53	1.38	1.39	1.39	1.32	1.28	1.18	1.16	0.7	0.94	0.16	0.54	0.66	0.64	10552	10719	7223	18282	14473	16225	18355	17525
Etaa1		chr11	-	17839894	17853848	HCP	16	0.71	0.1	0.36	0.66	0.36	0.22	-0.5	-0.39	-1.11	-0.91	-1.35	-1.09	-0.74	-1.14	-0.71	-0.76	-0.52	-0.71	-0.72	-0.58	-0.76	-1.1
Etfb	NM_026695	chr7	+	43312062	43325702	HCP	15	1.83	1.35	1.55	1.85	1.79	1.54	1.03	0.82	0.65	0.94	-0.15	-1.05	0.07	-0.11	-0.34	-0.16	0.23	0.11	-0.18	0.01	0.24	-0.17	4746	6581	5211	7003	8603	10751	4026	5141
Etohi1	AK005093	chr2	+	176197144	176206497		15																							1194	1844	2006	2068	2200	1058	1576	1267
F13b	NM_031164	chr1	+	141318137	141340167	LCP	16	0.75	0.69	0.57	0.85	0.47	0.31	0.03	-0.04	-1.01	-1.07	-1.15	-1.12	-0.97	-1.34	-1.29	-1.19	-0.82	-0.9	-0.83	-1.35	-1.1	-0.83	55	60	57	48	48	49	48	83
F8	NM_007977	chrX	-	71425449	71632761	LCP	15	1.01	0.96	0.81	0.98	1.28	1.1	0.7	0.57	-0.09	0.26	0.23	0.03	0.53	-0.11	0.2	-0.05	0.08	-0.31	-0.3	-0.78	0	-0.24	825	599	864	300	735	556	740	425
Fat1		chr8	+	46449030	46551074		16	0.18	0.24	0.13	0.21	-0.53	-0.44	0.22	-0.26	-0.89	-1.16	-1.15	-1.34	-1.18	-0.85	-1.75	-1.61	-0.76	-1.12	-1.24	-0.15	-0.19	-1.06
Fcnb	NM_010190	chr2	-	27898487	27906887	LCP	4	0.15	0.26	0.16	-0.24	-0.03	0.32	0.79	-0.24	1.43	1.12	1.06	0.86	1.14	1.14	1.46	1.21	0.85	0.82	0.78	1.66	1.39	1.97	229	86	69	71	72	67	78	53
Frk	AK077264	chr10	+	34172814	34299744	ICP	16	0.42	0.71	0.45	0.33	0.87	0.94	0.43	-0.41	-0.7	-1.09	-1.19	-0.65	-0.8	-0.78	-0.97	-0.91	-0.89	-0.8	-1.01	0.11	0.1	-0.37	57	64	100	69	73	115	84	70
Fv1	NM_010244	chr4	+	146712778	146714156	ICP	15	1.52	1.2	1.7	1.72	1.75	1.78	0.9	1.55	1.29	1.41	1.38	1.32	1.51	1.03	1.5	1.72	1.49	1.19	1.07	0.64	0.92	1.4	284	548	977	1092	583	3112	298	432
Galp	NM_178028	chr7	+	5800176	5819223	LCP	15	2.03	1.2	1.56	1.69	1.85	1.63	0.99	1.21	0.28	0.53	0.1	-0.46	0.34	-0.07	0.11	0.44	0.7	0.59	0.26	-0.68	-0.4	-0.19	49	53	59	39	39	40	30	50
Gif	L24191	chr19	+	11814603	11830492	LCP	17	1.01	1.12	0.44	0.82	0.39	0.45	0.98	0.65	-0.03	-0.31	-0.08	-0.09	-0.29	-0.05	-0.02	0.31	-0.33	-0.39	-0.05	-0.05	-0.72	-0.53	323	161	172	114	115	101	88	343
Gm440	NM_198620	chr5	-	8496342	8628958	HCP	15	1.51	1.03	0.54	1.31	1.29	1.13	0.57	0.76	-0.17	0.2	-0.07	-0.01	0.01	-0.02	-1.03	-0.92	0.15	0.13	-0.14	-0.73	-0.85	-0.92	375	393	377	417	398	640	50	287
Gm97	NM_001033283	chr19	+	11764099	11778902	LCP	17	0.57	0.82	0.06	0.43	-0.18	0.24	0.49	0.44	-0.48	-0.87	-0.31	-0.39	-0.76	-0.3	-0.21	0.05	-0.64	-0.58	-0.31	-0.28	-0.87	-0.76	31	38	38	34	34	32	34	33
Gnptab	NM_001004164	chr10	+	87809210	87877128	HCP	15	0.79	1.23	1.26	0.61	0.52	0.62	0.5	0.24	-0.69	0.08	-0.36	-0.46	-0.06	-0.23	-0.33	-0.65	-0.24	-0.09	0.16	-0.33	0.03	-0.39	6049	8220	6474	4061	4617	7778	1555	3574
Gprc2a-rs5		chr7	+	41441131	41460812		16	1.22	1.15	0.92	1.06	0.56	0.38	0.17	-0.11	-0.98	-1	-1.19	-1.67	-0.93	-1.56	-1.1	-1.11	-1.05	-1.17	-1.42	-0.73	-1.04	-1.15
H2-M2	NM_008204	chr17	-	37088905	37091582	LCP	16	0.12	0.08	0.1	-0.01	-0.1	-0.3	-0.29	-0.17	-1.07	-0.85	-1.08	-0.89	-0.73	-1.43	-1	-1.14	-0.76	-0.64	-0.65	-0.91	-1.1	-1.03	251	177	413	75	80	1634	100	144
Hist1h2ag	NM_178186	chr13	-	22049943	22050414		15	1.88	1.46	1.54	1.62	1.36	1.31	1.41	1.45	0.17	1.09	0.33	0.15	0.07	0.51	0.24	0.47	0	-0.11	0.65	-0.43	-0.05	-1.14	24151	39342	37444	34973	45074	39302	50703	60940
Hist1h2ah	NM_175659	chr13	-	22042631	22043017	HCP	15	1.88	1.47	1.58	1.65	1.48	1.37	1.38	1.54	0.19	1.16	0.44	0.24	0.16	0.59	0.34	0.55	0.08	-0.02	0.75	-0.33	0.04	-1.08	24484	38964	38222	35414	45876	43997	45921	49207
Hist1h2bj	NM_178198	chr13	+	22050694	22051074	HCP	15	1.88	1.46	1.53	1.61	1.35	1.31	1.41	1.45	0.17	1.08	0.32	0.14	0.06	0.51	0.24	0.46	0	-0.11	0.64	-0.44	-0.06	-1.14	2502	12915	14646	8393	15035	3331	16793	24881
Hist1h2bk	NM_175665	chr13	+	22043351	22043730	HCP	15	1.88	1.46	1.58	1.65	1.46	1.36	1.38	1.53	0.19	1.16	0.43	0.23	0.15	0.59	0.33	0.54	0.07	-0.03	0.74	-0.34	0.03	-1.09	3159	16499	17784	10129	16954	4327	16850	25383
Hist1h4i	NM_175656	chr13	-	22048280	22048817		15	1.88	1.46	1.55	1.62	1.39	1.33	1.4	1.47	0.18	1.11	0.35	0.16	0.09	0.53	0.26	0.49	0.02	-0.09	0.67	-0.41	-0.03	-1.13	469	3760	3105	1837	3257	392	1945	2673
Ier5	NM_010500	chr1	-	156859745	156861854	HCP	2	0.57	0.7	0.69	0.87	-0.08	-0.02	0.92	1.47	1.86	1.58	1.7	1.72	1.88	1.03	1.9	1.8	1.73	1.61	0.9	1.73	1.18	1.75	257	1096	1768	2077	1976	2588	10687	4834
Il23r	NM_144548	chr6	-	67352509	67421433	LCP	15	1.19	1.19	0.96	1.41	1.32	1.41	0.78	1.24	0.26	0.44	0.26	-0.16	-0.19	-0.45	0.15	-0.13	0.4	0.37	0.86	-0.42	-0.5	0.48	45	50	64	39	50	49	42	57
Irs2	XM_357863	chr8	-	10986935	11008402	HCP	4	-0.64	-0.71	-0.2	-0.25	-0.7	-1.02	0.58	0.39	1.25	1.07	0.96	1.44	1.13	0.95	1.44	0.81	0.98	0.42	1.13	1.62	0.76	0.74	3331	6710	6911	11284	8463	8800	22491	16984
Klrg1	NM_016970	chr6	-	122236222	122248452	ICP	15	2.33	1.25	1.38	1.78	1.47	1.49	1.21	1.52	1.03	0.86	0.26	-0.8	0.25	-0.27	-0.28	0.4	0.42	0.28	0.37	-0.65	-0.53	-0.53	367	107	135	110	110	157	81	99
Krtap5-1	NM_015808	chr7	-	142105766	142106459		4	-0.1	0.37	0.49	0.36	-0.36	-0.38	1	0.23	1.12	1.11	1.1	0.69	0.71	1	1.28	1.29	0.73	1.03	0.48	1.21	1.34	1.58	2385	530	1460	1075	912	302	1146	1401
Krtap5-4	NM_015809	chr7	+	142112891	142113893	LCP	4	-0.1	0.38	0.51	0.38	-0.36	-0.38	1.02	0.23	1.14	1.11	1.1	0.68	0.71	0.97	1.28	1.28	0.77	0.98	0.45	1.25	1.36	1.51	1406	195	424	312	392	135	355	417
Krtap5-5	NM_001037822	chr7	-	142038184	142039361	LCP	4	-0.05	0.17	0.37	0.33	-0.44	-0.32	0.58	0.23	0.8	0.92	0.86	0.75	0.81	1.06	1.16	0.93	0.82	0.92	0.77	0.77	0.82	1.3	149	69	68	59	57	55	59	49
Larp6	NM_026235	chr9	+	60511126	60536807	HCP	4	-0.18	0.17	0.56	0.2	-0.55	-0.57	0.72	-0.15	1.4	1.03	1.01	1.41	1.27	1.27	0.97	0.71	1.39	1.35	1.33	1.58	1.09	0.92	130	189	188	155	135	100	127	53
Lect2	AB009688	chr13	-	56552088	56558122	ICP	4	0.2	0.32	0.7	-0.12	-0.45	0.13	0.34	0.1	1.41	1.47	1.15	0.95	1.15	1.36	1.06	1.4	1.53	1.53	1.02	1.42	1.32	0.97	973	390	847	460	433	169	156	1091
Lig1	NM_010715	chr7	+	12179443	12211606	HCP	15	1.43	1.33	0.84	1.23	0.88	1.19	1	0.87	0.1	-0.19	0.25	0.19	0.11	0.05	0.13	0.44	-0.47	-0.27	-0.52	-0.7	-0.58	-0.42	27969	26001	24255	28017	23010	27081	21115	24814
Lim2	NM_177693	chr7	+	43298020	43303911	ICP	15	1.88	1.34	1.48	1.81	1.82	1.53	0.93	0.83	0.63	0.81	-0.22	-1.18	-0.02	-0.14	-0.33	-0.12	0.15	-0.01	-0.3	-0.03	0.27	-0.2	96	128	99	103	95	64	72	66
Lix1	NM_025681	chr17	+	17107303	17164003	ICP	14	1.59	1.1	1.43	1.48	1.86	1.51	1.06	1.61	1.03	1.1	0.72	0.8	0.6	0.59	0.89	-0.01	0.84	0.72	0.62	-0.06	-0.29	0.44	603	611	2411	4722	2882	1201	2516	604
LOC332923	XM_285828	chr4	+	101438338	101441115		16	0.19	-0.17	-0.19	-0.78	0.33	0.28	0.08	-0.73	-1.67	-1.81	-1.43	-1.91	-1.47	-1.04	-1.61	-1.35	-1.35	-1.46	-1.52	-1.51	-1.05	-0.88	1971	753	160	84	1202	72	69	117
LOC381535	XM_355503	chr4	+	101407052	101409840		16	0.31	0	0	-0.47	0.43	0.42	0.07	-0.59	-1.46	-1.64	-1.18	-1.6	-1.2	-0.97	-1.46	-1.25	-1.2	-1.41	-1.44	-1.39	-1	-0.9	826	356	152	103	244	94	103	93
LOC381536	XM_355504	chr4	+	101484557	101487985		16	-0.05	-0.31	-0.36	-0.95	0.2	0.27	0.11	-0.73	-1.56	-1.71	-1.41	-1.95	-1.47	-0.93	-1.57	-1.32	-1.35	-1.43	-1.47	-1.35	-1.07	-0.78	43	42	46	37	43	43	43	44
LOC433791	XM_901760	chr4	-	145406581	145425793		16	1.35	0.97	1.54	1.3	1.41	1.15	0.28	0.06	-1.46	-1.34	-1.83	-1.89	-1.23	-1.64	-1.58	-0.97	-1.4	-1.55	-1.62	-1.63	-1.78	-1.67	3252	2329	1009	365	651	1551	1092	1252
LOC664987	XM_902831	chr2	-	174704487	174710702		15	2.43	1.48	1.98	1.89	2.13	2.36	0.44	0.86	-0.71	-0.5	-0.83	-0.79	-0.11	0.07	-0.62	-0.89	0.33	0.6	-0.14	-1.65	-1.56	-0.09	1202	698	350	245	479	157	495	436
Lrrn3	NM_010733	chr12	-	41962091	41996174	ICP	16	-0.71	0.04	0.31	-0.18	-0.28	-0.53	-0.64	-0.62	-0.72	-0.88	-0.69	-0.65	-0.41	-0.91	-0.98	-0.84	-0.82	-1.09	-1.02	-1.56	-0.94	-1.02	228	121	447	1398	3792	868	142	184
Mccc1	NM_023644	chr3	-	36151385	36192180	HCP	15	1.58	1.67	1.45	1.46	1.83	1.79	0.88	0.92	0.05	0.09	0.25	-0.01	0.28	0.39	-0.28	-0.37	0.41	0.54	0.1	-0.56	-0.81	-0.43	9186	5880	5064	4418	4052	4738	6386	6431
Mef2a	BC096598	chr7	-	67112782	67251808	HCP	4	-0.23	-0.38	-0.36	-0.66	-0.8	-0.38	-0.01	-0.22	0.16	0.29	0.46	0.33	0.29	0.84	1.54	1.33	0.66	0.89	0.44	1	0.9	1.4	3372	3248	4142	4625	5423	4974	10956	10904
Mettl4	NM_176917	chr17	-	95031188	95054001	HCP	15	1.47	1.53	1.33	1.61	2.15	2.01	1	1.27	0.67	0.49	0.11	-0.81	-0.48	0.01	-0.35	-0.11	0.32	0.43	0.08	-0.63	-0.65	-1	10917	8591	8407	5657	4563	7149	4214	6284
Mfn2	NM_133201	chr4	-	146717394	146748619	HCP	15	1.5	1.17	1.68	1.71	1.74	1.77	0.91	1.57	1.33	1.46	1.42	1.37	1.56	1.06	1.56	1.76	1.55	1.24	1.12	0.7	0.98	1.45	6848	8129	6272	7655	8902	9605	12420	9678
MGC117846	NM_001037926	chr4	+	145534436	145563713		16	1.45	1.06	1.58	1.43	1.51	1.26	0.31	0.12	-1.5	-1.45	-1.91	-1.91	-1.25	-1.69	-1.54	-1.03	-1.42	-1.63	-1.63	-1.66	-1.73	-1.67	16499	14247	7824	2132	6193	3265	3167	2973
MGC67181	NM_198619	chr4	-	146666785	146692175	ICP	15	1.85	1.36	1.87	1.77	1.84	1.83	0.66	1.13	0.34	0.38	0.42	0.2	0.63	0.15	0.39	0.75	0.41	0.21	0.22	-0.34	-0.09	0.6	1891	1487	2517	1405	2212	1242	1782	2094
Morc1	NM_010816	chr16	+	48350862	48550531	ICP	16	1.69	1.26	1.6	1.77	1.54	1.35	0.19	0.61	-0.97	-0.92	-1.49	-1.36	-0.75	-1.49	-1.05	-1.41	0.23	0.46	-0.04	-1.48	-1.23	-1.48	13476	1877	782	166	2025	191	63	52
Mpp1	BC013444	chrX	-	71362452	71383669	HCP	15	0.95	0.87	0.77	1.12	1.38	0.99	0.82	0.64	0.05	0.31	0.28	0.13	0.29	-0.16	0.17	-0.06	-0.07	-0.45	-0.45	-0.5	-0.23	-0.29	14267	9746	8572	6801	9236	10690	12217	15310
Mr1	NM_008209	chr1	-	156890095	156908998	LCP	2	0.57	0.77	0.53	0.79	-0.17	0.02	0.92	1.52	1.84	1.62	1.72	1.77	1.84	1.15	1.95	1.84	1.63	1.53	0.82	1.7	1.26	2.02	92	163	793	744	945	1731	565	152
Mrpl16	NM_025606	chr19	+	11837459	11841989	HCP	17	1.17	1.17	0.61	0.92	0.59	0.6	1.05	0.78	0.09	-0.1	0.07	-0.04	-0.11	0.01	0.1	0.43	-0.14	-0.23	0.11	-0.01	-0.49	-0.45	16782	18990	14939	10838	12066	16954	12149	12368
Ms4a2	AK144021	chr19	-	11684237	11690688	LCP	17	0.11	0.17	-0.34	-0.33	-0.48	-0.3	0.13	-0.03	-1.36	-1.4	-0.9	-1.14	-1.02	-1.06	-0.77	-0.37	-0.83	-0.94	-0.73	-0.87	-0.84	-0.96	2791	657	1277	599	863	441	1228	713
Ms4a3	NM_133246	chr19	-	11696541	11707879	LCP	17	0.17	0.27	-0.31	-0.25	-0.5	-0.19	0.13	0.05	-1.29	-1.36	-0.79	-1	-1.03	-0.95	-0.67	-0.31	-0.81	-0.86	-0.65	-0.8	-0.84	-0.93	166	62	73	55	53	57	44	64
Ms4a4b	BC028433	chr19	+	11510602	11530591	ICP	16	-0.07	-0.1	-0.22	0.09	-0.37	-0.41	-0.34	0.16	-0.86	-0.96	-0.83	-1.06	-0.89	-1.03	-0.93	-0.42	-1.13	-1.12	-0.95	-1.18	-0.98	-0.72	49	64	49	42	51	38	39	36
Ms4a4c	BC027496	chr19	+	11474745	11494074	LCP	16	-0.04	-0.02	-0.14	0.09	-0.25	-0.37	-0.53	0.16	-0.93	-0.9	-0.94	-1.2	-0.97	-1.18	-1.04	-0.34	-1.1	-1.24	-1.05	-1.12	-0.85	-0.69	86	85	100	80	80	91	151	106
Ms4a4d	NM_025658	chr19	+	11603893	11625511	ICP	16	-0.11	-0.16	-0.25	-0.27	-0.45	-0.61	0.18	-0.13	-1.03	-1.1	-0.99	-1.25	-0.76	-0.98	-0.93	-0.46	-0.98	-1.09	-0.91	-0.96	-1.03	-0.87	624	2558	2113	1326	176	2693	10350	2264
Ms4a6b	BC027425	chr19	+	11585603	11597448	LCP	16	-0.1	-0.17	-0.21	-0.17	-0.48	-0.55	0.12	-0.03	-0.9	-1.01	-0.92	-1.14	-0.72	-0.88	-0.84	-0.44	-1.03	-1	-0.87	-0.94	-1.03	-0.79	40	42	44	41	55	45	36	36
Ms4a6c	NM_028595	chr19	+	11536516	11549237	LCP	16	-0.05	-0.13	-0.19	0.08	-0.41	-0.39	-0.12	0.18	-0.76	-0.92	-0.73	-0.91	-0.76	-0.82	-0.8	-0.44	-1.13	-0.97	-0.82	-1.13	-1.06	-0.72	101	73	105	68	77	82	49	52
Ms4a6d	BC029738	chr19	-	11653650	11671849	LCP	17	0	-0.02	-0.34	-0.39	-0.47	-0.52	0.17	-0.15	-1.31	-1.34	-1.03	-1.3	-0.92	-1.13	-0.93	-0.45	-0.88	-1.06	-0.84	-0.97	-0.93	-0.95	142	53	51	48	75	98	181	55
Mterfd1	BC025173	chr13	-	67347874	67368809	HCP	16	1.67	1.41	1.66	1.57	1.83	1.71	0.27	0.44	-0.82	-1.45	-1.01	-1.47	-0.55	-1.24	-0.91	-0.97	-1.16	-1.18	-1.05	-1.29	-1.23	-1	2368	2796	2157	1645	1510	2671	2315	2248
Mtmr7	AK028160	chr8	-	42048976	42133609	HCP	15	0.7	1.21	0.83	0.97	1.32	1.25	0.28	0.33	-0.36	-0.05	-0.16	-0.68	-0.9	-0.37	-0.27	-0.38	-0.14	-0.17	-0.02	0.27	-0.08	0.08	12248	11601	11279	5889	4127	8359	4882	10187
Mug2	NM_008646	chr6	+	121972416	122051584		15	0.05	0.19	-0.28	-0.22	-0.11	-0.19	0.28	0.03	-0.8	-1.03	-0.72	-1.42	-0.89	-1.28	-1.26	-0.9	-0.78	-0.55	-0.81	-0.88	-1.07	-0.89	87	48	59	50	49	53	42	49
Narg2	BC018458	chr9	+	69197161	69232237	HCP	4	0.24	0.41	0.22	-0.06	-0.14	0.05	0.45	0.21	1.06	1.23	1.22	1.08	1.03	1.24	1.82	1.2	0.97	0.87	1.39	0.55	1.09	0.76	4951	3899	5736	5106	3628	6795	4689	4256
Neurod4	BC054391	chr10	-	129671101	129683175	LCP	16	-0.12	0.3	-0.06	0.16	0.52	0.5	0.34	0.63	-0.22	-0.68	-0.89	-0.95	-0.63	-1.17	-1.14	-0.95	-0.32	-0.4	-0.26	-1.3	-1.17	-0.99	45	74	124	373	409	49	38	41
Nkg7	AK088383	chr7	+	43305057	43306166	LCP	15	1.86	1.35	1.51	1.82	1.8	1.53	0.97	0.83	0.65	0.87	-0.19	-1.12	0.02	-0.13	-0.33	-0.14	0.19	0.04	-0.25	-0.01	0.26	-0.18	175	149	238	112	126	64	74	83
Nlrp14		chr7	+	106958166	106989279	ICP	16	0.79	1.06	0.75	1.12	0.97	0.92	0.31	0.75	-0.47	-0.65	-0.55	-0.66	-0.72	-0.94	-0.75	-0.81	0.57	0.71	0.09	-0.89	-0.91	-0.95
Nlrp2		chr7	-	4901633	4954122	LCP	15	0.94	0.75	0.21	0.49	0.2	0.41	0.4	-0.02	-0.5	-0.96	-0.44	-0.43	-0.49	-0.07	-0.7	-0.46	-1.03	-0.59	-1.14	-0.91	-0.76	-0.39
Nlrp4c		chr7	+	5668801	5708235		17	0.99	0.97	0.68	0.88	1.12	1.12	0.45	0.46	-0.74	-0.45	-0.63	-1.02	-0.71	-1.09	-0.56	-0.29	-0.35	-0.53	-0.62	-1.15	-0.65	-0.9
Nlrp4f		chr13	-	65191901	65220507	ICP	16	1.15	0.96	1.46	1.19	1.6	1.5	0.17	0.01	-0.66	-0.92	-1.12	-1.67	-0.99	-1.37	-0.92	-1.16	-0.8	-0.8	-0.86	-1.56	-1.25	-1.3
Nr5a2	NM_030676	chr1	-	138660686	138776859	ICP	14	2.06	1.53	2.01	1.81	2.08	2.09	1.26	1.79	1.48	1.1	0.8	-0.38	1.13	0.69	0.86	0.88	0.99	0.78	0.97	0.52	0.69	0	21096	3166	1660	585	3329	135	110	104
Olfm1	BC026547	chr2	+	28015101	28036440	HCP	4	0.43	0.62	0.55	0.15	0.44	0.43	0.6	0.1	0.92	0.83	0.97	0.68	0.93	0.84	1.26	0.85	1.12	1.01	1.08	1.12	1.1	1.24	2441	7276	11920	14919	10200	11180	30567	9403
Olfml1	NM_172907	chr7	+	107358622	107382270	LCP	15	1.9	1.26	1.52	1.82	1.17	1.33	0.89	1.04	0.03	-0.15	-0.72	-1.04	-0.62	-0.8	-0.44	-0.1	0.76	0.73	1.05	-1.03	-0.98	-1.4	467	135	109	370	1312	144	57	139
Olfr103	NM_146833	chr17	-	36944343	36945283	LCP	16	0.78	0.82	0.73	0.62	0.87	0.73	0.36	0.14	-0.51	-0.51	-0.54	-0.14	-0.44	-0.61	-0.39	-0.43	0.42	0.41	0.31	-0.58	-0.5	-0.56	138	58	54	51	50	43	54	69
Olfr104	NM_001011783	chr17	+	36970160	36971140	LCP	16	0.68	0.69	0.61	0.43	0.65	0.51	0.23	0.1	-0.61	-0.66	-0.68	-0.33	-0.44	-0.81	-0.56	-0.55	0.16	0.2	0.04	-0.57	-0.55	-0.65	43	36	37	34	35	43	32	68
Olfr105	NM_001011744	chr17	+	36990559	36991538	LCP	16	0.63	0.6	0.53	0.3	0.5	0.36	0.11	0.05	-0.69	-0.77	-0.82	-0.53	-0.44	-0.98	-0.72	-0.67	-0.05	0.03	-0.16	-0.57	-0.61	-0.77	44	36	41	43	36	42	41	45
Olfr106	NM_001011764	chr17	+	37002582	37003562	LCP	16	0.6	0.54	0.48	0.23	0.41	0.28	0.04	0.02	-0.74	-0.82	-0.9	-0.64	-0.44	-1.07	-0.8	-0.74	-0.17	-0.07	-0.27	-0.59	-0.65	-0.84	39	42	44	37	38	52	48	48
Olfr107	NM_146511	chr17	+	37013602	37014530	LCP	16	0.55	0.49	0.44	0.18	0.34	0.2	0	0	-0.78	-0.85	-0.94	-0.7	-0.46	-1.14	-0.85	-0.79	-0.26	-0.15	-0.35	-0.6	-0.68	-0.88	234	68	97	80	79	48	53	59
Olfr108	NM_146465	chr17	+	37053575	37054536		16	0.29	0.3	0.25	0.09	0.1	-0.08	-0.18	-0.15	-0.99	-0.88	-1.11	-0.82	-0.6	-1.36	-0.99	-1.05	-0.57	-0.46	-0.54	-0.82	-1.01	-1.03	182	49	64	51	59	44	49	55
Olfr109	NM_146835	chr17	+	37074260	37075205	LCP	16	0.18	0.19	0.16	0.04	-0.02	-0.21	-0.26	-0.19	-1.06	-0.89	-1.14	-0.87	-0.67	-1.43	-1.02	-1.13	-0.7	-0.58	-0.61	-0.9	-1.11	-1.07	70	47	47	46	49	38	35	48
Olfr110	NM_146328	chr17	+	37106705	37107657	LCP	16	0.07	-0.05	0.02	-0.07	-0.18	-0.4	-0.32	-0.12	-1.06	-0.78	-0.97	-0.9	-0.8	-1.4	-0.95	-1.12	-0.81	-0.68	-0.69	-0.9	-1.06	-0.95	61	56	64	55	55	44	57	48
Olfr111	NM_001005485	chr17	+	37138031	37138983		16	0.04	-0.2	-0.07	-0.21	-0.3	-0.49	-0.3	-0.05	-1	-0.66	-0.83	-0.88	-0.85	-1.27	-0.87	-1.04	-0.86	-0.68	-0.67	-0.85	-0.9	-0.83	46	63	62	46	49	44	45	39
Olfr112	NM_001013575	chr17	-	37171291	37177502	LCP	16	0.07	-0.3	-0.14	-0.37	-0.42	-0.52	-0.23	0	-0.89	-0.55	-0.72	-0.87	-0.87	-1.09	-0.77	-0.91	-0.87	-0.63	-0.6	-0.79	-0.69	-0.71	45	41	36	35	40	37	42	43
Olfr1125	NM_147028	chr2	+	87235327	87236282	ICP	16	0.16	0.2	0.16	0.04	0.81	0.62	-0.58	-0.92	-0.99	-0.97	-0.75	-0.92	-1.05	-1.18	-0.81	-1.08	-1.19	-0.8	-0.97	-0.93	-1.1	-1.1	35	41	53	35	34	40	35	43
Olfr1126	NM_146837	chr2	+	87258005	87258950	LCP	16	0.2	0.19	0.2	0.15	0.87	0.66	-0.58	-0.94	-0.96	-1.01	-0.8	-0.91	-1.03	-1.24	-0.8	-1.08	-1.13	-0.87	-1.05	-0.94	-1	-1.1	72	49	44	41	47	39	36	34
Olfr1128	NM_146349	chr2	-	87345445	87346381	LCP	16	0.34	0.24	0.24	0.33	0.89	0.5	-0.8	-0.66	-0.9	-0.81	-0.97	-0.77	-0.77	-1.09	-0.52	-0.99	-0.72	-0.8	-0.98	-0.86	-0.51	-0.83	34	35	32	31	28	34	34	31
Olfr1129	NM_001011836	chr2	+	87375924	87376869		16	0.32	0.24	0.16	0.18	0.79	0.35	-0.86	-0.54	-0.91	-0.74	-0.88	-0.73	-0.7	-0.96	-0.44	-1.01	-0.75	-0.68	-0.89	-0.73	-0.56	-0.78	43	44	40	34	44	52	42	34
Olfr113	NM_146289	chr17	-	37182535	37183474		16	0.05	-0.34	-0.16	-0.43	-0.46	-0.55	-0.23	-0.02	-0.89	-0.59	-0.76	-0.92	-0.89	-1.08	-0.77	-0.9	-0.88	-0.65	-0.6	-0.8	-0.69	-0.72	152	55	60	58	63	41	64	39
Olfr1130	NM_146838	chr2	+	87408228	87409173		16	0.25	0.21	0.02	-0.09	0.66	0.24	-0.86	-0.51	-0.87	-0.71	-0.72	-0.67	-0.73	-0.88	-0.44	-1.08	-0.94	-0.61	-0.83	-0.57	-0.82	-0.82	35	41	33	37	35	38	38	35
Olfr1131	NM_146658	chr2	+	87429303	87430233	LCP	16	0.2	0.19	-0.07	-0.23	0.58	0.19	-0.82	-0.5	-0.83	-0.69	-0.65	-0.62	-0.72	-0.84	-0.45	-1.11	-0.98	-0.59	-0.8	-0.55	-0.94	-0.86	77	63	64	62	70	63	62	55
Olfr1132	NM_146836	chr2	-	87435658	87436584	ICP	16	0.18	0.17	-0.09	-0.27	0.56	0.18	-0.79	-0.5	-0.81	-0.68	-0.64	-0.6	-0.71	-0.83	-0.46	-1.1	-0.98	-0.58	-0.8	-0.56	-0.98	-0.87	42	46	36	36	37	46	47	64
Olfr1133	NM_146351	chr2	-	87446018	87446960	ICP	16	0.16	0.16	-0.14	-0.34	0.52	0.16	-0.72	-0.49	-0.76	-0.67	-0.62	-0.56	-0.7	-0.81	-0.48	-1.1	-0.99	-0.59	-0.79	-0.59	-1.05	-0.91	118	81	88	105	79	97	129	101
Olfr114	NM_146287	chr17	-	37197465	37198404		16	0.02	-0.39	-0.19	-0.51	-0.52	-0.58	-0.22	-0.07	-0.89	-0.68	-0.85	-1.02	-0.93	-1.09	-0.77	-0.88	-0.9	-0.68	-0.6	-0.83	-0.71	-0.77	79	39	38	42	42	40	40	39
Olfr115	NM_001011753	chr17	-	37217869	37218808		16	-0.03	-0.45	-0.21	-0.59	-0.59	-0.65	-0.21	-0.13	-0.9	-0.8	-0.97	-1.15	-0.97	-1.12	-0.79	-0.88	-0.93	-0.74	-0.63	-0.88	-0.75	-0.85	47	31	33	32	33	36	39	38
Olfr116	NM_146632	chr17	-	37231721	37232686	ICP	16	-0.07	-0.47	-0.21	-0.62	-0.65	-0.72	-0.2	-0.16	-0.89	-0.86	-1.05	-1.2	-0.98	-1.15	-0.84	-0.91	-0.96	-0.81	-0.69	-0.89	-0.81	-0.89	58	49	44	39	51	40	51	56
Olfr117	NM_207155	chr17	-	37267430	37268384	LCP	16	-0.18	-0.47	-0.17	-0.66	-0.82	-0.99	-0.14	-0.28	-0.86	-1	-1.31	-1.3	-0.99	-1.29	-1.05	-1.07	-1.07	-1.08	-0.94	-0.92	-1.09	-1.01	170	52	63	55	57	43	102	69
Olfr118	NM_213721	chr17	+	37280077	37281041		16	-0.2	-0.46	-0.18	-0.66	-0.87	-1.04	-0.17	-0.34	-0.89	-1.05	-1.36	-1.38	-1.05	-1.31	-1.09	-1.13	-1.1	-1.13	-1.01	-0.96	-1.16	-1.06	53	42	43	41	43	44	55	57
Olfr119	NM_001011830	chr17	+	37304737	37309690		16	-0.23	-0.42	-0.22	-0.67	-0.99	-1.14	-0.33	-0.48	-1.02	-1.22	-1.44	-1.67	-1.31	-1.38	-1.22	-1.3	-1.19	-1.27	-1.2	-1.12	-1.31	-1.22	364	84	85	88	55	55	92	71
Olfr120	NM_146631	chr17	+	37334051	37335042		16	-0.18	-0.31	-0.22	-0.63	-1	-1.1	-0.46	-0.58	-1.09	-1.24	-1.38	-1.79	-1.43	-1.36	-1.22	-1.33	-1.18	-1.29	-1.23	-1.21	-1.34	-1.26	55	36	39	45	50	38	42	40
Olfr121	NM_146629	chr17	+	37356918	37361055		16	-0.06	-0.16	-0.2	-0.56	-0.87	-0.88	-0.52	-0.62	-1.09	-1.07	-1.16	-1.69	-1.38	-1.2	-1.04	-1.18	-1.05	-1.14	-1.04	-1.22	-1.21	-1.12	116	50	43	49	44	51	56	41
Olfr122	NM_146288	chr17	+	37379680	37380673		16	0.07	-0.03	-0.13	-0.47	-0.74	-0.72	-0.57	-0.63	-1.05	-0.96	-0.99	-1.59	-1.28	-1.11	-0.94	-1.07	-0.96	-1.01	-0.87	-1.21	-1.13	-1.03	112	81	54	59	49	45	59	47
Olfr123	NM_146630	chr17	+	37403498	37404427	LCP	16	0.26	0.11	0.02	-0.33	-0.54	-0.55	-0.62	-0.61	-0.96	-0.86	-0.83	-1.43	-1.07	-1.05	-0.86	-0.89	-0.85	-0.85	-0.66	-1.18	-1.09	-0.93	39	44	45	42	38	48	36	39
Olfr124	NM_147062	chr17	+	37413199	37414147	LCP	16	0.32	0.15	0.07	-0.28	-0.47	-0.5	-0.63	-0.6	-0.92	-0.82	-0.78	-1.37	-1	-1.04	-0.82	-0.84	-0.81	-0.79	-0.59	-1.17	-1.08	-0.9	63	66	54	48	48	48	44	52
Olfr125	NM_146290	chr17	+	37443053	37444014	LCP	16	0.49	0.2	0.27	-0.11	-0.25	-0.43	-0.58	-0.48	-0.67	-0.67	-0.65	-1.08	-0.79	-1.01	-0.78	-0.75	-0.68	-0.63	-0.4	-1.04	-0.92	-0.79	39	42	47	32	34	33	37	32
Olfr126	NM_146890	chr17	+	37458646	37459606		16	0.56	0.2	0.36	-0.03	-0.15	-0.42	-0.56	-0.42	-0.55	-0.61	-0.61	-0.93	-0.7	-1	-0.76	-0.72	-0.62	-0.56	-0.32	-0.97	-0.85	-0.75	37	46	43	40	44	45	35	52
Olfr1423	NM_146680	chr19	-	12102854	12103785	ICP	15	1.55	1.32	1.09	1.3	1.13	0.9	0.93	1.07	0.32	0.58	0.42	0.06	0.26	0.29	0.9	1.07	0.07	0	0.44	0.1	0.38	-0.07	180	48	42	51	48	38	58	48
Olfr1424	NM_146681	chr19	-	12125855	12126795		15	1.54	1.37	1.01	1.3	1.08	0.87	0.91	0.98	0.24	0.48	0.33	-0.09	0.08	0.21	0.71	0.86	-0.1	-0.02	0.28	-0.05	0.37	-0.26	299	74	88	86	68	45	56	36
Olfr1425	NM_001011853	chr19	-	12140741	12141675		15	1.5	1.35	0.93	1.25	1.02	0.82	0.92	0.92	0.17	0.4	0.25	-0.16	-0.02	0.15	0.59	0.74	-0.21	-0.06	0.17	-0.14	0.31	-0.37	560	163	160	148	147	70	62	47
Olfr1426	NM_146809	chr19	-	12154656	12158892	LCP	15	1.42	1.28	0.84	1.17	0.96	0.76	0.95	0.84	0.1	0.31	0.16	-0.22	-0.12	0.08	0.48	0.62	-0.32	-0.11	0.07	-0.24	0.25	-0.5	60	50	77	54	55	45	47	62
Olfr1427	NM_146679	chr19	-	12165746	12166682	LCP	15	1.36	1.22	0.76	1.09	0.9	0.7	0.97	0.79	0.03	0.25	0.08	-0.26	-0.2	0.03	0.39	0.53	-0.4	-0.16	-0.01	-0.31	0.19	-0.59	56	49	49	42	51	41	50	48
Olfr1428	NM_146678	chr19	-	12175645	12176589	LCP	15	1.28	1.15	0.68	1.02	0.83	0.62	0.97	0.75	-0.03	0.19	0.01	-0.29	-0.25	-0.03	0.31	0.45	-0.44	-0.21	-0.07	-0.34	0.13	-0.65	218	55	48	52	52	44	49	70
Olfr1431	NM_146414	chr19	+	12276612	12277549	LCP	15	0.31	0.28	-0.14	0.14	0.04	-0.18	0.53	0.38	-0.75	-0.37	-0.7	-0.54	-0.78	-0.5	-0.38	-0.2	-0.61	-0.83	-0.47	-0.62	-0.61	-0.94	46	40	37	38	41	42	46	47
Olfr153	NM_206823	chr2	+	87332873	87333797	LCP	16	0.33	0.22	0.26	0.37	0.92	0.58	-0.75	-0.75	-0.88	-0.86	-0.98	-0.77	-0.84	-1.16	-0.59	-1	-0.75	-0.87	-1.04	-0.91	-0.55	-0.87	197	138	274	152	157	81	123	92
Olfr17	NM_020598	chr7	+	106888643	106889590	LCP	16	0.83	1.04	0.49	0.88	0.99	0.94	0.05	0.28	-0.83	-0.97	-0.83	-0.99	-0.89	-1.04	-0.9	-0.78	0.21	0.37	-0.22	-0.98	-0.88	-1.02	92	54	49	43	43	41	32	37
Olfr2	NM_010983	chr7	-	106794523	106795507	LCP	16	0.55	0.73	-0.06	0.4	0.42	0.45	-0.2	-0.15	-1.17	-1.04	-1.19	-1.17	-1.15	-1.36	-0.89	-0.74	-0.41	-0.35	-0.42	-1.06	-1.19	-0.95	76	45	37	38	41	38	36	41
Olfr262	NM_146688	chr19	-	12307765	12308704	LCP	15	-0.03	0.07	-0.36	-0.1	-0.05	-0.37	0.29	0.18	-0.82	-0.59	-0.84	-0.78	-0.88	-0.66	-0.57	-0.46	-0.55	-0.85	-0.61	-0.68	-0.6	-0.88	88	49	44	47	51	43	38	49
Olfr466	NM_146819	chr13	+	65167016	65167943	LCP	16	1.02	1.01	1.44	1.11	1.63	1.54	0.13	-0.12	-0.68	-0.95	-1.18	-1.73	-0.95	-1.34	-0.95	-1.19	-0.8	-0.71	-0.87	-1.42	-1.15	-1.26	44	43	38	37	35	44	38	31
Olfr467	NM_001005488	chr7	+	107605762	107606682	LCP	16	0.92	0.84	0.65	0.7	0.38	0.56	0.38	-0.11	-0.56	-0.77	-0.91	-0.86	-0.91	-0.83	-0.61	-0.76	0.15	-0.08	0.47	-0.74	-0.82	-1.22	240	96	153	102	78	51	57	106
Olfr469	NM_146426	chr7	-	107613701	107614644		16	0.92	0.82	0.6	0.68	0.33	0.53	0.37	-0.17	-0.61	-0.84	-0.98	-0.95	-0.95	-0.88	-0.66	-0.8	0.11	-0.14	0.46	-0.73	-0.87	-1.26	77	39	41	45	43	52	39	51
Olfr470	NM_146425	chr7	-	107635965	107636908		16	0.88	0.75	0.47	0.59	0.2	0.42	0.32	-0.32	-0.72	-1	-1.15	-1.16	-1.04	-1.01	-0.78	-0.88	0	-0.27	0.4	-0.72	-0.97	-1.3	45	35	36	34	42	31	39	39
Olfr472	NM_146774	chr7	+	107693895	107694828	LCP	16	0.6	0.37	-0.1	0.28	-0.09	-0.11	0.09	-0.52	-0.91	-1.14	-1.47	-1.46	-1.11	-1.18	-1	-0.96	-0.46	-0.5	0.23	-0.68	-0.95	-1.03	51	44	43	41	44	45	45	54
Olfr473	NM_146775	chr7	+	107724698	107725631	LCP	16	0.38	0.1	-0.25	0.1	-0.25	-0.36	-0.09	-0.6	-1.01	-1.17	-1.43	-1.44	-1.12	-1.19	-1.07	-1.02	-0.62	-0.66	0.07	-0.8	-0.97	-0.96	56	57	52	41	43	41	56	59
Olfr474	NM_146495	chr7	+	107745819	107746752	ICP	16	0.21	-0.11	-0.32	-0.04	-0.36	-0.53	-0.23	-0.64	-1.08	-1.18	-1.36	-1.38	-1.13	-1.17	-1.1	-1.06	-0.72	-0.77	-0.06	-0.93	-0.98	-0.92	64	51	52	43	46	41	37	40
Olfr476	NM_146924	chr7	+	107758575	107759508	LCP	16	0.12	-0.21	-0.35	-0.09	-0.41	-0.6	-0.29	-0.66	-1.1	-1.18	-1.32	-1.35	-1.13	-1.17	-1.12	-1.07	-0.77	-0.83	-0.13	-0.99	-0.97	-0.9	43	40	40	36	33	34	41	36
Olfr477	NM_146926	chr7	+	107781543	107782476		16	-0.03	-0.35	-0.31	-0.13	-0.43	-0.65	-0.29	-0.67	-1.09	-1.2	-1.26	-1.32	-1.14	-1.2	-1.14	-1.09	-0.81	-0.95	-0.27	-1.09	-0.93	-0.93	635	757	1373	762	766	446	89	45
Olfr478	NM_146734	chr7	-	107822573	107823518	LCP	16	-0.21	-0.48	-0.19	-0.07	-0.4	-0.61	-0.2	-0.59	-0.95	-1.17	-1.15	-1.24	-1.08	-1.25	-1.15	-1.07	-0.87	-1.05	-0.46	-1.17	-0.87	-1.01	43	42	35	34	33	43	46	47
Olfr479	NM_001011742	chr7	+	107846160	107847143	LCP	16	-0.28	-0.51	-0.09	0.01	-0.37	-0.55	-0.14	-0.51	-0.84	-1.12	-1.1	-1.2	-1.03	-1.27	-1.13	-1.05	-0.89	-1.06	-0.54	-1.17	-0.84	-1.04	63	61	87	62	54	42	55	47
Olfr480	NM_020291	chr7	-	107856945	107857973	LCP	16	-0.3	-0.52	-0.07	0.03	-0.36	-0.53	-0.14	-0.49	-0.79	-1.09	-1.09	-1.18	-1.01	-1.28	-1.11	-1.03	-0.9	-1.05	-0.57	-1.16	-0.83	-1.04	46	39	38	34	34	31	40	37
Olfr481	NM_146925	chr7	+	107871972	107872910	LCP	16	-0.33	-0.51	-0.02	0.09	-0.33	-0.48	-0.12	-0.44	-0.72	-1.02	-1.07	-1.15	-0.98	-1.29	-1.08	-0.99	-0.92	-1.01	-0.61	-1.1	-0.81	-1.03	466	247	593	309	231	229	123	55
Olfr6	NM_206897	chr7	-	106749632	106750583	ICP	16	0.29	0.53	-0.33	0.1	0.26	0.17	-0.29	-0.25	-1.3	-1.03	-1.22	-1.43	-1.24	-1.52	-0.91	-0.72	-0.62	-0.55	-0.54	-0.98	-1.13	-1.06	57	39	35	40	36	39	37	41
Olfr702	NM_146597	chr7	-	106617218	106618173	LCP	16	-0.64	-0.63	-0.79	-0.64	-0.88	-0.86	-0.52	-0.65	-0.78	-0.98	-1.14	-1.12	-1.37	-1.29	-0.95	-0.45	-1.05	-1.19	-1.32	-1.27	-1.16	-1.03	73	68	56	53	41	55	65	80
Olfr703	NM_146596	chr7	+	106638261	106639219	LCP	16	-0.57	-0.41	-0.76	-0.66	-0.7	-0.75	-0.52	-0.64	-0.78	-0.96	-1.13	-1.23	-1.39	-1.3	-1.01	-0.49	-0.98	-1.05	-1.24	-1.16	-1.23	-1.06	85	65	49	47	49	47	49	65
Olfr704	NM_001011749	chr7	+	106658630	106659578	LCP	16	-0.46	-0.2	-0.71	-0.62	-0.49	-0.6	-0.5	-0.61	-0.83	-0.97	-1.15	-1.32	-1.38	-1.33	-1.03	-0.55	-0.9	-0.91	-1.14	-1.05	-1.25	-1.1	83	63	70	55	59	46	52	68
Olfr705	NM_147032	chr7	-	106666941	106667892	LCP	16	-0.39	-0.1	-0.69	-0.57	-0.36	-0.5	-0.48	-0.59	-0.86	-0.98	-1.16	-1.35	-1.36	-1.36	-1	-0.59	-0.84	-0.83	-1.06	-0.99	-1.22	-1.1	38	38	44	37	36	38	40	49
Olfr706	NM_146353	chr7	-	106679515	106680464	LCP	16	-0.29	0.03	-0.65	-0.5	-0.21	-0.38	-0.46	-0.55	-0.92	-0.99	-1.17	-1.39	-1.35	-1.39	-0.98	-0.63	-0.78	-0.74	-0.98	-0.94	-1.2	-1.11	41	35	38	32	35	36	38	39
Olfr707	NM_001005570	chr7	-	106684832	106685756	LCP	16	-0.25	0.08	-0.63	-0.45	-0.15	-0.32	-0.45	-0.54	-0.96	-1	-1.18	-1.41	-1.35	-1.41	-0.97	-0.64	-0.76	-0.71	-0.94	-0.92	-1.18	-1.12	85	50	51	63	68	50	61	46
Olfr708	NM_001011542	chr7	+	106707848	106708770	LCP	16	-0.06	0.28	-0.54	-0.26	0.09	-0.1	-0.39	-0.45	-1.11	-1.02	-1.2	-1.48	-1.32	-1.45	-0.93	-0.71	-0.69	-0.58	-0.78	-0.88	-1.12	-1.12	68	57	59	56	60	51	46	49
Olfr710	NM_146601	chr7	-	106737717	106741961	LCP	16	0.2	0.46	-0.4	0.01	0.21	0.09	-0.32	-0.29	-1.29	-1.03	-1.22	-1.47	-1.27	-1.52	-0.92	-0.72	-0.65	-0.58	-0.6	-0.96	-1.11	-1.08	45	34	35	32	32	40	49	37
Olfr711	NM_147035	chr7	-	106765047	106765991	LCP	16	0.39	0.6	-0.25	0.22	0.27	0.25	-0.28	-0.21	-1.31	-1.05	-1.24	-1.32	-1.19	-1.51	-0.91	-0.72	-0.57	-0.54	-0.49	-1.04	-1.18	-1.03	48	40	38	39	36	35	37	33
Olfr713	NM_147034	chr7	+	106829784	106830757	LCP	16	0.7	0.86	0.19	0.58	0.63	0.67	-0.08	-0.07	-0.92	-0.98	-1.06	-1.01	-1.07	-1.12	-0.87	-0.75	-0.16	-0.04	-0.34	-1.01	-1.12	-0.86	46	38	41	37	41	32	34	43
Olfr714	NM_147033	chr7	+	106867478	106868444	LCP	16	0.81	0.98	0.41	0.79	0.87	0.87	0.01	0.14	-0.84	-0.98	-0.96	-1.03	-0.93	-1.03	-0.85	-0.75	0.13	0.26	-0.24	-0.96	-0.95	-0.93	55	40	50	44	41	48	49	40
Olfr715	NM_146780	chr7	-	106919621	106920568		16	0.83	1.07	0.61	1	1.06	0.97	0.14	0.49	-0.72	-0.87	-0.68	-0.87	-0.82	-1.01	-0.88	-0.8	0.36	0.52	-0.12	-0.96	-0.85	-1.05	85	52	50	45	44	42	80	72
Olfr716	NM_146604	chr7	+	106938494	106939438	LCP	16	0.79	1.08	0.68	1.05	1.01	0.94	0.23	0.64	-0.58	-0.73	-0.57	-0.73	-0.75	-0.96	-0.81	-0.8	0.47	0.61	-0.01	-0.91	-0.87	-0.98	64	68	88	66	53	58	59	58
Olfr744	NM_001011738	chr14	+	49540174	49541144	LCP	15	0.25	0.57	-0.02	-0.04	0.1	0.32	0.2	-0.15	-1.08	-0.95	-0.82	-0.83	-0.98	-0.96	-0.85	-0.73	-0.23	-0.41	-0.05	-0.82	-0.78	-0.68	97	51	68	49	61	39	39	53
Olfr745	NM_146299	chr14	+	49564233	49565219	LCP	15	0.44	0.72	0.11	0.11	0.25	0.52	0.28	-0.03	-0.95	-0.71	-0.62	-0.62	-0.83	-0.77	-0.67	-0.57	-0.05	-0.22	0.13	-0.69	-0.63	-0.6	85	50	66	46	50	39	45	34
Olfr746	NM_146298	chr14	+	49575189	49576132	LCP	15	0.55	0.8	0.2	0.21	0.33	0.62	0.32	0.06	-0.85	-0.57	-0.51	-0.53	-0.74	-0.64	-0.57	-0.48	0.04	-0.12	0.22	-0.63	-0.57	-0.57	47	30	37	29	33	29	36	32
Olfr747	NM_207156	chr14	-	49602641	49603596	LCP	15	0.88	1	0.54	0.55	0.55	0.93	0.39	0.36	-0.51	-0.12	-0.17	-0.33	-0.43	-0.21	-0.3	-0.26	0.29	0.17	0.46	-0.48	-0.46	-0.48	46	37	37	37	37	54	36	34
Olfr748	NM_001011837	chr14	+	49632282	49633206		15	1.24	1.2	0.87	0.92	0.83	1.21	0.52	0.66	-0.13	0.3	0.12	-0.15	-0.17	0.17	-0.04	-0.05	0.57	0.45	0.72	-0.42	-0.3	-0.39	46	41	43	35	41	41	37	45
Olfr749	NM_020288	chr14	-	49658171	49659145	LCP	15	1.59	1.37	1.18	1.29	1.12	1.44	0.7	0.95	0.22	0.64	0.32	-0.03	0.04	0.47	0.18	0.11	0.84	0.69	0.96	-0.46	-0.13	-0.31	52	37	38	39	38	43	36	38
Olfr76	NM_146682	chr19	-	12186766	12187719	ICP	15	1.17	1.05	0.59	0.91	0.72	0.52	0.97	0.71	-0.11	0.11	-0.07	-0.32	-0.31	-0.1	0.2	0.36	-0.5	-0.29	-0.12	-0.37	0.06	-0.72	119	47	46	55	58	41	48	50
Olfr972	NM_146610	chr9	+	39623847	39624791		16	-0.34	-0.01	-0.38	-0.54	0.05	0.05	-0.76	-0.97	-1.52	-1.63	-1.52	-2.09	-1.43	-1.65	-1.51	-0.07	-1.17	-1.06	-1.36	-1.13	-1.34	-1.11	41	38	40	39	42	44	35	52
Olfr973	NM_146613	chr9	+	39660375	39661298	LCP	16	-0.06	0.37	-0.25	-0.24	0.38	0.57	-0.64	-0.89	-1.48	-1.73	-1.49	-2.08	-1.37	-1.64	-1.65	-0.28	-1.18	-1.06	-1.39	-1.3	-1.47	-1.21	62	42	33	38	42	43	50	37
Olfr974	NM_147107	chr9	+	39692832	39693765	LCP	16	0.22	0.64	-0.19	0	0.68	0.9	-0.41	-0.75	-1.47	-1.74	-1.43	-2.01	-1.33	-1.55	-1.67	-0.44	-1.11	-0.97	-1.42	-1.32	-1.49	-1.25	86	59	52	55	59	58	65	61
Olfr975	NM_146828	chr9	-	39700408	39701340	ICP	16	0.29	0.7	-0.19	0.06	0.76	0.97	-0.34	-0.71	-1.47	-1.74	-1.42	-1.98	-1.32	-1.52	-1.67	-0.48	-1.08	-0.95	-1.42	-1.32	-1.47	-1.26	30	29	33	29	27	35	35	42
Olfr976	AK135940	chr9	-	39706559	39707540	ICP	16	0.34	0.74	-0.19	0.11	0.82	1.03	-0.28	-0.67	-1.46	-1.74	-1.4	-1.96	-1.31	-1.49	-1.67	-0.52	-1.05	-0.92	-1.43	-1.32	-1.46	-1.26	56	49	55	47	40	39	40	45
Olfr978	NM_147105	chr9	+	39744382	39745316	ICP	16	0.66	0.99	-0.16	0.37	1.13	1.29	0.02	-0.45	-1.41	-1.63	-1.27	-1.76	-1.24	-1.29	-1.56	-0.67	-0.86	-0.75	-1.42	-1.26	-1.37	-1.24	391	199	198	144	151	110	145	154
Olfr979	NM_147108	chr9	-	39750862	39751796	LCP	16	0.7	1.02	-0.13	0.4	1.16	1.32	0.05	-0.41	-1.38	-1.58	-1.24	-1.72	-1.22	-1.25	-1.52	-0.68	-0.83	-0.71	-1.4	-1.24	-1.36	-1.21	83	39	83	48	53	41	68	42
Olfr980	NM_147106	chr9	-	39756585	39757518	ICP	16	0.73	1.05	-0.1	0.43	1.18	1.34	0.08	-0.37	-1.35	-1.54	-1.21	-1.69	-1.2	-1.2	-1.48	-0.69	-0.8	-0.67	-1.37	-1.21	-1.36	-1.18	59	55	65	65	47	47	58	64
Olfr981	NM_146286	chr9	+	39772965	39773897	ICP	16	0.79	1.12	-0.01	0.47	1.21	1.38	0.13	-0.27	-1.25	-1.39	-1.1	-1.57	-1.15	-1.05	-1.33	-0.68	-0.71	-0.54	-1.28	-1.1	-1.38	-1.07	102	54	51	54	49	43	40	53
Olfr982	NM_146854	chr9	+	39824867	39825832	ICP	16	0.98	1.27	0.36	0.63	1.17	1.44	0.22	0.04	-0.85	-0.81	-0.75	-1.18	-0.93	-0.57	-0.86	-0.55	-0.45	-0.13	-0.95	-0.79	-1.46	-0.72	624	315	466	290	278	219	297	148
Olfr983	NM_146827	chr9	-	39842587	39843535	LCP	16	1.11	1.31	0.53	0.78	1.11	1.46	0.23	0.11	-0.73	-0.61	-0.67	-1.04	-0.83	-0.45	-0.79	-0.46	-0.38	-0.06	-0.87	-0.84	-1.47	-0.71	77	55	56	57	47	50	70	74
Olfr984	NM_146608	chr9	-	39851115	39852059	LCP	16	1.18	1.33	0.62	0.86	1.06	1.47	0.23	0.13	-0.67	-0.51	-0.63	-0.96	-0.78	-0.4	-0.76	-0.4	-0.34	-0.04	-0.84	-0.89	-1.48	-0.72	48	46	46	43	42	41	59	64
Olfr985	NM_146855	chr9	-	39877596	39878530	ICP	16	1.42	1.38	0.88	1.13	1.01	1.5	0.27	0.24	-0.51	-0.21	-0.51	-0.76	-0.6	-0.24	-0.71	-0.23	-0.22	0.04	-0.76	-1.03	-1.45	-0.75	1658	1227	357	112	157	340	79	84
Oosp1	BC100313	chr19	-	11734504	11758096	LCP	17	0.37	0.58	-0.13	0.12	-0.4	0.08	0.28	0.28	-0.85	-1.12	-0.5	-0.63	-0.93	-0.57	-0.38	-0.11	-0.73	-0.68	-0.44	-0.5	-0.88	-0.85	80	55	63	63	49	45	51	55
OTTMUSG00000000480		chr13	+	22251679	22252570	LCP	15	0.1	0.54	-0.16	-0.25	-0.46	0.02	0.71	-0.2	-0.51	-0.74	-0.77	-1.23	-1.3	-0.97	-0.86	-0.19	-1.02	-0.88	-0.79	-1.26	-1.38	-1.49
OTTMUSG00000010105		chr4	+	145504615	145505810		16	1.41	1.02	1.57	1.39	1.48	1.22	0.31	0.1	-1.49	-1.41	-1.89	-1.9	-1.24	-1.67	-1.55	-1.01	-1.41	-1.61	-1.63	-1.64	-1.74	-1.68
OTTMUSG00000010657		chr4	+	145048229	145096626		16	1.45	1.27	1.4	0.99	1.27	1.16	-0.12	-0.01	-1	-1.1	-1.04	-1.65	-1.15	-1.3	-1.02	-0.91	-0.85	-0.89	-1.05	-1.66	-2.09	-0.53
OTTMUSG00000010673		chr4	+	146397106	146428995		15	1.55	1.04	2	1.58	1.56	1.26	0.13	0.22	-1.17	-1.19	-1.76	-1.86	-1.13	-1.64	-1.5	-0.79	-1.35	-1.49	-1.23	-1.6	-1.52	-1.16
OTTMUSG00000010965		chr4	+	144781569	144892028		16	1.91	1.51	1.81	1.51	1.72	1.7	0.33	0.21	-1.37	-1.8	-2.1	-2.37	-1.54	-1.87	-1.57	-0.92	-1.47	-1.59	-1.26	-1.68	-1.52	-0.93
OTTMUSG00000015743		chr2	-	150162431	150176504		15	1.9	1.37	1.2	1.1	1.2	1.27	0.46	0.6	-0.64	-0.76	-0.72	-1.35	-0.33	-0.66	-0.74	-0.46	-0.74	-0.87	-0.72	-0.8	-1.08	-1.37
OTTMUSG00000015750		chr2	+	149522283	149695833		16	-0.34	-0.46	-0.58	-0.4	-0.84	-0.71	-0.45	-0.6	-1.21	-1.12	-1.16	-1.52	-1.31	-1.53	-0.66	-1.16	-1.36	-1.34	-1.46	-0.89	-0.89	-1.34
OTTMUSG00000016571		chr2	+	177477633	177491717		15	1.61	1.26	1.5	1.7	1.66	1.73	-0.06	-0.15	-1	-1.21	-1.25	-1.29	-0.95	-1.28	-0.96	-1.18	0.24	0.37	-0.12	-1.57	-0.93	-1.21
Ovch2	NM_172908	chr7	-	107572720	107592356	LCP	16	0.98	0.93	0.81	0.82	0.59	0.7	0.41	0.15	-0.39	-0.51	-0.68	-0.56	-0.75	-0.63	-0.44	-0.61	0.27	0.15	0.56	-0.74	-0.63	-1.1	46	37	35	36	32	30	36	34
Parp2	NM_009632	chr14	+	49729896	49743251	HCP	15	2.28	1.51	1.75	2.13	1.81	1.87	1.31	1.3	0.84	1.28	0.65	0.57	0.41	0.86	0.66	0.64	1.59	1.28	1.67	-0.13	0.29	-0.18	18042	13425	14078	12073	9460	20460	10864	10689
Pcdhb10	NM_053135	chr18	+	37537647	37540488	HCP	16	0.31	0.56	-0.31	-0.16	0.01	0.15	-0.25	-0.45	-0.94	-1.36	-1.23	-1.1	-0.96	-0.99	-1.07	-1.05	-1.22	-1.07	-1.21	-1.26	-1.18	-0.9	75	58	60	155	279	62	49	42
Pcdhb11	NM_053136	chr18	+	37547391	37550701		16	0.38	0.65	-0.24	-0.1	0.08	0.23	-0.21	-0.42	-0.95	-1.39	-1.23	-1.16	-0.96	-1	-1.08	-1.06	-1.2	-1.08	-1.23	-1.3	-1.19	-0.92	43	32	124	539	479	78	54	40
Pcdhb12	NM_053137	chr18	+	37561776	37564146		16	0.47	0.74	-0.15	0	0.17	0.33	-0.13	-0.36	-0.92	-1.39	-1.18	-1.19	-0.92	-0.99	-1.05	-1.05	-1.16	-1.07	-1.23	-1.3	-1.19	-0.91	59	49	76	189	277	70	38	48
Pcdhb13	NM_053138	chr18	+	37568544	37570933	ICP	16	0.51	0.79	-0.09	0.06	0.22	0.37	-0.08	-0.32	-0.91	-1.37	-1.14	-1.2	-0.89	-0.99	-1.01	-1.04	-1.13	-1.07	-1.23	-1.28	-1.19	-0.9	1007	425	609	593	773	148	98	76
Pcdhb14	BC059821	chr18	+	37573630	37576771	ICP	16	0.54	0.81	-0.05	0.1	0.26	0.41	-0.04	-0.29	-0.89	-1.35	-1.11	-1.21	-0.87	-0.99	-0.98	-1.04	-1.1	-1.06	-1.23	-1.26	-1.19	-0.88	50	53	50	86	211	150	62	52
Pcdhb15	NM_053140	chr18	+	37599519	37602314	HCP	16	0.66	0.91	0.11	0.31	0.41	0.54	0.11	-0.14	-0.79	-1.25	-0.95	-1.18	-0.73	-0.94	-0.83	-0.97	-0.98	-1.02	-1.19	-1.13	-1.13	-0.8	397	189	345	546	1163	537	149	128
Pcdhb16	NM_053141	chr18	+	37603813	37608758	ICP	16	0.67	0.91	0.13	0.34	0.42	0.56	0.12	-0.11	-0.76	-1.23	-0.92	-1.16	-0.7	-0.93	-0.8	-0.95	-0.96	-1.01	-1.17	-1.08	-1.11	-0.79	84	60	265	924	2581	451	123	83
Pcdhb17	NM_053142	chr18	+	37610994	37614263	HCP	16	0.67	0.91	0.16	0.4	0.45	0.58	0.14	-0.07	-0.71	-1.18	-0.87	-1.12	-0.64	-0.91	-0.74	-0.92	-0.93	-0.99	-1.14	-1	-1.07	-0.75	35	37	53	158	528	129	63	36
Pcdhb18	NM_053143	chr18	+	37615438	37620477	HCP	16	0.68	0.91	0.18	0.44	0.46	0.59	0.16	-0.04	-0.68	-1.15	-0.83	-1.1	-0.61	-0.89	-0.7	-0.9	-0.91	-0.98	-1.12	-0.95	-1.05	-0.73	32	34	39	57	95	55	37	41
Pcdhb19	NM_053144	chr18	+	37622971	37627685	HCP	16	0.69	0.91	0.22	0.5	0.49	0.62	0.18	0	-0.63	-1.1	-0.78	-1.06	-0.55	-0.87	-0.64	-0.86	-0.87	-0.95	-1.09	-0.87	-1.01	-0.7	34	44	51	60	126	43	37	41
Pcdhb20	NM_053145	chr18	+	37630237	37633632	HCP	16	0.72	0.91	0.25	0.56	0.52	0.65	0.21	0.05	-0.59	-1.06	-0.73	-1.02	-0.5	-0.84	-0.59	-0.82	-0.84	-0.94	-1.07	-0.81	-0.97	-0.67	53	52	122	369	731	196	98	55
Pcdhb21	NM_053146	chr18	+	37639625	37642337	HCP	16	0.77	0.93	0.31	0.63	0.58	0.69	0.26	0.11	-0.55	-1.02	-0.68	-0.98	-0.45	-0.8	-0.54	-0.78	-0.82	-0.91	-1.05	-0.77	-0.93	-0.64	43	49	101	420	590	278	82	65
Pcdhb22	NM_053147	chr18	+	37644326	37647393	HCP	16	0.79	0.93	0.33	0.66	0.6	0.72	0.28	0.15	-0.53	-1	-0.65	-0.95	-0.42	-0.78	-0.52	-0.76	-0.81	-0.9	-1.03	-0.75	-0.89	-0.61	262	161	617	448	686	403	490	294
Pcdhb9	NM_053134	chr18	+	37526828	37529883		16	0.22	0.43	-0.39	-0.23	-0.06	0.05	-0.3	-0.47	-0.91	-1.3	-1.21	-1	-0.95	-0.96	-1.03	-1.04	-1.22	-1.05	-1.18	-1.19	-1.14	-0.86	33	41	45	43	59	49	43	35
Pcdhga1		chr18	+	37787918	37967844	ICP	14	2.1	1.46	1.41	1.96	1.67	1.56	1.23	1.29	0	-0.5	0.04	-0.29	0.13	0.15	-0.21	-0.2	-0.78	-0.75	-0.77	-0.92	-0.65	-0.17
Pcdhga10		chr18	+	37873017	37967844	HCP	14	1.81	1.56	1.55	1.9	1.83	1.96	1.41	1.67	0.94	0.43	0.81	0.11	0.74	0.79	0.17	-0.01	-0.45	-0.31	-0.34	-0.61	-0.47	0.38
Pcdhga11		chr18	+	37881746	37967844	HCP	14	1.83	1.52	1.51	1.88	1.8	1.93	1.44	1.68	0.98	0.48	0.86	0.2	0.79	0.83	0.19	0.05	-0.41	-0.27	-0.31	-0.58	-0.46	0.43
Pcdhga12	BC066851	chr18	+	37891553	37967844	HCP	14	1.87	1.46	1.47	1.85	1.76	1.87	1.48	1.67	1	0.53	0.9	0.32	0.84	0.86	0.19	0.12	-0.36	-0.23	-0.26	-0.55	-0.45	0.49	618	315	498	408	712	298	984	1125
Pcdhga2		chr18	+	37795078	37967844	HCP	14	2.11	1.49	1.44	1.99	1.7	1.59	1.26	1.33	0.06	-0.43	0.11	-0.27	0.17	0.21	-0.17	-0.19	-0.77	-0.73	-0.75	-0.91	-0.65	-0.13
Pcdhga3		chr18	+	37800308	37967844	HCP	14	2.1	1.51	1.46	2.01	1.73	1.62	1.28	1.36	0.12	-0.38	0.16	-0.25	0.2	0.25	-0.15	-0.18	-0.75	-0.71	-0.72	-0.89	-0.64	-0.1
Pcdhga4		chr18	+	37811247	37967844	HCP	14	2.05	1.55	1.5	2.03	1.77	1.69	1.3	1.42	0.26	-0.25	0.27	-0.22	0.28	0.33	-0.09	-0.16	-0.72	-0.66	-0.67	-0.84	-0.63	-0.05
Pcdhga5		chr18	+	37820374	37967844	HCP	14	1.99	1.57	1.52	2.03	1.79	1.74	1.31	1.46	0.39	-0.14	0.37	-0.2	0.34	0.41	-0.03	-0.15	-0.69	-0.61	-0.61	-0.78	-0.61	0
Pcdhga6		chr18	+	37833202	37967844	HCP	14	1.92	1.59	1.54	2.02	1.82	1.81	1.33	1.52	0.55	0.01	0.5	-0.15	0.44	0.5	0.04	-0.12	-0.64	-0.54	-0.54	-0.71	-0.58	0.07
Pcdhga7	NM_033590	chr18	+	37840807	37967844	HCP	14	1.9	1.59	1.55	2.01	1.83	1.84	1.34	1.55	0.63	0.09	0.56	-0.11	0.49	0.56	0.07	-0.1	-0.61	-0.5	-0.51	-0.68	-0.56	0.12	15877	11716	21096	30360	31871	23572	29419	17628
Pcdhga8		chr18	+	37851679	37967844	HCP	14	1.87	1.59	1.56	1.98	1.84	1.89	1.37	1.6	0.75	0.22	0.65	-0.04	0.58	0.64	0.1	-0.08	-0.56	-0.43	-0.45	-0.66	-0.54	0.21
Pcdhga9	NM_033592	chr18	+	37862909	37967837	HCP	14	1.83	1.58	1.56	1.93	1.84	1.95	1.39	1.64	0.86	0.34	0.74	0.03	0.67	0.73	0.13	-0.06	-0.5	-0.37	-0.4	-0.65	-0.5	0.31	17548	10843	20075	32663	33651	31758	27204	21144
Pcdhgb1	NM_033574	chr18	+	37806264	37967842	HCP	14	2.08	1.53	1.49	2.02	1.75	1.65	1.29	1.39	0.19	-0.31	0.22	-0.23	0.24	0.3	-0.12	-0.17	-0.74	-0.68	-0.69	-0.87	-0.63	-0.07	18649	12561	23150	31126	34327	25845	32754	21268
Pcdhgb2	NM_033575	chr18	+	37815832	37967846	HCP	14	2.02	1.56	1.51	2.03	1.78	1.72	1.3	1.44	0.32	-0.19	0.32	-0.21	0.31	0.37	-0.06	-0.15	-0.71	-0.63	-0.64	-0.81	-0.62	-0.03	17718	11206	22369	34294	33273	23998	31738	21504
Pcdhgb4	AF464164	chr18	+	37846527	37967844	HCP	14	1.88	1.59	1.55	1.99	1.83	1.86	1.36	1.57	0.69	0.16	0.61	-0.08	0.54	0.6	0.09	-0.09	-0.59	-0.47	-0.48	-0.67	-0.55	0.16	12070	6581	13249	21549	24666	19408	27211	21122
Pcdhgb5		chr18	+	37857127	37967844	HCP	14	1.85	1.58	1.56	1.95	1.84	1.92	1.38	1.62	0.8	0.28	0.69	-0.01	0.63	0.69	0.12	-0.07	-0.53	-0.4	-0.42	-0.66	-0.52	0.26
Pcdhgb6		chr18	+	37868067	37967844	HCP	14	1.82	1.57	1.55	1.91	1.84	1.96	1.4	1.66	0.91	0.39	0.78	0.07	0.71	0.76	0.15	-0.04	-0.47	-0.34	-0.37	-0.63	-0.49	0.35
Pcdhgb7		chr18	+	37877752	37967844	HCP	14	1.82	1.54	1.53	1.89	1.82	1.94	1.43	1.68	0.96	0.46	0.84	0.16	0.77	0.81	0.18	0.02	-0.42	-0.29	-0.32	-0.59	-0.46	0.41
Pcdhgb8		chr18	+	37887852	37967844	HCP	14	1.85	1.48	1.49	1.86	1.78	1.9	1.47	1.67	0.99	0.51	0.89	0.28	0.82	0.85	0.19	0.09	-0.38	-0.24	-0.28	-0.56	-0.45	0.47
Pcdhgc3		chr18	+	37932383	37967844	HCP	14	1.8	1.25	1.31	1.66	1.61	1.66	1.53	1.63	1.16	0.85	1.13	0.79	1.1	0.99	0.41	0.52	-0.08	0.01	-0.06	-0.15	-0.28	0.82
Pcdhgc4	NM_033582	chr18	+	37941052	37967844	HCP	14	1.75	1.21	1.29	1.61	1.59	1.62	1.52	1.62	1.2	0.94	1.19	0.88	1.16	1.02	0.48	0.61	0	0.07	-0.01	-0.03	-0.22	0.9	16032	11790	20121	31719	31506	25801	25032	20334
Pcdhgc5	NM_033583	chr18	+	37945519	37967844	ICP	14	1.75	1.21	1.29	1.6	1.59	1.62	1.52	1.62	1.24	0.99	1.22	0.92	1.19	1.04	0.51	0.65	0.04	0.11	0.02	0.02	-0.17	0.94	17091	11862	20543	31920	32330	28271	28491	18445
Phf17	BC020316	chr3	+	41677743	41713406	ICP	15	1.94	1.3	1.59	1.6	1.73	1.31	0.99	0.86	-0.47	-0.84	0.2	-0.01	0.07	0.08	0.65	0.12	0.21	0.01	-0.22	0.86	0.45	0.4	10879	7399	1955	1987	4220	3484	2826	2584
Phf3	XM_897656	chr1	-	30746887	30807802	LCP	16	0.92	0.74	0.37	0.51	1.18	1.06	0.52	-0.09	-1	-1.17	-0.75	-1.01	-1.17	-0.94	-1.02	-0.69	-0.24	-0.08	-0.3	-0.89	-0.47	-0.88	6175	9406	7806	4177	3099	3210	2965	3881
Plac1l		chr19	-	11714328	11727604	LCP	17	0.26	0.41	-0.24	-0.12	-0.47	-0.05	0.17	0.15	-1.15	-1.28	-0.65	-0.83	-1.01	-0.8	-0.54	-0.23	-0.77	-0.77	-0.55	-0.69	-0.84	-0.89
Ppfibp2	NM_008905	chr7	+	107386442	107536061	ICP	15	1.61	1.15	1.43	1.64	1.2	1.32	0.63	0.83	-0.04	-0.08	-0.67	-1.07	-0.56	-0.61	-0.26	-0.23	0.74	0.66	0.98	-0.85	-0.7	-1.35	1995	2061	924	1341	2779	1488	3438	1775
Pramel6	NM_178249	chr2	+	87309296	87311704	LCP	16	0.31	0.21	0.26	0.36	0.94	0.65	-0.67	-0.86	-0.89	-0.96	-0.96	-0.82	-0.92	-1.24	-0.69	-1.03	-0.85	-0.93	-1.1	-0.94	-0.67	-0.98	91	56	43	35	39	42	43	45
Pramel7	NM_178250	chr2	-	87289927	87293257	LCP	16	0.26	0.19	0.24	0.29	0.94	0.68	-0.61	-0.94	-0.92	-1.05	-0.91	-0.87	-0.99	-1.29	-0.78	-1.06	-0.98	-0.96	-1.14	-0.95	-0.83	-1.09	61	53	48	55	56	47	44	57
Ptgds2	NM_019455	chr6	-	65048941	65074308	ICP	15	1.48	0.87	1.07	1.28	1.67	1.35	0.44	0.9	-0.62	-0.33	-0.66	-0.59	-0.21	-0.72	-0.6	-0.81	0.25	0.05	-0.04	-1.24	-0.79	-0.94	72	77	68	103	148	67	106	91
Ptp4a1	BC094447	chr1	-	30884848	30894301	HCP	16	0.74	0.51	0.57	0.49	1.06	0.75	0.44	-0.38	-0.85	-0.77	-0.74	-0.98	-0.75	-0.86	-0.59	-0.77	0.23	0.2	0.18	-0.67	-0.68	-0.62	35520	36953	37506	29439	35095	30114	29739	30433
Rasl2-9	NM_009028	chr7	-	4728029	4729037		15	1.93	1.45	1.39	1.96	2.06	2.16	1.3	1.33	1.27	1.23	1.02	1.14	1.05	1.21	1.01	0.92	0.53	0.64	-0.17	0.25	0.44	0.51	589	783	1200	439	304	502	428	193
Retnla	NM_020509	chr16	+	48762177	48764087	LCP	16	0.69	0.78	0.03	0.32	0.41	0.55	-0.3	-0.95	-1.04	-1.04	-0.91	-1.15	-1.21	-1.33	-1.11	-0.85	-0.82	-0.87	-0.88	-0.35	-0.4	-0.96	149	129	97	79	70	100	165	268
Retnlb	NM_023881	chr16	+	48736481	48738518	LCP	16	0.79	0.85	0.14	0.46	0.5	0.52	-0.13	-0.78	-0.91	-0.96	-0.74	-1.07	-1.05	-1.27	-0.97	-0.8	-0.73	-0.76	-0.78	-0.24	-0.32	-0.8	41	47	46	45	35	36	50	82
Retnlg	NM_181596	chr16	+	48792463	48794122	LCP	16	0.58	0.7	-0.12	0.03	0.3	0.53	-0.57	-1.05	-1.31	-1.25	-1.12	-1.5	-1.39	-1.44	-1.27	-1.07	-0.83	-0.94	-1.05	-0.65	-0.6	-1.23	55	48	60	48	39	45	64	54
Rex2	NM_009051	chr4	+	145896305	145904591		16	1.86	1.22	1.59	1.76	1.71	1.62	0.37	0.1	-1.62	-1.69	-1.78	-2.03	-1.3	-1.67	-1.6	-0.98	-1.5	-1.83	-1.56	-1.7	-1.38	-1.79	22785	19504	6037	657	8301	827	1225	1753
Rfpl4	NM_138954	chr7	-	4712952	4719983	LCP	15	1.93	1.48	1.45	2.05	2.11	2.28	1.39	1.48	1.41	1.3	1.18	1.25	1.16	1.26	1.09	1.03	0.6	0.77	-0.05	0.38	0.52	0.58	140	139	140	106	89	115	99	82
Riok2	BC010781	chr17	+	17079193	17098589	ICP	14	1.59	1.16	1.43	1.43	1.87	1.58	1.14	1.52	0.87	0.89	0.56	0.67	0.52	0.4	0.73	-0.14	0.72	0.52	0.46	-0.32	-0.32	0.36	11180	9820	6771	3543	3918	7560	7673	6445
Rsl1	BC103788	chr13	+	67672278	67682593		15	1.12	1.17	1.22	1.11	1.51	1.35	0.75	0.81	-0.3	-0.27	-0.33	-0.62	0.05	-0.8	0.07	0.07	-0.55	-0.61	-0.45	-0.74	-0.64	-0.66	1122	1380	1017	822	689	1015	923	890
Rwdd1	NM_025614	chr10	-	33685970	33709032	HCP	15	1.62	1.35	1.02	1.13	1.51	1.35	0.92	0.62	-0.8	-0.37	-0.63	0.13	-0.34	-0.15	-0.49	-0.59	-0.16	-0.21	-0.25	0.44	0.55	-0.16	4318	7474	5751	5519	3839	9382	8662	10268
Sfrs12	NM_172592	chr13	-	104861996	104884964	ICP	4	0.06	0.62	0.7	0.43	0.4	0.66	0.86	0.85	1.53	1.9	1.33	1.53	1.31	1.4	1.1	1.48	1.52	1.4	1.63	1.83	2.05	1.79	2707	4049	4320	4816	4524	3202	3694	3916
Sh2d1b1	NM_012009	chr1	+	172113994	172123444		4	-0.44	-0.28	-0.42	-0.17	-0.16	-0.24	0.51	0.52	0.54	0.62	0.67	1.12	0.8	0.99	0.53	0.21	0.78	0.73	0.74	1.01	0.83	0.97	55	51	42	49	57	61	62	76
Sh2d1b2	NM_001033499	chr1	+	172069545	172088261	LCP	4	-0.55	-0.25	-0.28	-0.22	-0.22	-0.18	0.39	0.38	0.77	0.67	0.62	1.21	0.82	1.08	0.62	0.43	0.85	0.8	1.02	1.22	0.85	1.31	81	230	113	86	85	148	56	44
Siglecf	NM_145581	chr7	+	43219324	43227389	LCP	15	2.27	1.4	1.6	2.1	2.23	2.13	0.78	0.88	0.34	0.56	-0.53	-1.83	-0.53	-0.67	-0.39	-0.13	-0.15	-0.24	-0.45	-0.12	0.2	-0.48	571	483	436	155	218	1281	153	140
Siglecg	NM_172900	chr7	+	43276187	43286267	LCP	15	2.01	1.31	1.43	1.88	1.95	1.64	0.84	0.93	0.62	0.71	-0.3	-1.39	-0.2	-0.2	-0.37	-0.13	0.08	-0.07	-0.44	0	0.29	-0.24	151	162	148	98	82	255	58	67
Sirt6	NM_181586	chr10	-	81024916	81030687	HCP	3	1.62	0.74	1.3	1.7	1.57	1.3	0.87	1.37	1.58	1.59	1.34	1.56	1.61	0.93	1.77	1.56	1.79	1.68	1.68	1.22	1.54	1.38	2416	1992	1372	2122	2583	1315	3067	2648
Slc5a8	AY484428	chr10	+	88315790	88359306	HCP	16	0.4	0.81	0.89	0.69	0.06	0.05	0.37	0.01	-0.8	-0.88	-0.93	-0.87	-0.58	-1.09	-0.89	-0.88	-0.46	0.09	-0.18	-0.78	-1.07	-0.45	51	55	58	44	47	59	84	72
Snrk	BC094658	chr9	+	121980599	122018396	ICP	4	-0.4	-0.51	-0.24	-0.8	-0.68	-0.58	0.26	-0.33	0.85	0.95	0.96	1.01	1.02	1.07	0.45	0.36	1.46	1.18	1.18	0.99	0.83	1.75	2307	3787	5658	6082	6827	4298	5289	4950
Spaca5		chrX	+	20225364	20234922		15	1.6	1.14	0.95	1.3	1.64	1.78	1.13	1.05	0.8	0.37	0.73	0.91	0.67	0.68	0.53	0.35	0.06	-0.01	-0.13	-0.54	0.36	0.88
Spag11	NM_153115	chr8	+	19157863	19159555	ICP	15	0.56	0.73	0.04	-0.03	0.76	0.77	0.2	-0.11	-0.5	-0.8	-0.49	-0.51	-0.81	-0.16	-0.81	-0.58	-0.56	-0.6	-0.52	-0.53	-0.41	-0.55	360	224	186	158	105	110	90	134
Spic	NM_011461	chr10	-	88105075	88112821	ICP	15	1.12	1.22	1.22	1.09	0.9	0.83	0.42	0.16	-0.49	-0.25	-0.51	-0.63	0.06	-0.56	-0.67	-0.69	-0.15	-0.27	0.1	-0.71	-0.85	0.2	481	279	158	67	147	47	63	52
Sri	BC065790	chr5	+	8052085	8075251	HCP	16	0.05	0.07	-0.87	-0.51	-0.19	-0.01	-0.25	-0.65	-0.97	-1.29	-1.13	-1.32	-1.18	-0.98	-1.38	-1.22	-1.04	-0.96	-0.96	-1.08	-1.04	-0.98	11863	11789	14112	14962	20652	16235	20602	16541
Steap4	NM_054098	chr5	+	7966477	7988218	ICP	16	-0.22	-0.37	-1.08	-0.73	-0.54	-0.32	-0.35	-0.95	-1.06	-1.08	-1.06	-1.13	-1.23	-1.22	-1.04	-1.13	-0.92	-0.94	-0.91	-1.09	-0.64	-1.04	86	74	71	57	106	790	69	64
Sult3a1	NM_020565	chr10	+	33547136	33568932		16	1.05	0.77	0.3	0.37	0.44	0.88	0.91	0.04	-0.83	-1.02	-1.02	-0.68	-0.91	-0.87	-1.08	-1.05	-0.77	-0.7	-0.71	-0.5	-0.7	-0.85	35	58	51	38	39	52	47	43
Sycp3	NM_011517	chr10	+	87889385	87903034	HCP	15	0.98	1.31	1.61	0.95	0.98	0.95	0.57	0.5	-0.63	0.04	-0.4	-0.68	0.12	-0.54	-0.38	-0.79	-0.24	-0.17	0.08	-0.67	-0.19	-0.43	831	3267	920	158	240	148	228	88
Syt4	NM_009308	chr18	-	31580819	31590425	ICP	17	1.03	1.11	0.53	0.9	1.26	1.48	0.81	0.76	0.04	-0.26	-0.06	0.14	-0.14	0.32	-0.21	0.41	0.05	0.03	0.18	-0.38	-0.5	-0.19	189	693	121	201	433	207	74	46
Tacstd2	NM_020047	chr6	-	67463636	67465400	HCP	15	0.97	0.73	0.17	0.58	0.53	0.72	0.7	0.21	-0.71	-0.74	-0.67	-0.92	-0.57	-1.04	-0.65	-0.76	-0.51	-0.64	0.05	-0.59	-0.7	0.01	272	352	490	470	291	127	315	1214
Taf7	BC029673	chr18	-	37766877	37770140	HCP	16	2.1	1.34	1.3	1.83	1.52	1.47	1.15	1.14	-0.18	-0.71	-0.15	-0.33	0.04	-0.03	-0.32	-0.23	-0.82	-0.82	-0.85	-0.97	-0.65	-0.3	11829	11892	5259	3272	5981	10646	6756	11236
Tbc1d15	NM_025706	chr10	-	114602568	114655575	HCP	15	1.59	1.49	1.58	1.57	1.23	1.39	1.14	0.94	-0.23	0.21	0.21	-0.17	0.55	0.08	0.34	0.97	0.69	0.46	0.39	0.14	0.56	-0.15	13769	13220	8670	8587	7512	9987	6904	8261
Tgfbi	AK155828	chr13	+	56619224	56648961	HCP	4	0.21	0.16	0.67	-0.22	-0.6	-0.1	0.12	0.18	1.59	1.36	1.22	1.12	1.16	1.25	1.06	1.48	1.2	1.41	1.01	1.61	1.4	1.24	4552	1249	1581	8973	28068	10314	4615	1007
Tmem16k	NM_133979	chr9	-	122024576	122143072	HCP	4	-0.52	-0.65	-0.42	-0.75	-0.69	-0.71	0.15	-0.34	0.89	0.86	0.94	0.73	0.95	1.06	0.66	0.46	1.19	1.19	1.21	0.7	0.47	1.58	3461	6310	12677	16913	12508	15191	20537	14139
Tpo	NM_009417	chr12	-	30640713	30718661	LCP	8	-0.46	-0.92	-0.63	-0.68	-1.05	-0.85	-0.34	-0.43	0.32	0.65	0.23	0.15	0.24	0.39	-0.78	0.45	0.61	0.79	0.86	0.02	0.32	0.64	177	164	128	111	112	78	71	68
Tpte2	AF201963	chr5	-	109795010	109799247	HCP	16	0.46	0.74	0.73	0.79	1.45	1.33	0.22	-0.15	-0.82	-0.85	-0.83	-1.27	-0.41	-0.89	-0.41	-0.03	-1.04	-1.13	-0.96	-0.86	-1.07	-1.13	521	617	487	507	703	646	1315	1857
Trat1	BC104351	chr16	-	48651535	48691761	ICP	16	1.2	1.11	0.52	0.81	0.76	0.64	0.05	-0.24	-0.9	-0.95	-0.46	-1.23	-0.93	-1.17	-0.79	-0.85	-0.26	-0.17	-0.56	-0.28	-0.49	-0.79	69	70	67	49	63	59	43	49
Triml1		chr8	-	44628623	44640303	ICP	16	0.73	1.02	0.8	0.29	0.97	0.95	0.01	-0.02	-0.56	-0.5	-0.43	-0.31	-0.81	-0.75	-0.23	-0.46	-0.46	-0.48	-0.62	-1.02	-0.73	-0.5
Trpc7	NM_012035	chr13	-	56782729	56905210	ICP	6	-0.18	-0.05	0.12	-0.35	-0.37	-0.21	0.05	-0.05	0.87	1.07	1.02	0.56	0.72	0.94	0.57	0.92	0.73	0.94	0.64	0.89	1.14	0.46	137	103	111	94	84	90	60	76
Tspyl1	NM_009433	chr10	+	33971658	33974301	HCP	15	1.39	1.21	1.29	1.64	1.74	1.32	0.96	0.83	-0.38	-0.12	-0.21	0.54	0.26	-0.01	-0.04	0.03	-0.46	-0.62	-0.63	0.95	0.69	-0.04	9504	9035	9869	10682	10343	9246	8368	6045
Tspyl4	NM_030203	chr10	+	33986836	33990737	HCP	15	1.44	1.25	1.28	1.57	1.68	1.4	1	0.8	-0.45	-0.23	-0.27	0.39	0.15	-0.06	-0.14	-0.06	-0.57	-0.71	-0.67	0.91	0.63	-0.07	910	1095	2145	3900	4286	3626	732	384
Ttc5	BC025610	chr14	-	49687365	49707469	HCP	15	1.97	1.52	1.49	1.7	1.46	1.68	0.99	1.16	0.54	0.97	0.46	0.17	0.22	0.7	0.39	0.31	1.17	0.96	1.29	-0.41	0.11	-0.25	17505	16650	14677	20102	14775	21676	13004	13957
Uaca	NM_028283	chr9	+	60592553	60678375	HCP	4	-0.08	0.3	0.54	0.31	-0.1	-0.15	0.61	0.06	1.37	1.15	1.22	1.21	1.35	1.41	1.17	0.83	1.23	0.87	1	1.39	1.01	0.74	5742	4553	4075	6979	5823	6495	8898	6540
Uap1	AK047566	chr1	-	171978677	172011621	HCP	4	-0.65	-0.31	-0.33	-0.44	-0.31	-0.23	0.32	-0.03	0.46	0.38	0.58	0.96	0.63	0.88	1.09	0.55	0.93	1.03	1.2	1.01	1.09	1.22	17583	17899	18072	21675	14676	24345	17908	16608
Uhmk1	NM_010633	chr1	-	172035930	172052068	HCP	4	-0.65	-0.25	-0.25	-0.3	-0.28	-0.23	0.31	0.12	0.91	0.61	0.61	1.09	0.83	1.07	0.86	0.58	0.95	0.94	1.17	1.24	1	1.48	2406	4355	6804	6377	5461	2467	15436	14847
Uprt		chrX	+	100685500	100708981	HCP	15	1.23	0.95	0.75	0.99	1.35	1.23	0.86	1.07	0.47	0.31	0.51	0.18	0.64	0.24	-0.13	0.07	0.35	0.14	0.15	-0.2	0.18	0.38
Uqcrb	NM_026219	chr13	-	67336369	67341099	HCP	16	1.64	1.39	1.65	1.55	1.8	1.68	0.26	0.44	-0.86	-1.46	-1.05	-1.52	-0.6	-1.28	-0.95	-1	-1.17	-1.22	-1.07	-1.33	-1.28	-1.04	11818	24681	22439	14651	26771	17747	16032	18006
V1rc22	NM_134177	chr6	-	58364515	58365423		16	-0.3	-0.18	-0.17	-0.11	-0.55	-0.73	-0.37	-0.39	-0.58	-0.52	-0.85	-1.58	-1.08	-1.29	-0.76	-0.93	-1.13	-1.28	-1.23	-0.97	-1.28	-1.22	34	49	41	37	45	48	48	39
V1rd11	NM_207544	chr7	-	5486668	5487629		17	-0.07	-0.1	-0.2	-0.12	-0.15	-0.07	-0.42	-0.35	-0.47	-0.56	-0.68	-0.31	-0.42	-0.78	-0.54	-0.57	-0.56	-0.54	-0.74	-0.74	-0.8	-0.81	3549	1364	3164	1253	1032	685	365	392
V1rd13	NM_206868	chr7	+	23602288	23603202	LCP	16	-0.21	0.19	-0.28	-0.36	-0.35	-0.4	-0.35	-0.37	-1.28	-1.43	-1.18	-1.67	-1.28	-1.45	-1.24	-1.2	-1.15	-1	-0.96	-0.96	-1.2	-0.84	62	56	45	45	50	50	37	78
V1rd15	NM_203489	chr7	+	23763533	23764450		16	1.01	1.03	0.84	0.95	1.03	0.94	0.61	0.9	-0.18	-0.11	-0.04	-0.66	-0.02	-0.35	-0.02	0.02	0.3	0.1	-0.21	-0.45	-0.09	-0.01	160	71	67	74	77	102	46	71
V1rd16	NM_206869	chr7	+	23661173	23662089	LCP	16	0.58	0.84	0.23	0.12	0.17	0.19	0.22	0.1	-1.03	-1.11	-0.79	-1.36	-0.85	-1.05	-0.88	-0.77	-0.7	-0.67	-0.66	-0.81	-0.69	-0.53	92	65	60	53	51	45	56	40
V1rd17	NM_207545	chr7	+	23637145	23638116	LCP	16	0.38	0.69	0.07	-0.04	0.03	0	0.06	-0.01	-1.07	-1.21	-0.88	-1.38	-0.99	-1.14	-0.99	-0.91	-0.83	-0.75	-0.75	-0.87	-0.89	-0.66	70	69	72	58	57	56	48	43
V1rd18	NM_207618	chr7	+	23711870	23712787		16	0.86	0.96	0.53	0.54	0.61	0.58	0.5	0.43	-0.74	-0.64	-0.44	-1.08	-0.4	-0.75	-0.45	-0.37	-0.22	-0.33	-0.41	-0.57	-0.27	-0.23	31	33	34	30	30	34	41	41
V1rd19	NM_207619	chr7	+	23711870	23712787		16	0.86	0.96	0.53	0.54	0.61	0.58	0.5	0.43	-0.74	-0.64	-0.44	-1.08	-0.4	-0.75	-0.45	-0.37	-0.22	-0.33	-0.41	-0.57	-0.27	-0.23	33	36	30	31	32	38	34	40
V1rd20	NM_207546	chr7	+	23692871	23693785		16	0.77	0.93	0.42	0.37	0.43	0.43	0.41	0.29	-0.89	-0.84	-0.59	-1.21	-0.57	-0.88	-0.63	-0.53	-0.41	-0.48	-0.51	-0.66	-0.41	-0.34	52	41	44	36	35	46	44	42
V1rd3	NM_030740	chr7	-	4798002	4799834		15	1.48	0.91	0.72	1.08	1.04	0.93	0.74	0.45	0.05	0.24	0.07	0.26	0.1	0.54	0.03	0.12	-0.07	-0.25	-0.83	-0.38	-0.24	-0.2	48	38	40	40	39	39	42	48
V1rd6	NM_030738	chr7	-	5610836	5614097	ICP	17	0.77	0.65	0.34	0.54	0.66	0.73	0.28	0.05	-0.81	-0.71	-0.95	-0.99	-0.8	-1.15	-0.77	-0.48	-0.55	-0.72	-0.79	-1.07	-0.68	-1.05	57	57	60	45	44	45	40	40
V1rh17	NM_145850	chr13	+	22095342	22096267		15	1.68	1.37	1.15	1.24	0.8	0.95	1.38	0.96	0.12	0.69	-0.12	-0.29	-0.51	0.06	-0.2	0.19	-0.4	-0.28	0.05	-0.93	-0.69	-1.29	37	42	37	36	40	40	41	32
V1rh2	NM_145844	chr13	-	22109193	22110130		15	1.6	1.35	1.03	1.14	0.68	0.9	1.34	0.87	0.1	0.58	-0.2	-0.43	-0.66	-0.05	-0.29	0.17	-0.47	-0.29	-0.09	-1.03	-0.79	-1.29	124	65	83	70	57	52	91	139
V1ri1	NM_145845	chr13	-	22194612	22195513	LCP	15	0.8	0.98	0.33	0.46	0.08	0.6	1.05	0.36	-0.12	-0.09	-0.5	-0.81	-1.06	-0.52	-0.48	0.13	-0.73	-0.4	-0.53	-1.18	-1.01	-1.16	55	55	45	43	42	47	57	47
V1ri8	NM_145846	chr13	-	22151985	22152990		15	1.28	1.24	0.66	0.85	0.4	0.83	1.19	0.67	0.06	0.29	-0.35	-0.7	-0.96	-0.27	-0.39	0.2	-0.57	-0.22	-0.39	-1.17	-0.9	-1.18	47	45	44	42	44	55	60	40
V1ri9	NM_134225	chr13	-	22226325	22227285		15	0.37	0.75	0.07	0.03	-0.24	0.28	0.88	0.02	-0.35	-0.5	-0.67	-1.03	-1.17	-0.81	-0.68	-0.05	-0.91	-0.71	-0.64	-1.2	-1.25	-1.35	84	45	50	39	46	38	47	51
V1rj2	NM_134226	chr7	+	12119517	12120467		15	1.87	1.24	1.06	1.63	1.28	1.51	1.27	1.07	0.44	0.42	0.58	0.46	0.51	0.24	0.43	0.64	-0.16	-0.04	-0.41	-0.38	-0.31	-0.19	47	53	44	46	46	49	46	43
V1rj3	NM_145847	chr7	-	11984467	11985394	LCP	15	1.25	0.72	1.24	1.55	1.42	1.35	1.06	1.12	0.87	1.21	0.8	0.97	1.08	0.42	1.35	1.1	0.73	0.59	0.09	0.35	0.77	0.06	41	40	43	43	41	38	49	51
V1rk1	NM_134227	chr7	-	12031651	12032537	LCP	15	1.54	0.98	1.19	1.72	1.59	1.49	1.15	1	0.6	0.94	0.67	0.62	0.9	0.3	0.83	0.77	0.3	0.28	-0.2	0.01	0.32	-0.01	70	58	46	48	40	54	71	92
Vps37a	NM_033560	chr8	+	42010599	42049951	HCP	15	0.71	1.18	0.78	0.71	1.18	1.23	0.23	0.45	-0.39	0.13	-0.21	-0.52	-0.89	-0.38	-0.45	-0.54	-0.12	-0.23	-0.1	0.24	0.12	-0.05	2925	3791	4565	4498	3139	2017	4457	4483
Xkr5	NM_176951	chr8	-	18932708	18950936	HCP	15	1.18	1.09	1.74	1.53	1.38	1.45	1	1.33	0.77	1.22	1.28	0.78	0.85	0.99	0.86	1.03	0.71	1.12	1.08	0.73	0.36	0.23	11405	10431	7418	8201	4379	14860	2313	958
Yipf5	BC003317	chr18	-	40330838	40345373	HCP	16	1.01	0.37	0.48	0.68	0.05	-0.16	0.33	0.74	-1.04	-1.02	-0.72	-1.36	-0.85	-1.18	-0.71	-1.24	-0.69	-0.65	-0.08	0.35	0.28	-0.02	11159	16553	10391	10731	12465	9955	10681	10631
Zfp110	AJ242914	chr7	+	11735239	11750752	HCP	15	1.85	1.52	1.67	2.14	1.8	1.85	1.07	1.62	0.84	1.17	0.83	0.62	1.14	0.77	0.87	0.92	0.36	0.66	-0.02	-0.1	0.29	-0.15	15217	12063	7322	5354	4743	6979	8112	6008
Zfp120	BC013500	chr2	-	149805847	149828119		16	1	0.82	0.34	0.59	0.28	0.22	-0.18	-0.07	-0.83	-0.83	-0.99	-1.04	-1.13	-1.26	-0.93	-0.96	-1.25	-1.15	-1.16	-1.04	-1.05	-1.12	3137	2550	1886	2212	1436	2464	1530	1361
Zfp329	NM_026046	chr7	-	11703956	11719039	HCP	15	1.99	1.56	1.56	2.08	1.88	1.86	0.95	1.4	0.68	0.91	0.61	0.5	1.04	0.65	0.69	0.85	0.3	0.4	-0.22	-0.23	0.13	-0.33	1064	2003	2320	2920	2539	1367	2065	2020
Zfp369	NM_178364	chr13	+	65293645	65312586	HCP	16	1.43	0.88	1.22	1.34	1.47	1.21	-0.22	0.14	-1.01	-0.83	-1.2	-1.31	-0.87	-1.47	-0.85	-1.14	-0.82	-1.06	-1.22	-1.06	-1.17	-1.23	5730	5721	5287	4326	4243	2090	8768	7197
Zfp371	NM_133204	chr7	+	5825364	5842498	ICP	15	1.82	1.23	1.65	1.7	1.83	1.58	1.01	1.32	0.34	0.7	0.14	-0.51	0.28	-0.02	0.08	0.47	0.75	0.64	0.38	-0.76	-0.55	-0.11	180	127	107	72	103	70	43	44
Zfp40	BC061205	chr17	-	22901492	22920850	ICP	16	-0.07	0.15	-0.27	-0.34	-0.09	0.01	-0.1	-0.37	-0.74	-0.99	-0.67	-0.68	-1.05	-0.8	-0.8	-0.37	-0.76	-0.81	-0.97	-1.03	-0.71	-1.14	436	343	355	301	351	752	709	953
Zfp42	NM_009556	chr8	-	44793887	44805777	ICP	16	0.94	0.88	1.21	0.63	1.17	1.13	-0.26	-0.09	-0.77	-0.88	-0.79	-0.59	-0.85	-0.94	-0.66	-0.9	-0.84	-0.74	-0.3	-0.86	-1.15	-0.74	43801	22005	12408	2508	25558	258	4420	1975
Zfp444	AK012846	chr7	+	5775636	5794436	HCP	15	2.08	1.17	1.46	1.64	1.85	1.63	0.88	1.16	0.2	0.43	0.13	-0.38	0.39	-0.15	0.15	0.37	0.57	0.49	0.13	-0.61	-0.24	-0.25	1606	3262	3509	3712	3227	1956	1805	3181
Zfp456	AK164227	chr13	-	67862680	67874860		15	1.19	1.24	1.72	1.77	1.23	1.68	0.54	1.04	-0.59	-0.12	-0.29	-1.05	0.05	-0.65	0.02	0.47	-0.52	-0.87	-0.61	-1.03	-0.77	-1.07	66	74	97	57	59	107	131	139
Zfp457	NM_001003666	chr13	-	67791549	67805509		15	1.48	1.42	1.5	1.74	1.71	1.82	0.83	1.09	-0.43	0.06	-0.3	-1.13	0.07	-0.76	0.26	0.43	-0.59	-0.74	-0.45	-0.68	-0.89	-0.95	67	109	87	71	81	70	55	60
Zfp458	NM_001001152	chr13	-	67754015	67768165		15	1.37	1.39	1.39	1.52	1.8	1.73	0.89	0.96	-0.25	0.04	-0.36	-1.05	0.06	-0.78	0.29	0.3	-0.71	-0.65	-0.47	-0.72	-0.79	-0.74	48	97	81	58	91	142	164	107
Zfp459	NM_177811	chr13	-	67904818	67920515	ICP	15	1.16	1.09	1.71	1.75	1.45	1.56	0.93	1.21	-0.32	0.22	-0.04	-0.78	0.34	-0.58	0.21	0.66	-0.39	-0.61	-0.36	-0.99	-0.65	-0.86	1266	759	292	75	303	153	52	144
Zfp583	NM_001033249	chr7	-	5919362	5933521	LCP	15	1.76	1.1	1.46	1.71	1.49	1.54	0.89	1.12	0.2	0.55	0.24	-0.24	0.72	0.31	0.14	0.54	0.65	0.41	0.24	-0.59	-0.56	-0.02	3598	2002	1784	1232	1470	1773	1961	1361
Zfp654	NM_028059	chr16	-	64722548	64728523	ICP	15	1.33	0.94	0.68	1.4	1.24	0.98	0.23	0.61	-0.28	0.7	-0.14	-0.52	-0.54	-0.55	-0.36	-0.81	-0.09	0.21	0.21	-0.47	-0.53	-0.64	1032	939	614	508	914	667	495	483
Zfp667	NM_001024928	chr7	+	5889666	5910969	HCP	15	1.41	1.05	1.48	1.61	1.56	1.49	0.83	1.24	0.24	0.75	0.28	-0.38	0.55	0.19	0.1	0.52	0.6	0.59	0.32	-0.66	-0.8	-0.01	4764	4119	3511	3120	2336	2453	1043	2409
Zfp708		chr13	-	67568493	67580642	HCP	15	1.73	1.45	1.6	1.85	2.2	1.66	0.62	0.78	-0.38	-0.51	-0.39	-0.96	0.03	-0.79	-0.07	-0.13	-0.66	-0.6	-0.42	-0.8	-0.82	-0.95
Zfp715	NM_027264	chr7	-	43164442	43181181	HCP	15	2.05	1.42	1.66	1.96	1.98	2.07	0.66	0.79	-0.05	0.27	-0.66	-1.62	-0.52	-0.98	-0.37	-0.04	-0.37	-0.48	-0.53	-0.34	-0.22	-0.76	737	932	723	758	746	831	982	940
Zfp72	XM_138712	chr13	-	74837427	74842568	ICP	15	1.85	1.22	1.65	1.71	1.83	1.43	0.85	1.32	0.01	0.86	0.05	-0.03	0.67	0.19	-0.24	-0.28	0.31	-0.06	0.38	-0.39	-0.52	-0.04	538	728	515	427	281	655	326	209
Zfp758		chr17	+	22066152	22081980		16	0.25	0.29	0.03	0.16	0.92	0.95	-0.06	0.56	-0.16	-0.84	-1.29	-1.45	-0.92	-1.31	-1.06	-1.23	-0.85	-1.07	-1.05	-0.86	-0.92	-1.17
Zfp759		chr13	+	67627324	67640883	ICP	15	1.29	1.27	1.4	1.37	1.82	1.4	0.71	0.84	-0.3	-0.35	-0.28	-0.66	0.1	-0.78	0.04	0.01	-0.54	-0.6	-0.34	-0.73	-0.72	-0.77
Zfp787		chr7	-	5734575	5759058	HCP	17	1.71	1.12	1.25	1.5	1.75	1.57	0.71	1.08	-0.02	0.24	0.04	-0.46	0.06	-0.44	0	0.19	0.18	0.19	-0.16	-0.84	-0.37	-0.36
Zfp97	NM_011765	chr17	+	16826008	16851462		16	2.11	1.64	1.31	1.62	1.73	1.84	0.6	0.07	-1.11	-1.64	-1.53	-1.65	-0.62	-1.07	-0.97	-1.18	-0.78	-1.22	-0.94	-1.53	-1.53	-0.75	7925	6038	4685	2531	2665	2628	3065	2468

## Sheet: Top100
Gene	Accession	Chr	strand	txStart	txEnd	CpG_Class_Mikkelsen	Fig7RT_K20	RT_46CESC_ave_Sm300	RT_D3ESC_ave_Sm300	RT_TT2ESC_ave_Sm300	RT_iPSC_ave_Sm300	RT_iPSC_1D4_Sm300	RT_iPSC_2D4_Sm300	RT_D3EPL_ave_Sm300	RT_D3EBM3_ave_Sm300	RT_EpiSC5cloneO_ave_Sm300	RT_EpiSC7_ave_Sm300	RT_D3EBM6_ave_Sm300	RT_46CNPC_ASd6_Sm300	RT_TT2NPC_ASd9_ave_Sm300	RT_D3NPC_EBM9_ave_Sm300	RT_Gsc.Sox17.Mesoderm_ave_Sm300	RT_Gsc.Sox17.Endoderm_ave_Sm300	RT_piPSC_1A2_Sm300	RT_piPSC_1B3_Sm300	RT_piPSC_V3_Sm300	RT_MEF_female_Sm300	RT_MEF_male_Sm300	RT_Myoblast_ave_Sm300	Tx_D3ESC_ave	Tx_EBM3_ave	Tx_EBM6_ave	Tx_EBM9_ave	Tx_EBM6R_ave	Tx_EpiSC7_ave	Tx_Gsc.Sox17.Mesoderm	Tx_Gsc.Sox17.Endoderm
1200002N14Rik	NM_027878	chr10	-	87752602	87786874	HCP	15	0.67	0.96	0.72	0.52	0.28	0.52	0.33	-0.07	-0.49	-0.03	-0.21	-0.62	-0.13	-0.23	-0.48	-0.64	0	-0.13	0.34	-0.33	0.09	-0.23	274	694	1279	490	2215	1437	226	999
1300003B13Rik	BC098460	chr17	+	22128967	22161389	HCP	16	0.23	0.25	-0.06	0.1	0.59	0.58	0.02	1.06	0.12	-0.24	-0.99	-1.37	-0.88	-1.22	-0.95	-1.1	-0.76	-1.01	-1.01	-1.15	-1.02	-0.93	3881	5271	4321	1696	1999	8202	1215	1039
1700012H05Rik	NM_029660	chr7	+	107000621	107002093	HCP	16	0.9	0.97	0.89	1.26	0.9	0.9	0.48	0.87	-0.28	-0.62	-0.73	-0.69	-0.79	-0.93	-0.7	-0.91	0.77	0.94	0.34	-0.9	-1.03	-0.99	1047	907	89	54	273	43	85	58
1700029I01Rik	BC024323	chr4	+	145048214	145098665		16	1.45	1.27	1.4	0.99	1.27	1.16	-0.12	-0.01	-1	-1.1	-1.04	-1.65	-1.15	-1.3	-1.02	-0.91	-0.85	-0.89	-1.05	-1.66	-2.09	-0.53	7059	5054	4060	1018	1854	3142	1643	2280
2310001A20Rik	BC055706	chr2	-	150274521	150299964	HCP	15	1.86	1.53	1.49	1.08	1.22	1.57	0.64	0.66	0.05	0.17	0.12	-0.64	-0.07	-0.07	-0.02	0.11	-0.59	-0.58	-0.29	-1.09	-0.85	-0.93	8104	5458	6445	5299	6541	5461	7463	6022
2410129H14Rik	NM_175245	chr14	-	97917683	97929214	HCP	15	1.29	1.16	1.09	0.82	1.3	1.31	0.47	-0.17	-0.38	-0.4	-0.5	-0.67	-0.32	-0.56	-0.42	-0.42	-0.54	-0.59	0.15	-0.55	-0.63	-0.55	1878	2183	2206	2634	2140	1260	1587	1400
2410141K09Rik	NM_183119	chr13	-	66702693	66725698		16	1.5	1.04	1.6	2.01	2.11	1.73	0.08	0.06	-1.37	-1.57	-2.05	-2.13	-1.28	-2.05	-1.33	-1.41	-1.53	-1.92	-1.69	-1.74	-1.63	-1.38	3457	1666	459	85	771	53	410	199
2610036F08Rik		chr17	-	21521575	21550459		15	1.27	1.09	0.88	0.68	1.57	1.46	0.74	0	-0.31	-0.62	-0.79	-0.58	-0.42	-0.68	-0.04	0.02	-0.54	-0.63	-0.57	-0.42	-0.58	-1.07
2610305D13Rik	BC058858	chr4	-	146455738	146459229		15	1.67	1.15	2.12	1.66	1.72	1.36	0.14	0.32	-1.17	-1.14	-1.67	-1.74	-1.04	-1.6	-1.51	-0.81	-1.32	-1.4	-1.14	-1.67	-1.6	-0.93	5932	4893	1462	242	998	432	372	311
3300002I08Rik	NM_027017	chr2	-	150002377	150054206		15	1.11	0.98	0.84	1.11	0.76	0.59	-0.14	0.49	-0.98	-1.21	-1.02	-1.35	-0.72	-1.22	-0.94	-0.78	-1.09	-1.21	-1.02	-1.28	-0.92	-0.89	85	73	83	158	145	67	125	91
4732454E20Rik	AK028763	chr10	-	33728199	33733729	ICP	15	1.65	1.35	1.12	1.18	1.63	1.36	0.83	0.62	-0.56	-0.21	-0.4	0.1	-0.23	-0.01	-0.17	-0.52	-0.12	-0.06	-0.33	0.48	0.57	-0.01	42	49	44	41	44	43	42	43
4933421I07Rik	NM_027702	chr7	-	42218614	42221233		16	1.32	0.91	0.95	1.13	1.14	0.99	-0.28	-0.47	-1.46	-1.24	-1.19	-1.27	-0.94	-1.3	-0.83	-1.01	-1.16	-0.94	-0.95	-1.22	-1.32	-1.25	86	49	63	52	51	42	52	63
6330416L07Rik	NM_176962	chr17	-	22042690	22066094		16	0.22	0.29	0.06	0.17	0.93	0.98	-0.1	0.36	-0.2	-0.95	-1.35	-1.41	-0.91	-1.3	-1.04	-1.2	-0.87	-1.06	-1.06	-0.81	-0.95	-1.23	1422	1610	1594	766	1017	1067	862	687
6720457D02Rik	NM_175252	chr13	-	62526419	62568222		16	1.41	1.2	1.37	1.4	1.66	1.49	0.9	0.03	-0.41	-0.74	-0.79	-1.33	-0.97	-0.9	0.52	0.06	-0.51	-0.71	-0.35	-0.99	-1.16	-0.51	2958	2154	2285	1161	1290	1614	2412	2174
6720463M24Rik	NM_175265	chr14	+	97929510	97957241	HCP	15	1.38	1.21	1.17	0.92	1.43	1.41	0.52	-0.15	-0.34	-0.41	-0.5	-0.68	-0.35	-0.61	-0.37	-0.39	-0.52	-0.57	0.21	-0.55	-0.64	-0.51	10689	7150	5416	7791	5610	4463	6166	4513
8030451F13Rik	NM_175418	chr10	-	87948080	88034813	ICP	15	1.22	1.23	1.62	1.14	1.13	1.2	0.44	0.32	-0.59	-0.14	-0.45	-0.77	0.07	-0.66	-0.45	-0.61	-0.15	-0.21	0.22	-0.38	-0.35	0.05	195	123	195	701	1180	159	522	62
8430426H19Rik	NM_178875	chr13	-	62463093	62476435		16	1.49	1.36	1.52	1.57	1.87	1.65	0.85	-0.07	-0.78	-1.11	-1.1	-1.73	-1.1	-1.21	0.36	-0.18	-0.72	-0.88	-0.54	-1.16	-1.17	-0.89	3913	3210	3685	2823	3137	2175	3644	3569
A630033E08Rik	BC078460	chr17	-	22552193	22556405	LCP	16	0.11	-0.01	0.16	0.3	0.25	-0.22	-0.07	0.04	-0.51	-1.01	-1.11	-1.58	-1	-1.27	-1.12	-0.59	-1.04	-1.24	-1.17	-1.11	-1.07	-1.26	1256	1846	1113	796	1052	1265	1086	1080
A630077B13Rik	NM_175449	chr10	-	33815484	33817388	HCP	15	1.7	1.42	1.39	1.43	1.52	1.51	1.19	0.9	-0.56	-0.21	-0.45	0.17	-0.07	0.08	0	-0.22	-0.3	-0.39	-0.66	0.64	0.51	-0.02	67	167	76	58	50	172	63	53
Abcb1b	NM_011075	chr5	+	8804191	8872314	HCP	15	1.03	0.91	0.33	0.89	0.99	1.09	0.72	0.21	-0.32	-0.22	-0.26	-0.55	-0.5	-0.22	-0.67	0	0.14	0.14	-0.36	-0.62	-0.43	-0.47	9430	4598	2007	881	1459	2488	1126	983
Abhd5	BC037063	chr9	+	122200313	122230221	HCP	4	-0.87	-0.91	-0.46	-0.82	-0.58	-0.54	0.4	-0.55	1.67	1.66	1.25	1.22	1.1	1.38	1.09	1	1.77	1.73	1.73	0.88	0.75	1.5	4647	5198	5187	3865	5756	10353	11476	15381
Acad9	BC032213	chr3	+	36257548	36284406	HCP	15	1.11	1.3	0.87	1.09	1.12	1.28	0.86	0.35	0.08	-0.51	-0.09	-0.56	-0.06	0.35	-0.06	-0.52	-0.12	0.04	-0.08	0.02	0.03	0.02	19643	12584	10786	11784	10679	13361	12772	9738
AI595366	NM_001033042	chr13	-	74825583	74830002	ICP	15	1.85	1.29	1.67	1.68	1.83	1.48	0.85	1.32	0.03	0.82	0.04	0.01	0.69	0.25	-0.23	-0.3	0.3	-0.05	0.4	-0.41	-0.5	-0.02	187	209	285	353	359	372	548	699
AI987944	BC099396	chr7	-	41146941	41166413		16	0.69	0.89	0.67	0.61	0.54	0.09	-0.37	-0.23	-1.2	-0.86	-1.2	-1.65	-0.85	-1.5	-1.1	-1.14	-0.92	-1.12	-0.96	-0.9	-1.04	-1.04	487	858	826	643	459	1309	627	391
Arl1	NM_025859	chr10	+	88161193	88173881	HCP	16	1.25	1.28	1.49	1.09	0.73	0.82	0.51	0.16	-0.6	-0.42	-0.74	-0.69	-0.22	-0.96	-0.97	-0.9	-0.3	-0.45	0.28	-0.94	-0.84	0.08	10539	10904	10220	10043	10378	13270	9604	9507
Arts1	BC046610	chr13	+	75105873	75157877	HCP	15	1.26	1.35	1.32	1.23	1.64	1.37	0.6	0.57	-0.28	0.29	-0.23	-0.68	0.08	-0.54	-0.53	-0.39	-0.19	-0.12	-0.07	-0.5	-0.53	-0.05	2991	5013	5568	937	1631	6651	3858	2162
Aspm	AY971958	chr1	+	141271183	141310499	HCP	16	0.62	0.64	0.62	0.79	0.43	0.29	0.13	0.13	-1.02	-0.83	-1	-0.73	-0.54	-1.04	-1.16	-1.02	-0.66	-0.74	-0.67	-1.31	-0.82	-0.53	9134	5804	6146	6627	6035	7696	3147	3909
Atoh1	NM_007500	chr6	+	64658734	64660813	HCP	16	1.1	1.14	0.3	0.89	0.97	1.02	0.21	0.4	-0.73	-0.77	-0.42	-0.28	-0.46	-0.1	-0.7	-1.08	-0.8	-0.75	-0.86	-1	-1.15	-1.1	83	95	108	166	349	61	43	40
AW146154	NM_001033530	chr7	-	41252026	41273043		16	1.58	1.49	1.39	1.43	1.08	0.52	0.23	0.19	-1.16	-1.25	-1.47	-2.02	-0.95	-1.73	-1.31	-1.4	-1.18	-1.23	-1.3	-1.19	-1.35	-1.29	1823	2755	2468	1751	1597	3207	1910	1690
B020004J07Rik	NM_001033790	chr4	-	101332900	101341954		16	0.5	0.48	0.32	-0.33	0.65	0.82	-0.15	-0.35	-1.27	-1.5	-0.85	-1.41	-1.1	-0.7	-1.39	-1.18	-1.14	-1.29	-1.37	-1.15	-1.18	-1.03	65	60	53	46	52	41	42	44
BB146404	NM_178908	chr10	-	33780767	33785935	ICP	15	1.71	1.42	1.31	1.34	1.62	1.47	1.05	0.72	-0.53	-0.21	-0.44	0.08	-0.12	0.06	-0.04	-0.39	-0.23	-0.22	-0.54	0.57	0.5	0.03	396	106	59	59	104	336	298	61
BC002059	NM_145397	chr17	+	16656156	16678773		16	1.28	1.03	0.97	0.99	1.1	1.23	0.29	-0.14	-0.96	-1.02	-1.14	-1.32	-0.65	-0.91	-0.84	-0.87	-0.73	-0.96	-0.65	-1.08	-1.02	-0.88	2047	1325	993	696	702	1036	916	1087
BC012278	NM_146231	chr13	-	74946058	74959952		15	1.58	1.06	1.46	1.47	1.34	1.44	1.16	0.95	0.2	0.69	0.01	-0.41	0.36	0	-0.39	-0.27	-0.01	0.17	0.33	-0.51	-0.38	0.1	4634	3846	4113	2587	3024	2380	2141	1717
BC018101	NM_001005358	chr17	+	16768730	16794246		16	2.1	1.5	1.26	1.48	1.62	1.71	0.53	0.07	-1.08	-1.47	-1.4	-1.6	-0.58	-1	-0.88	-1.06	-0.74	-1.12	-0.83	-1.3	-1.29	-0.8	7563	5790	5086	2809	2358	2631	2624	2031
BC050811	NM_178418	chr3	-	36198795	36245096	ICP	15	1.47	1.57	1.15	1.33	1.65	1.57	0.91	0.71	-0.08	-0.24	0.09	-0.17	0	0.45	-0.19	-0.39	0.13	0.28	-0.04	-0.42	-0.42	-0.25	48	45	64	41	43	42	55	48
C330019L16Rik	NM_001034857	chr7	-	42382678	42415741		16	1.28	1.11	1.28	1.5	1.63	1.34	-0.04	-0.17	-0.85	-1.4	-1.47	-1.67	-1.03	-1.5	-0.62	-0.63	-1.1	-1.23	-1.05	-1.54	-1.49	-1.32	3428	2137	1908	1203	1339	2131	1057	904
Cast	AK161284	chr13	-	75160287	75273923	HCP	15	1.11	1.38	1.18	1.01	1.36	1.38	0.63	0.21	-0.56	-0.22	-0.45	-0.74	-0.12	-0.76	-0.54	-0.46	-0.26	-0.31	-0.24	-0.69	-0.58	-0.01	23976	13893	19320	11124	14276	26201	27368	28942
Ccdc127		chr13	+	74816366	74825663	HCP	15	1.85	1.36	1.68	1.64	1.82	1.55	0.86	1.3	0.06	0.77	0.04	0.04	0.7	0.31	-0.22	-0.31	0.28	-0.02	0.42	-0.43	-0.46	0.02
Cfhr1	NM_015780	chr1	-	141363474	141376633	LCP	16	0.56	0.68	0.4	0.85	0.51	0.33	-0.11	-0.21	-0.9	-1.19	-1.14	-1.33	-1.19	-1.35	-1.33	-1.21	-0.83	-0.95	-0.87	-1.08	-1.29	-0.85	42	51	49	37	43	52	47	39
Chpt1	BC031435	chr10	-	87903332	87933664	HCP	15	1.04	1.28	1.6	1	1.04	1.03	0.57	0.49	-0.6	0.01	-0.38	-0.71	0.14	-0.56	-0.4	-0.75	-0.2	-0.19	0.09	-0.6	-0.21	-0.35	3996	4689	4271	3262	3119	3802	4208	997
Col10a1	NM_009925	chr10	+	34079250	34087720	ICP	16	1.33	1.19	0.95	1.1	1.27	1.33	0.9	0.53	-0.73	-0.82	-0.73	-0.22	-0.44	-0.55	-0.51	-0.51	-0.83	-0.92	-0.97	0.13	-0.21	-0.36	98	151	353	157	78	78	409	618
Cst7	AK004420	chr2	+	150261874	150270383	LCP	15	1.88	1.52	1.46	1.08	1.22	1.53	0.58	0.66	-0.04	0.05	0.05	-0.73	-0.11	-0.14	-0.09	0.06	-0.62	-0.63	-0.35	-1.05	-0.87	-0.98	154	91	122	96	98	100	59	185
D3Ertd751e	AK012700	chr3	+	41841232	41852701	ICP	16	1.08	1.16	0.9	0.98	1.36	1.32	0.22	0.19	-1.01	-1.03	-0.65	-0.95	-0.55	-0.87	-0.51	-0.6	-0.51	-0.83	-0.79	-0.33	-0.21	-0.51	423	788	1193	672	594	577	426	273
D4Wsu114e	NM_001025365	chr4	-	146704591	146712347	HCP	15	1.57	1.23	1.74	1.73	1.77	1.79	0.86	1.5	1.18	1.29	1.28	1.18	1.4	0.94	1.36	1.6	1.36	1.06	0.96	0.51	0.79	1.3	742	1526	991	1496	699	3286	230	378
D930016N04Rik	NM_183185	chrX	-	20236108	20246188	ICP	15	1.65	1.21	0.96	1.32	1.66	1.83	1.16	1.09	0.74	0.31	0.69	0.83	0.62	0.69	0.47	0.34	0.01	-0.04	-0.16	-0.51	0.3	0.8	287	394	370	200	362	588	219	93
Dbf4	NM_013726	chr5	-	8403017	8428612	HCP	17	1.22	0.82	0.64	1.32	1.09	0.75	0.63	1.07	-0.26	0.28	-0.02	-0.03	0.29	-0.04	-0.82	-0.83	0.16	0.1	-0.14	-0.66	-0.66	-0.94	32402	29511	27801	23810	18762	23564	16746	17195
Dis3		chr14	-	97959767	97982904	HCP	15	1.64	1.41	1.4	1.19	1.75	1.7	0.59	-0.16	-0.32	-0.48	-0.53	-0.83	-0.51	-0.85	-0.25	-0.39	-0.51	-0.63	0.36	-0.56	-0.69	-0.52
Dkk3	NM_015814	chr7	-	111907199	111950238	HCP	4	-0.39	-0.01	-0.26	-0.4	-0.2	-0.17	0.48	0.23	1.06	0.97	0.96	1.24	0.97	1.05	1.19	0.49	1.17	0.63	0.6	1.35	1.44	1.41	273	320	369	879	851	2492	1931	351
Dppa2	NM_028615	chr16	+	48229895	48239135	ICP	16	1.58	1.16	1.27	1.5	1.27	1	0.15	0.46	-1.26	-1.26	-1.13	-1.32	-0.76	-1.3	-0.64	-0.97	-0.39	-0.2	-0.49	-1.04	-1.17	-1.33	16941	21599	3345	182	5352	147	1221	408
Dppa4	NM_028610	chr16	+	48203356	48213914	ICP	16	1.63	1.17	1.24	1.51	1.22	0.98	0.13	0.26	-1.43	-1.49	-1.2	-1.56	-0.94	-1.45	-0.84	-1.21	-0.64	-0.5	-0.74	-1.12	-1.28	-1.52	17024	15331	3502	898	3955	168	1135	170
EG210853		chr17	-	21849058	21870677		16	0.36	0.44	0.29	0.28	1.17	0.97	0.24	0.19	-0.12	-0.62	-1.01	-0.92	-0.63	-0.91	-0.64	-0.71	-0.47	-0.64	-0.76	-0.54	-0.38	-0.93
EG269902		chr7	-	41172530	41272570		16	0.89	1.1	0.9	0.84	0.74	0.24	-0.23	-0.1	-1.18	-0.87	-1.23	-1.7	-0.81	-1.52	-1.13	-1.2	-0.93	-1.11	-0.97	-0.92	-1.03	-1.04
EG434179		chr7	-	42433262	42465871		16	1.31	1.11	1.25	1.47	1.68	1.43	-0.06	-0.16	-0.69	-1.25	-1.41	-1.56	-0.96	-1.49	-0.45	-0.49	-1.23	-1.27	-1.17	-1.36	-1.45	-1.19
EG435970		chr7	+	43045518	43060028		15	1.46	0.82	1.06	1.13	1.19	0.82	0.05	-0.25	-0.93	-1.01	-1.14	-1.55	-0.94	-1.24	-0.35	-0.13	-0.84	-1.43	-1.24	-0.89	-1.46	-0.87
EG630579		chr13	+	62139511	62183558		15	1.4	1.35	1.37	1.38	1.68	1.27	0.37	-0.08	-0.96	-0.84	-1	-1.2	-0.88	-1.36	-0.23	-0.64	-0.86	-1.01	-0.86	-1.13	-1.16	-0.93
EG666085		chr7	-	11521096	11541998		15	0.98	1.05	0.67	0.31	0.75	0.84	0.66	0.01	-1.11	-1.67	-0.88	-1.34	-0.59	-1	-0.94	-0.78	-1.1	-0.95	-0.93	-0.97	-1.02	-0.86
EG668668		chr7	-	42726738	42727561		15	1.04	1.04	0.97	1.12	1.36	1.18	0.07	-0.17	-0.62	-1.03	-1.08	-1.53	-1	-1.24	-0.49	-0.19	-1.04	-1.01	-0.99	-1.04	-1.05	-1.13
F13b	NM_031164	chr1	+	141318137	141340167	LCP	16	0.75	0.69	0.57	0.85	0.47	0.31	0.03	-0.04	-1.01	-1.07	-1.15	-1.12	-0.97	-1.34	-1.29	-1.19	-0.82	-0.9	-0.83	-1.35	-1.1	-0.83	55	60	57	48	48	49	48	83
Frk	AK077264	chr10	+	34172814	34299744	ICP	16	0.42	0.71	0.45	0.33	0.87	0.94	0.43	-0.41	-0.7	-1.09	-1.19	-0.65	-0.8	-0.78	-0.97	-0.91	-0.89	-0.8	-1.01	0.11	0.1	-0.37	57	64	100	69	73	115	84	70
Fv1	NM_010244	chr4	+	146712778	146714156	ICP	15	1.52	1.2	1.7	1.72	1.75	1.78	0.9	1.55	1.29	1.41	1.38	1.32	1.51	1.03	1.5	1.72	1.49	1.19	1.07	0.64	0.92	1.4	284	548	977	1092	583	3112	298	432
Gm440	NM_198620	chr5	-	8496342	8628958	HCP	15	1.51	1.03	0.54	1.31	1.29	1.13	0.57	0.76	-0.17	0.2	-0.07	-0.01	0.01	-0.02	-1.03	-0.92	0.15	0.13	-0.14	-0.73	-0.85	-0.92	375	393	377	417	398	640	50	287
Gnptab	NM_001004164	chr10	+	87809210	87877128	HCP	15	0.79	1.23	1.26	0.61	0.52	0.62	0.5	0.24	-0.69	0.08	-0.36	-0.46	-0.06	-0.23	-0.33	-0.65	-0.24	-0.09	0.16	-0.33	0.03	-0.39	6049	8220	6474	4061	4617	7778	1555	3574
Gprc2a-rs5		chr7	+	41441131	41460812		16	1.22	1.15	0.92	1.06	0.56	0.38	0.17	-0.11	-0.98	-1	-1.19	-1.67	-0.93	-1.56	-1.1	-1.11	-1.05	-1.17	-1.42	-0.73	-1.04	-1.15
H2-M2	NM_008204	chr17	-	37088905	37091582	LCP	16	0.12	0.08	0.1	-0.01	-0.1	-0.3	-0.29	-0.17	-1.07	-0.85	-1.08	-0.89	-0.73	-1.43	-1	-1.14	-0.76	-0.64	-0.65	-0.91	-1.1	-1.03	251	177	413	75	80	1634	100	144
Il23r	NM_144548	chr6	-	67352509	67421433	LCP	15	1.19	1.19	0.96	1.41	1.32	1.41	0.78	1.24	0.26	0.44	0.26	-0.16	-0.19	-0.45	0.15	-0.13	0.4	0.37	0.86	-0.42	-0.5	0.48	45	50	64	39	50	49	42	57
Irs2	XM_357863	chr8	-	10986935	11008402	HCP	4	-0.64	-0.71	-0.2	-0.25	-0.7	-1.02	0.58	0.39	1.25	1.07	0.96	1.44	1.13	0.95	1.44	0.81	0.98	0.42	1.13	1.62	0.76	0.74	3331	6710	6911	11284	8463	8800	22491	16984
Klrg1	NM_016970	chr6	-	122236222	122248452	ICP	15	2.33	1.25	1.38	1.78	1.47	1.49	1.21	1.52	1.03	0.86	0.26	-0.8	0.25	-0.27	-0.28	0.4	0.42	0.28	0.37	-0.65	-0.53	-0.53	367	107	135	110	110	157	81	99
Larp6	NM_026235	chr9	+	60511126	60536807	HCP	4	-0.18	0.17	0.56	0.2	-0.55	-0.57	0.72	-0.15	1.4	1.03	1.01	1.41	1.27	1.27	0.97	0.71	1.39	1.35	1.33	1.58	1.09	0.92	130	189	188	155	135	100	127	53
Lect2	AB009688	chr13	-	56552088	56558122	ICP	4	0.2	0.32	0.7	-0.12	-0.45	0.13	0.34	0.1	1.41	1.47	1.15	0.95	1.15	1.36	1.06	1.4	1.53	1.53	1.02	1.42	1.32	0.97	973	390	847	460	433	169	156	1091
Lix1	NM_025681	chr17	+	17107303	17164003	ICP	14	1.59	1.1	1.43	1.48	1.86	1.51	1.06	1.61	1.03	1.1	0.72	0.8	0.6	0.59	0.89	-0.01	0.84	0.72	0.62	-0.06	-0.29	0.44	603	611	2411	4722	2882	1201	2516	604
LOC332923	XM_285828	chr4	+	101438338	101441115		16	0.19	-0.17	-0.19	-0.78	0.33	0.28	0.08	-0.73	-1.67	-1.81	-1.43	-1.91	-1.47	-1.04	-1.61	-1.35	-1.35	-1.46	-1.52	-1.51	-1.05	-0.88	1971	753	160	84	1202	72	69	117
LOC381535	XM_355503	chr4	+	101407052	101409840		16	0.31	0	0	-0.47	0.43	0.42	0.07	-0.59	-1.46	-1.64	-1.18	-1.6	-1.2	-0.97	-1.46	-1.25	-1.2	-1.41	-1.44	-1.39	-1	-0.9	826	356	152	103	244	94	103	93
LOC381536	XM_355504	chr4	+	101484557	101487985		16	-0.05	-0.31	-0.36	-0.95	0.2	0.27	0.11	-0.73	-1.56	-1.71	-1.41	-1.95	-1.47	-0.93	-1.57	-1.32	-1.35	-1.43	-1.47	-1.35	-1.07	-0.78	43	42	46	37	43	43	43	44
LOC433791	XM_901760	chr4	-	145406581	145425793		16	1.35	0.97	1.54	1.3	1.41	1.15	0.28	0.06	-1.46	-1.34	-1.83	-1.89	-1.23	-1.64	-1.58	-0.97	-1.4	-1.55	-1.62	-1.63	-1.78	-1.67	3252	2329	1009	365	651	1551	1092	1252
Mccc1	NM_023644	chr3	-	36151385	36192180	HCP	15	1.58	1.67	1.45	1.46	1.83	1.79	0.88	0.92	0.05	0.09	0.25	-0.01	0.28	0.39	-0.28	-0.37	0.41	0.54	0.1	-0.56	-0.81	-0.43	9186	5880	5064	4418	4052	4738	6386	6431
Mettl4	NM_176917	chr17	-	95031188	95054001	HCP	15	1.47	1.53	1.33	1.61	2.15	2.01	1	1.27	0.67	0.49	0.11	-0.81	-0.48	0.01	-0.35	-0.11	0.32	0.43	0.08	-0.63	-0.65	-1	10917	8591	8407	5657	4563	7149	4214	6284
Mfn2	NM_133201	chr4	-	146717394	146748619	HCP	15	1.5	1.17	1.68	1.71	1.74	1.77	0.91	1.57	1.33	1.46	1.42	1.37	1.56	1.06	1.56	1.76	1.55	1.24	1.12	0.7	0.98	1.45	6848	8129	6272	7655	8902	9605	12420	9678
MGC117846	NM_001037926	chr4	+	145534436	145563713		16	1.45	1.06	1.58	1.43	1.51	1.26	0.31	0.12	-1.5	-1.45	-1.91	-1.91	-1.25	-1.69	-1.54	-1.03	-1.42	-1.63	-1.63	-1.66	-1.73	-1.67	16499	14247	7824	2132	6193	3265	3167	2973
MGC67181	NM_198619	chr4	-	146666785	146692175	ICP	15	1.85	1.36	1.87	1.77	1.84	1.83	0.66	1.13	0.34	0.38	0.42	0.2	0.63	0.15	0.39	0.75	0.41	0.21	0.22	-0.34	-0.09	0.6	1891	1487	2517	1405	2212	1242	1782	2094
Morc1	NM_010816	chr16	+	48350862	48550531	ICP	16	1.69	1.26	1.6	1.77	1.54	1.35	0.19	0.61	-0.97	-0.92	-1.49	-1.36	-0.75	-1.49	-1.05	-1.41	0.23	0.46	-0.04	-1.48	-1.23	-1.48	13476	1877	782	166	2025	191	63	52
Ms4a4b	BC028433	chr19	+	11510602	11530591	ICP	16	-0.07	-0.1	-0.22	0.09	-0.37	-0.41	-0.34	0.16	-0.86	-0.96	-0.83	-1.06	-0.89	-1.03	-0.93	-0.42	-1.13	-1.12	-0.95	-1.18	-0.98	-0.72	49	64	49	42	51	38	39	36
Ms4a4c	BC027496	chr19	+	11474745	11494074	LCP	16	-0.04	-0.02	-0.14	0.09	-0.25	-0.37	-0.53	0.16	-0.93	-0.9	-0.94	-1.2	-0.97	-1.18	-1.04	-0.34	-1.1	-1.24	-1.05	-1.12	-0.85	-0.69	86	85	100	80	80	91	151	106
Ms4a4d	NM_025658	chr19	+	11603893	11625511	ICP	16	-0.11	-0.16	-0.25	-0.27	-0.45	-0.61	0.18	-0.13	-1.03	-1.1	-0.99	-1.25	-0.76	-0.98	-0.93	-0.46	-0.98	-1.09	-0.91	-0.96	-1.03	-0.87	624	2558	2113	1326	176	2693	10350	2264
Ms4a6b	BC027425	chr19	+	11585603	11597448	LCP	16	-0.1	-0.17	-0.21	-0.17	-0.48	-0.55	0.12	-0.03	-0.9	-1.01	-0.92	-1.14	-0.72	-0.88	-0.84	-0.44	-1.03	-1	-0.87	-0.94	-1.03	-0.79	40	42	44	41	55	45	36	36
Ms4a6c	NM_028595	chr19	+	11536516	11549237	LCP	16	-0.05	-0.13	-0.19	0.08	-0.41	-0.39	-0.12	0.18	-0.76	-0.92	-0.73	-0.91	-0.76	-0.82	-0.8	-0.44	-1.13	-0.97	-0.82	-1.13	-1.06	-0.72	101	73	105	68	77	82	49	52
Mterfd1	BC025173	chr13	-	67347874	67368809	HCP	16	1.67	1.41	1.66	1.57	1.83	1.71	0.27	0.44	-0.82	-1.45	-1.01	-1.47	-0.55	-1.24	-0.91	-0.97	-1.16	-1.18	-1.05	-1.29	-1.23	-1	2368	2796	2157	1645	1510	2671	2315	2248
Mug2	NM_008646	chr6	+	121972416	122051584		15	0.05	0.19	-0.28	-0.22	-0.11	-0.19	0.28	0.03	-0.8	-1.03	-0.72	-1.42	-0.89	-1.28	-1.26	-0.9	-0.78	-0.55	-0.81	-0.88	-1.07	-0.89	87	48	59	50	49	53	42	49
Nlrp14		chr7	+	106958166	106989279	ICP	16	0.79	1.06	0.75	1.12	0.97	0.92	0.31	0.75	-0.47	-0.65	-0.55	-0.66	-0.72	-0.94	-0.75	-0.81	0.57	0.71	0.09	-0.89	-0.91	-0.95
Nlrp4c		chr7	+	5668801	5708235		17	0.99	0.97	0.68	0.88	1.12	1.12	0.45	0.46	-0.74	-0.45	-0.63	-1.02	-0.71	-1.09	-0.56	-0.29	-0.35	-0.53	-0.62	-1.15	-0.65	-0.9
Nlrp4f		chr13	-	65191901	65220507	ICP	16	1.15	0.96	1.46	1.19	1.6	1.5	0.17	0.01	-0.66	-0.92	-1.12	-1.67	-0.99	-1.37	-0.92	-1.16	-0.8	-0.8	-0.86	-1.56	-1.25	-1.3
Olfr103	NM_146833	chr17	-	36944343	36945283	LCP	16	0.78	0.82	0.73	0.62	0.87	0.73	0.36	0.14	-0.51	-0.51	-0.54	-0.14	-0.44	-0.61	-0.39	-0.43	0.42	0.41	0.31	-0.58	-0.5	-0.56	138	58	54	51	50	43	54	69
Olfr104	NM_001011783	chr17	+	36970160	36971140	LCP	16	0.68	0.69	0.61	0.43	0.65	0.51	0.23	0.1	-0.61	-0.66	-0.68	-0.33	-0.44	-0.81	-0.56	-0.55	0.16	0.2	0.04	-0.57	-0.55	-0.65	43	36	37	34	35	43	32	68
Olfr105	NM_001011744	chr17	+	36990559	36991538	LCP	16	0.63	0.6	0.53	0.3	0.5	0.36	0.11	0.05	-0.69	-0.77	-0.82	-0.53	-0.44	-0.98	-0.72	-0.67	-0.05	0.03	-0.16	-0.57	-0.61	-0.77	44	36	41	43	36	42	41	45
Olfr106	NM_001011764	chr17	+	37002582	37003562	LCP	16	0.6	0.54	0.48	0.23	0.41	0.28	0.04	0.02	-0.74	-0.82	-0.9	-0.64	-0.44	-1.07	-0.8	-0.74	-0.17	-0.07	-0.27	-0.59	-0.65	-0.84	39	42	44	37	38	52	48	48
Olfr107	NM_146511	chr17	+	37013602	37014530	LCP	16	0.55	0.49	0.44	0.18	0.34	0.2	0	0	-0.78	-0.85	-0.94	-0.7	-0.46	-1.14	-0.85	-0.79	-0.26	-0.15	-0.35	-0.6	-0.68	-0.88	234	68	97	80	79	48	53	59
Olfr108	NM_146465	chr17	+	37053575	37054536		16	0.29	0.3	0.25	0.09	0.1	-0.08	-0.18	-0.15	-0.99	-0.88	-1.11	-0.82	-0.6	-1.36	-0.99	-1.05	-0.57	-0.46	-0.54	-0.82	-1.01	-1.03	182	49	64	51	59	44	49	55
Olfr109	NM_146835	chr17	+	37074260	37075205	LCP	16	0.18	0.19	0.16	0.04	-0.02	-0.21	-0.26	-0.19	-1.06	-0.89	-1.14	-0.87	-0.67	-1.43	-1.02	-1.13	-0.7	-0.58	-0.61	-0.9	-1.11	-1.07	70	47	47	46	49	38	35	48
Olfr110	NM_146328	chr17	+	37106705	37107657	LCP	16	0.07	-0.05	0.02	-0.07	-0.18	-0.4	-0.32	-0.12	-1.06	-0.78	-0.97	-0.9	-0.8	-1.4	-0.95	-1.12	-0.81	-0.68	-0.69	-0.9	-1.06	-0.95	61	56	64	55	55	44	57	48
Olfr111	NM_001005485	chr17	+	37138031	37138983		16	0.04	-0.2	-0.07	-0.21	-0.3	-0.49	-0.3	-0.05	-1	-0.66	-0.83	-0.88	-0.85	-1.27	-0.87	-1.04	-0.86	-0.68	-0.67	-0.85	-0.9	-0.83	46	63	62	46	49	44	45	39
Olfr112	NM_001013575	chr17	-	37171291	37177502	LCP	16	0.07	-0.3	-0.14	-0.37	-0.42	-0.52	-0.23	0	-0.89	-0.55	-0.72	-0.87	-0.87	-1.09	-0.77	-0.91	-0.87	-0.63	-0.6	-0.79	-0.69	-0.71	45	41	36	35	40	37	42	43
Olfr113	NM_146289	chr17	-	37182535	37183474		16	0.05	-0.34	-0.16	-0.43	-0.46	-0.55	-0.23	-0.02	-0.89	-0.59	-0.76	-0.92	-0.89	-1.08	-0.77	-0.9	-0.88	-0.65	-0.6	-0.8	-0.69	-0.72	152	55	60	58	63	41	64	39
Olfr114	NM_146287	chr17	-	37197465	37198404		16	0.02	-0.39	-0.19	-0.51	-0.52	-0.58	-0.22	-0.07	-0.89	-0.68	-0.85	-1.02	-0.93	-1.09	-0.77	-0.88	-0.9	-0.68	-0.6	-0.83	-0.71	-0.77	79	39	38	42	42	40	40	39
Olfr115	NM_001011753	chr17	-	37217869	37218808		16	-0.03	-0.45	-0.21	-0.59	-0.59	-0.65	-0.21	-0.13	-0.9	-0.8	-0.97	-1.15	-0.97	-1.12	-0.79	-0.88	-0.93	-0.74	-0.63	-0.88	-0.75	-0.85	47	31	33	32	33	36	39	38
Olfr17	NM_020598	chr7	+	106888643	106889590	LCP	16	0.83	1.04	0.49	0.88	0.99	0.94	0.05	0.28	-0.83	-0.97	-0.83	-0.99	-0.89	-1.04	-0.9	-0.78	0.21	0.37	-0.22	-0.98	-0.88	-1.02	92	54	49	43	43	41	32	37
Olfr2	NM_010983	chr7	-	106794523	106795507	LCP	16	0.55	0.73	-0.06	0.4	0.42	0.45	-0.2	-0.15	-1.17	-1.04	-1.19	-1.17	-1.15	-1.36	-0.89	-0.74	-0.41	-0.35	-0.42	-1.06	-1.19	-0.95	76	45	37	38	41	38	36	41
Olfr466	NM_146819	chr13	+	65167016	65167943	LCP	16	1.02	1.01	1.44	1.11	1.63	1.54	0.13	-0.12	-0.68	-0.95	-1.18	-1.73	-0.95	-1.34	-0.95	-1.19	-0.8	-0.71	-0.87	-1.42	-1.15	-1.26	44	43	38	37	35	44	38	31
Olfr467	NM_001005488	chr7	+	107605762	107606682	LCP	16	0.92	0.84	0.65	0.7	0.38	0.56	0.38	-0.11	-0.56	-0.77	-0.91	-0.86	-0.91	-0.83	-0.61	-0.76	0.15	-0.08	0.47	-0.74	-0.82	-1.22	240	96	153	102	78	51	57	106
Olfr469	NM_146426	chr7	-	107613701	107614644		16	0.92	0.82	0.6	0.68	0.33	0.53	0.37	-0.17	-0.61	-0.84	-0.98	-0.95	-0.95	-0.88	-0.66	-0.8	0.11	-0.14	0.46	-0.73	-0.87	-1.26	77	39	41	45	43	52	39	51
Olfr470	NM_146425	chr7	-	107635965	107636908		16	0.88	0.75	0.47	0.59	0.2	0.42	0.32	-0.32	-0.72	-1	-1.15	-1.16	-1.04	-1.01	-0.78	-0.88	0	-0.27	0.4	-0.72	-0.97	-1.3	45	35	36	34	42	31	39	39
Olfr472	NM_146774	chr7	+	107693895	107694828	LCP	16	0.6	0.37	-0.1	0.28	-0.09	-0.11	0.09	-0.52	-0.91	-1.14	-1.47	-1.46	-1.11	-1.18	-1	-0.96	-0.46	-0.5	0.23	-0.68	-0.95	-1.03	51	44	43	41	44	45	45	54
Olfr473	NM_146775	chr7	+	107724698	107725631	LCP	16	0.38	0.1	-0.25	0.1	-0.25	-0.36	-0.09	-0.6	-1.01	-1.17	-1.43	-1.44	-1.12	-1.19	-1.07	-1.02	-0.62	-0.66	0.07	-0.8	-0.97	-0.96	56	57	52	41	43	41	56	59
Olfr474	NM_146495	chr7	+	107745819	107746752	ICP	16	0.21	-0.11	-0.32	-0.04	-0.36	-0.53	-0.23	-0.64	-1.08	-1.18	-1.36	-1.38	-1.13	-1.17	-1.1	-1.06	-0.72	-0.77	-0.06	-0.93	-0.98	-0.92	64	51	52	43	46	41	37	40
Olfr476	NM_146924	chr7	+	107758575	107759508	LCP	16	0.12	-0.21	-0.35	-0.09	-0.41	-0.6	-0.29	-0.66	-1.1	-1.18	-1.32	-1.35	-1.13	-1.17	-1.12	-1.07	-0.77	-0.83	-0.13	-0.99	-0.97	-0.9	43	40	40	36	33	34	41	36
Olfr477	NM_146926	chr7	+	107781543	107782476		16	-0.03	-0.35	-0.31	-0.13	-0.43	-0.65	-0.29	-0.67	-1.09	-1.2	-1.26	-1.32	-1.14	-1.2	-1.14	-1.09	-0.81	-0.95	-0.27	-1.09	-0.93	-0.93	635	757	1373	762	766	446	89	45
Olfr478	NM_146734	chr7	-	107822573	107823518	LCP	16	-0.21	-0.48	-0.19	-0.07	-0.4	-0.61	-0.2	-0.59	-0.95	-1.17	-1.15	-1.24	-1.08	-1.25	-1.15	-1.07	-0.87	-1.05	-0.46	-1.17	-0.87	-1.01	43	42	35	34	33	43	46	47
Olfr479	NM_001011742	chr7	+	107846160	107847143	LCP	16	-0.28	-0.51	-0.09	0.01	-0.37	-0.55	-0.14	-0.51	-0.84	-1.12	-1.1	-1.2	-1.03	-1.27	-1.13	-1.05	-0.89	-1.06	-0.54	-1.17	-0.84	-1.04	63	61	87	62	54	42	55	47
Olfr480	NM_020291	chr7	-	107856945	107857973	LCP	16	-0.3	-0.52	-0.07	0.03	-0.36	-0.53	-0.14	-0.49	-0.79	-1.09	-1.09	-1.18	-1.01	-1.28	-1.11	-1.03	-0.9	-1.05	-0.57	-1.16	-0.83	-1.04	46	39	38	34	34	31	40	37
Olfr481	NM_146925	chr7	+	107871972	107872910	LCP	16	-0.33	-0.51	-0.02	0.09	-0.33	-0.48	-0.12	-0.44	-0.72	-1.02	-1.07	-1.15	-0.98	-1.29	-1.08	-0.99	-0.92	-1.01	-0.61	-1.1	-0.81	-1.03	466	247	593	309	231	229	123	55
Olfr6	NM_206897	chr7	-	106749632	106750583	ICP	16	0.29	0.53	-0.33	0.1	0.26	0.17	-0.29	-0.25	-1.3	-1.03	-1.22	-1.43	-1.24	-1.52	-0.91	-0.72	-0.62	-0.55	-0.54	-0.98	-1.13	-1.06	57	39	35	40	36	39	37	41
Olfr702	NM_146597	chr7	-	106617218	106618173	LCP	16	-0.64	-0.63	-0.79	-0.64	-0.88	-0.86	-0.52	-0.65	-0.78	-0.98	-1.14	-1.12	-1.37	-1.29	-0.95	-0.45	-1.05	-1.19	-1.32	-1.27	-1.16	-1.03	73	68	56	53	41	55	65	80
Olfr703	NM_146596	chr7	+	106638261	106639219	LCP	16	-0.57	-0.41	-0.76	-0.66	-0.7	-0.75	-0.52	-0.64	-0.78	-0.96	-1.13	-1.23	-1.39	-1.3	-1.01	-0.49	-0.98	-1.05	-1.24	-1.16	-1.23	-1.06	85	65	49	47	49	47	49	65
Olfr704	NM_001011749	chr7	+	106658630	106659578	LCP	16	-0.46	-0.2	-0.71	-0.62	-0.49	-0.6	-0.5	-0.61	-0.83	-0.97	-1.15	-1.32	-1.38	-1.33	-1.03	-0.55	-0.9	-0.91	-1.14	-1.05	-1.25	-1.1	83	63	70	55	59	46	52	68
Olfr705	NM_147032	chr7	-	106666941	106667892	LCP	16	-0.39	-0.1	-0.69	-0.57	-0.36	-0.5	-0.48	-0.59	-0.86	-0.98	-1.16	-1.35	-1.36	-1.36	-1	-0.59	-0.84	-0.83	-1.06	-0.99	-1.22	-1.1	38	38	44	37	36	38	40	49
Olfr706	NM_146353	chr7	-	106679515	106680464	LCP	16	-0.29	0.03	-0.65	-0.5	-0.21	-0.38	-0.46	-0.55	-0.92	-0.99	-1.17	-1.39	-1.35	-1.39	-0.98	-0.63	-0.78	-0.74	-0.98	-0.94	-1.2	-1.11	41	35	38	32	35	36	38	39
Olfr707	NM_001005570	chr7	-	106684832	106685756	LCP	16	-0.25	0.08	-0.63	-0.45	-0.15	-0.32	-0.45	-0.54	-0.96	-1	-1.18	-1.41	-1.35	-1.41	-0.97	-0.64	-0.76	-0.71	-0.94	-0.92	-1.18	-1.12	85	50	51	63	68	50	61	46
Olfr708	NM_001011542	chr7	+	106707848	106708770	LCP	16	-0.06	0.28	-0.54	-0.26	0.09	-0.1	-0.39	-0.45	-1.11	-1.02	-1.2	-1.48	-1.32	-1.45	-0.93	-0.71	-0.69	-0.58	-0.78	-0.88	-1.12	-1.12	68	57	59	56	60	51	46	49
Olfr710	NM_146601	chr7	-	106737717	106741961	LCP	16	0.2	0.46	-0.4	0.01	0.21	0.09	-0.32	-0.29	-1.29	-1.03	-1.22	-1.47	-1.27	-1.52	-0.92	-0.72	-0.65	-0.58	-0.6	-0.96	-1.11	-1.08	45	34	35	32	32	40	49	37
Olfr711	NM_147035	chr7	-	106765047	106765991	LCP	16	0.39	0.6	-0.25	0.22	0.27	0.25	-0.28	-0.21	-1.31	-1.05	-1.24	-1.32	-1.19	-1.51	-0.91	-0.72	-0.57	-0.54	-0.49	-1.04	-1.18	-1.03	48	40	38	39	36	35	37	33
Olfr713	NM_147034	chr7	+	106829784	106830757	LCP	16	0.7	0.86	0.19	0.58	0.63	0.67	-0.08	-0.07	-0.92	-0.98	-1.06	-1.01	-1.07	-1.12	-0.87	-0.75	-0.16	-0.04	-0.34	-1.01	-1.12	-0.86	46	38	41	37	41	32	34	43
Olfr714	NM_147033	chr7	+	106867478	106868444	LCP	16	0.81	0.98	0.41	0.79	0.87	0.87	0.01	0.14	-0.84	-0.98	-0.96	-1.03	-0.93	-1.03	-0.85	-0.75	0.13	0.26	-0.24	-0.96	-0.95	-0.93	55	40	50	44	41	48	49	40
Olfr715	NM_146780	chr7	-	106919621	106920568		16	0.83	1.07	0.61	1	1.06	0.97	0.14	0.49	-0.72	-0.87	-0.68	-0.87	-0.82	-1.01	-0.88	-0.8	0.36	0.52	-0.12	-0.96	-0.85	-1.05	85	52	50	45	44	42	80	72
Olfr716	NM_146604	chr7	+	106938494	106939438	LCP	16	0.79	1.08	0.68	1.05	1.01	0.94	0.23	0.64	-0.58	-0.73	-0.57	-0.73	-0.75	-0.96	-0.81	-0.8	0.47	0.61	-0.01	-0.91	-0.87	-0.98	64	68	88	66	53	58	59	58
Olfr972	NM_146610	chr9	+	39623847	39624791		16	-0.34	-0.01	-0.38	-0.54	0.05	0.05	-0.76	-0.97	-1.52	-1.63	-1.52	-2.09	-1.43	-1.65	-1.51	-0.07	-1.17	-1.06	-1.36	-1.13	-1.34	-1.11	41	38	40	39	42	44	35	52
Olfr973	NM_146613	chr9	+	39660375	39661298	LCP	16	-0.06	0.37	-0.25	-0.24	0.38	0.57	-0.64	-0.89	-1.48	-1.73	-1.49	-2.08	-1.37	-1.64	-1.65	-0.28	-1.18	-1.06	-1.39	-1.3	-1.47	-1.21	62	42	33	38	42	43	50	37
Olfr974	NM_147107	chr9	+	39692832	39693765	LCP	16	0.22	0.64	-0.19	0	0.68	0.9	-0.41	-0.75	-1.47	-1.74	-1.43	-2.01	-1.33	-1.55	-1.67	-0.44	-1.11	-0.97	-1.42	-1.32	-1.49	-1.25	86	59	52	55	59	58	65	61
Olfr975	NM_146828	chr9	-	39700408	39701340	ICP	16	0.29	0.7	-0.19	0.06	0.76	0.97	-0.34	-0.71	-1.47	-1.74	-1.42	-1.98	-1.32	-1.52	-1.67	-0.48	-1.08	-0.95	-1.42	-1.32	-1.47	-1.26	30	29	33	29	27	35	35	42
Olfr976	AK135940	chr9	-	39706559	39707540	ICP	16	0.34	0.74	-0.19	0.11	0.82	1.03	-0.28	-0.67	-1.46	-1.74	-1.4	-1.96	-1.31	-1.49	-1.67	-0.52	-1.05	-0.92	-1.43	-1.32	-1.46	-1.26	56	49	55	47	40	39	40	45
Olfr978	NM_147105	chr9	+	39744382	39745316	ICP	16	0.66	0.99	-0.16	0.37	1.13	1.29	0.02	-0.45	-1.41	-1.63	-1.27	-1.76	-1.24	-1.29	-1.56	-0.67	-0.86	-0.75	-1.42	-1.26	-1.37	-1.24	391	199	198	144	151	110	145	154
Olfr979	NM_147108	chr9	-	39750862	39751796	LCP	16	0.7	1.02	-0.13	0.4	1.16	1.32	0.05	-0.41	-1.38	-1.58	-1.24	-1.72	-1.22	-1.25	-1.52	-0.68	-0.83	-0.71	-1.4	-1.24	-1.36	-1.21	83	39	83	48	53	41	68	42
Olfr980	NM_147106	chr9	-	39756585	39757518	ICP	16	0.73	1.05	-0.1	0.43	1.18	1.34	0.08	-0.37	-1.35	-1.54	-1.21	-1.69	-1.2	-1.2	-1.48	-0.69	-0.8	-0.67	-1.37	-1.21	-1.36	-1.18	59	55	65	65	47	47	58	64
Olfr981	NM_146286	chr9	+	39772965	39773897	ICP	16	0.79	1.12	-0.01	0.47	1.21	1.38	0.13	-0.27	-1.25	-1.39	-1.1	-1.57	-1.15	-1.05	-1.33	-0.68	-0.71	-0.54	-1.28	-1.1	-1.38	-1.07	102	54	51	54	49	43	40	53
Olfr982	NM_146854	chr9	+	39824867	39825832	ICP	16	0.98	1.27	0.36	0.63	1.17	1.44	0.22	0.04	-0.85	-0.81	-0.75	-1.18	-0.93	-0.57	-0.86	-0.55	-0.45	-0.13	-0.95	-0.79	-1.46	-0.72	624	315	466	290	278	219	297	148
Olfr983	NM_146827	chr9	-	39842587	39843535	LCP	16	1.11	1.31	0.53	0.78	1.11	1.46	0.23	0.11	-0.73	-0.61	-0.67	-1.04	-0.83	-0.45	-0.79	-0.46	-0.38	-0.06	-0.87	-0.84	-1.47	-0.71	77	55	56	57	47	50	70	74
Olfr984	NM_146608	chr9	-	39851115	39852059	LCP	16	1.18	1.33	0.62	0.86	1.06	1.47	0.23	0.13	-0.67	-0.51	-0.63	-0.96	-0.78	-0.4	-0.76	-0.4	-0.34	-0.04	-0.84	-0.89	-1.48	-0.72	48	46	46	43	42	41	59	64
Olfr985	NM_146855	chr9	-	39877596	39878530	ICP	16	1.42	1.38	0.88	1.13	1.01	1.5	0.27	0.24	-0.51	-0.21	-0.51	-0.76	-0.6	-0.24	-0.71	-0.23	-0.22	0.04	-0.76	-1.03	-1.45	-0.75	1658	1227	357	112	157	340	79	84
OTTMUSG00000010105		chr4	+	145504615	145505810		16	1.41	1.02	1.57	1.39	1.48	1.22	0.31	0.1	-1.49	-1.41	-1.89	-1.9	-1.24	-1.67	-1.55	-1.01	-1.41	-1.61	-1.63	-1.64	-1.74	-1.68
OTTMUSG00000010657		chr4	+	145048229	145096626		16	1.45	1.27	1.4	0.99	1.27	1.16	-0.12	-0.01	-1	-1.1	-1.04	-1.65	-1.15	-1.3	-1.02	-0.91	-0.85	-0.89	-1.05	-1.66	-2.09	-0.53
OTTMUSG00000010673		chr4	+	146397106	146428995		15	1.55	1.04	2	1.58	1.56	1.26	0.13	0.22	-1.17	-1.19	-1.76	-1.86	-1.13	-1.64	-1.5	-0.79	-1.35	-1.49	-1.23	-1.6	-1.52	-1.16
OTTMUSG00000010965		chr4	+	144781569	144892028		16	1.91	1.51	1.81	1.51	1.72	1.7	0.33	0.21	-1.37	-1.8	-2.1	-2.37	-1.54	-1.87	-1.57	-0.92	-1.47	-1.59	-1.26	-1.68	-1.52	-0.93
OTTMUSG00000015743		chr2	-	150162431	150176504		15	1.9	1.37	1.2	1.1	1.2	1.27	0.46	0.6	-0.64	-0.76	-0.72	-1.35	-0.33	-0.66	-0.74	-0.46	-0.74	-0.87	-0.72	-0.8	-1.08	-1.37
OTTMUSG00000015750		chr2	+	149522283	149695833		16	-0.34	-0.46	-0.58	-0.4	-0.84	-0.71	-0.45	-0.6	-1.21	-1.12	-1.16	-1.52	-1.31	-1.53	-0.66	-1.16	-1.36	-1.34	-1.46	-0.89	-0.89	-1.34
Ovch2	NM_172908	chr7	-	107572720	107592356	LCP	16	0.98	0.93	0.81	0.82	0.59	0.7	0.41	0.15	-0.39	-0.51	-0.68	-0.56	-0.75	-0.63	-0.44	-0.61	0.27	0.15	0.56	-0.74	-0.63	-1.1	46	37	35	36	32	30	36	34
Pcdhb10	NM_053135	chr18	+	37537647	37540488	HCP	16	0.31	0.56	-0.31	-0.16	0.01	0.15	-0.25	-0.45	-0.94	-1.36	-1.23	-1.1	-0.96	-0.99	-1.07	-1.05	-1.22	-1.07	-1.21	-1.26	-1.18	-0.9	75	58	60	155	279	62	49	42
Pcdhb11	NM_053136	chr18	+	37547391	37550701		16	0.38	0.65	-0.24	-0.1	0.08	0.23	-0.21	-0.42	-0.95	-1.39	-1.23	-1.16	-0.96	-1	-1.08	-1.06	-1.2	-1.08	-1.23	-1.3	-1.19	-0.92	43	32	124	539	479	78	54	40
Pcdhb12	NM_053137	chr18	+	37561776	37564146		16	0.47	0.74	-0.15	0	0.17	0.33	-0.13	-0.36	-0.92	-1.39	-1.18	-1.19	-0.92	-0.99	-1.05	-1.05	-1.16	-1.07	-1.23	-1.3	-1.19	-0.91	59	49	76	189	277	70	38	48
Pcdhb13	NM_053138	chr18	+	37568544	37570933	ICP	16	0.51	0.79	-0.09	0.06	0.22	0.37	-0.08	-0.32	-0.91	-1.37	-1.14	-1.2	-0.89	-0.99	-1.01	-1.04	-1.13	-1.07	-1.23	-1.28	-1.19	-0.9	1007	425	609	593	773	148	98	76
Pcdhb14	BC059821	chr18	+	37573630	37576771	ICP	16	0.54	0.81	-0.05	0.1	0.26	0.41	-0.04	-0.29	-0.89	-1.35	-1.11	-1.21	-0.87	-0.99	-0.98	-1.04	-1.1	-1.06	-1.23	-1.26	-1.19	-0.88	50	53	50	86	211	150	62	52
Pcdhb15	NM_053140	chr18	+	37599519	37602314	HCP	16	0.66	0.91	0.11	0.31	0.41	0.54	0.11	-0.14	-0.79	-1.25	-0.95	-1.18	-0.73	-0.94	-0.83	-0.97	-0.98	-1.02	-1.19	-1.13	-1.13	-0.8	397	189	345	546	1163	537	149	128
Pcdhb16	NM_053141	chr18	+	37603813	37608758	ICP	16	0.67	0.91	0.13	0.34	0.42	0.56	0.12	-0.11	-0.76	-1.23	-0.92	-1.16	-0.7	-0.93	-0.8	-0.95	-0.96	-1.01	-1.17	-1.08	-1.11	-0.79	84	60	265	924	2581	451	123	83
Pcdhb17	NM_053142	chr18	+	37610994	37614263	HCP	16	0.67	0.91	0.16	0.4	0.45	0.58	0.14	-0.07	-0.71	-1.18	-0.87	-1.12	-0.64	-0.91	-0.74	-0.92	-0.93	-0.99	-1.14	-1	-1.07	-0.75	35	37	53	158	528	129	63	36
Pcdhb18	NM_053143	chr18	+	37615438	37620477	HCP	16	0.68	0.91	0.18	0.44	0.46	0.59	0.16	-0.04	-0.68	-1.15	-0.83	-1.1	-0.61	-0.89	-0.7	-0.9	-0.91	-0.98	-1.12	-0.95	-1.05	-0.73	32	34	39	57	95	55	37	41
Pcdhb19	NM_053144	chr18	+	37622971	37627685	HCP	16	0.69	0.91	0.22	0.5	0.49	0.62	0.18	0	-0.63	-1.1	-0.78	-1.06	-0.55	-0.87	-0.64	-0.86	-0.87	-0.95	-1.09	-0.87	-1.01	-0.7	34	44	51	60	126	43	37	41
Pcdhb20	NM_053145	chr18	+	37630237	37633632	HCP	16	0.72	0.91	0.25	0.56	0.52	0.65	0.21	0.05	-0.59	-1.06	-0.73	-1.02	-0.5	-0.84	-0.59	-0.82	-0.84	-0.94	-1.07	-0.81	-0.97	-0.67	53	52	122	369	731	196	98	55
Pcdhb21	NM_053146	chr18	+	37639625	37642337	HCP	16	0.77	0.93	0.31	0.63	0.58	0.69	0.26	0.11	-0.55	-1.02	-0.68	-0.98	-0.45	-0.8	-0.54	-0.78	-0.82	-0.91	-1.05	-0.77	-0.93	-0.64	43	49	101	420	590	278	82	65
Pcdhb22	NM_053147	chr18	+	37644326	37647393	HCP	16	0.79	0.93	0.33	0.66	0.6	0.72	0.28	0.15	-0.53	-1	-0.65	-0.95	-0.42	-0.78	-0.52	-0.76	-0.81	-0.9	-1.03	-0.75	-0.89	-0.61	262	161	617	448	686	403	490	294
Pcdhb9	NM_053134	chr18	+	37526828	37529883		16	0.22	0.43	-0.39	-0.23	-0.06	0.05	-0.3	-0.47	-0.91	-1.3	-1.21	-1	-0.95	-0.96	-1.03	-1.04	-1.22	-1.05	-1.18	-1.19	-1.14	-0.86	33	41	45	43	59	49	43	35
Ptgds2	NM_019455	chr6	-	65048941	65074308	ICP	15	1.48	0.87	1.07	1.28	1.67	1.35	0.44	0.9	-0.62	-0.33	-0.66	-0.59	-0.21	-0.72	-0.6	-0.81	0.25	0.05	-0.04	-1.24	-0.79	-0.94	72	77	68	103	148	67	106	91
Retnla	NM_020509	chr16	+	48762177	48764087	LCP	16	0.69	0.78	0.03	0.32	0.41	0.55	-0.3	-0.95	-1.04	-1.04	-0.91	-1.15	-1.21	-1.33	-1.11	-0.85	-0.82	-0.87	-0.88	-0.35	-0.4	-0.96	149	129	97	79	70	100	165	268
Retnlb	NM_023881	chr16	+	48736481	48738518	LCP	16	0.79	0.85	0.14	0.46	0.5	0.52	-0.13	-0.78	-0.91	-0.96	-0.74	-1.07	-1.05	-1.27	-0.97	-0.8	-0.73	-0.76	-0.78	-0.24	-0.32	-0.8	41	47	46	45	35	36	50	82
Retnlg	NM_181596	chr16	+	48792463	48794122	LCP	16	0.58	0.7	-0.12	0.03	0.3	0.53	-0.57	-1.05	-1.31	-1.25	-1.12	-1.5	-1.39	-1.44	-1.27	-1.07	-0.83	-0.94	-1.05	-0.65	-0.6	-1.23	55	48	60	48	39	45	64	54
Rex2	NM_009051	chr4	+	145896305	145904591		16	1.86	1.22	1.59	1.76	1.71	1.62	0.37	0.1	-1.62	-1.69	-1.78	-2.03	-1.3	-1.67	-1.6	-0.98	-1.5	-1.83	-1.56	-1.7	-1.38	-1.79	22785	19504	6037	657	8301	827	1225	1753
Riok2	BC010781	chr17	+	17079193	17098589	ICP	14	1.59	1.16	1.43	1.43	1.87	1.58	1.14	1.52	0.87	0.89	0.56	0.67	0.52	0.4	0.73	-0.14	0.72	0.52	0.46	-0.32	-0.32	0.36	11180	9820	6771	3543	3918	7560	7673	6445
Rsl1	BC103788	chr13	+	67672278	67682593		15	1.12	1.17	1.22	1.11	1.51	1.35	0.75	0.81	-0.3	-0.27	-0.33	-0.62	0.05	-0.8	0.07	0.07	-0.55	-0.61	-0.45	-0.74	-0.64	-0.66	1122	1380	1017	822	689	1015	923	890
Rwdd1	NM_025614	chr10	-	33685970	33709032	HCP	15	1.62	1.35	1.02	1.13	1.51	1.35	0.92	0.62	-0.8	-0.37	-0.63	0.13	-0.34	-0.15	-0.49	-0.59	-0.16	-0.21	-0.25	0.44	0.55	-0.16	4318	7474	5751	5519	3839	9382	8662	10268
Slc5a8	AY484428	chr10	+	88315790	88359306	HCP	16	0.4	0.81	0.89	0.69	0.06	0.05	0.37	0.01	-0.8	-0.88	-0.93	-0.87	-0.58	-1.09	-0.89	-0.88	-0.46	0.09	-0.18	-0.78	-1.07	-0.45	51	55	58	44	47	59	84	72
Snrk	BC094658	chr9	+	121980599	122018396	ICP	4	-0.4	-0.51	-0.24	-0.8	-0.68	-0.58	0.26	-0.33	0.85	0.95	0.96	1.01	1.02	1.07	0.45	0.36	1.46	1.18	1.18	0.99	0.83	1.75	2307	3787	5658	6082	6827	4298	5289	4950
Spaca5		chrX	+	20225364	20234922		15	1.6	1.14	0.95	1.3	1.64	1.78	1.13	1.05	0.8	0.37	0.73	0.91	0.67	0.68	0.53	0.35	0.06	-0.01	-0.13	-0.54	0.36	0.88
Spic	NM_011461	chr10	-	88105075	88112821	ICP	15	1.12	1.22	1.22	1.09	0.9	0.83	0.42	0.16	-0.49	-0.25	-0.51	-0.63	0.06	-0.56	-0.67	-0.69	-0.15	-0.27	0.1	-0.71	-0.85	0.2	481	279	158	67	147	47	63	52
Sri	BC065790	chr5	+	8052085	8075251	HCP	16	0.05	0.07	-0.87	-0.51	-0.19	-0.01	-0.25	-0.65	-0.97	-1.29	-1.13	-1.32	-1.18	-0.98	-1.38	-1.22	-1.04	-0.96	-0.96	-1.08	-1.04	-0.98	11863	11789	14112	14962	20652	16235	20602	16541
Steap4	NM_054098	chr5	+	7966477	7988218	ICP	16	-0.22	-0.37	-1.08	-0.73	-0.54	-0.32	-0.35	-0.95	-1.06	-1.08	-1.06	-1.13	-1.23	-1.22	-1.04	-1.13	-0.92	-0.94	-0.91	-1.09	-0.64	-1.04	86	74	71	57	106	790	69	64
Sult3a1	NM_020565	chr10	+	33547136	33568932		16	1.05	0.77	0.3	0.37	0.44	0.88	0.91	0.04	-0.83	-1.02	-1.02	-0.68	-0.91	-0.87	-1.08	-1.05	-0.77	-0.7	-0.71	-0.5	-0.7	-0.85	35	58	51	38	39	52	47	43
Sycp3	NM_011517	chr10	+	87889385	87903034	HCP	15	0.98	1.31	1.61	0.95	0.98	0.95	0.57	0.5	-0.63	0.04	-0.4	-0.68	0.12	-0.54	-0.38	-0.79	-0.24	-0.17	0.08	-0.67	-0.19	-0.43	831	3267	920	158	240	148	228	88
Tacstd2	NM_020047	chr6	-	67463636	67465400	HCP	15	0.97	0.73	0.17	0.58	0.53	0.72	0.7	0.21	-0.71	-0.74	-0.67	-0.92	-0.57	-1.04	-0.65	-0.76	-0.51	-0.64	0.05	-0.59	-0.7	0.01	272	352	490	470	291	127	315	1214
Taf7	BC029673	chr18	-	37766877	37770140	HCP	16	2.1	1.34	1.3	1.83	1.52	1.47	1.15	1.14	-0.18	-0.71	-0.15	-0.33	0.04	-0.03	-0.32	-0.23	-0.82	-0.82	-0.85	-0.97	-0.65	-0.3	11829	11892	5259	3272	5981	10646	6756	11236
Tgfbi	AK155828	chr13	+	56619224	56648961	HCP	4	0.21	0.16	0.67	-0.22	-0.6	-0.1	0.12	0.18	1.59	1.36	1.22	1.12	1.16	1.25	1.06	1.48	1.2	1.41	1.01	1.61	1.4	1.24	4552	1249	1581	8973	28068	10314	4615	1007
Tmem16k	NM_133979	chr9	-	122024576	122143072	HCP	4	-0.52	-0.65	-0.42	-0.75	-0.69	-0.71	0.15	-0.34	0.89	0.86	0.94	0.73	0.95	1.06	0.66	0.46	1.19	1.19	1.21	0.7	0.47	1.58	3461	6310	12677	16913	12508	15191	20537	14139
Tpte2	AF201963	chr5	-	109795010	109799247	HCP	16	0.46	0.74	0.73	0.79	1.45	1.33	0.22	-0.15	-0.82	-0.85	-0.83	-1.27	-0.41	-0.89	-0.41	-0.03	-1.04	-1.13	-0.96	-0.86	-1.07	-1.13	521	617	487	507	703	646	1315	1857
Trat1	BC104351	chr16	-	48651535	48691761	ICP	16	1.2	1.11	0.52	0.81	0.76	0.64	0.05	-0.24	-0.9	-0.95	-0.46	-1.23	-0.93	-1.17	-0.79	-0.85	-0.26	-0.17	-0.56	-0.28	-0.49	-0.79	69	70	67	49	63	59	43	49
Triml1		chr8	-	44628623	44640303	ICP	16	0.73	1.02	0.8	0.29	0.97	0.95	0.01	-0.02	-0.56	-0.5	-0.43	-0.31	-0.81	-0.75	-0.23	-0.46	-0.46	-0.48	-0.62	-1.02	-0.73	-0.5
Trpc7	NM_012035	chr13	-	56782729	56905210	ICP	6	-0.18	-0.05	0.12	-0.35	-0.37	-0.21	0.05	-0.05	0.87	1.07	1.02	0.56	0.72	0.94	0.57	0.92	0.73	0.94	0.64	0.89	1.14	0.46	137	103	111	94	84	90	60	76
Tspyl1	NM_009433	chr10	+	33971658	33974301	HCP	15	1.39	1.21	1.29	1.64	1.74	1.32	0.96	0.83	-0.38	-0.12	-0.21	0.54	0.26	-0.01	-0.04	0.03	-0.46	-0.62	-0.63	0.95	0.69	-0.04	9504	9035	9869	10682	10343	9246	8368	6045
Tspyl4	NM_030203	chr10	+	33986836	33990737	HCP	15	1.44	1.25	1.28	1.57	1.68	1.4	1	0.8	-0.45	-0.23	-0.27	0.39	0.15	-0.06	-0.14	-0.06	-0.57	-0.71	-0.67	0.91	0.63	-0.07	910	1095	2145	3900	4286	3626	732	384
Uaca	NM_028283	chr9	+	60592553	60678375	HCP	4	-0.08	0.3	0.54	0.31	-0.1	-0.15	0.61	0.06	1.37	1.15	1.22	1.21	1.35	1.41	1.17	0.83	1.23	0.87	1	1.39	1.01	0.74	5742	4553	4075	6979	5823	6495	8898	6540
Uprt		chrX	+	100685500	100708981	HCP	15	1.23	0.95	0.75	0.99	1.35	1.23	0.86	1.07	0.47	0.31	0.51	0.18	0.64	0.24	-0.13	0.07	0.35	0.14	0.15	-0.2	0.18	0.38
Uqcrb	NM_026219	chr13	-	67336369	67341099	HCP	16	1.64	1.39	1.65	1.55	1.8	1.68	0.26	0.44	-0.86	-1.46	-1.05	-1.52	-0.6	-1.28	-0.95	-1	-1.17	-1.22	-1.07	-1.33	-1.28	-1.04	11818	24681	22439	14651	26771	17747	16032	18006
V1rd11	NM_207544	chr7	-	5486668	5487629		17	-0.07	-0.1	-0.2	-0.12	-0.15	-0.07	-0.42	-0.35	-0.47	-0.56	-0.68	-0.31	-0.42	-0.78	-0.54	-0.57	-0.56	-0.54	-0.74	-0.74	-0.8	-0.81	3549	1364	3164	1253	1032	685	365	392
V1rd13	NM_206868	chr7	+	23602288	23603202	LCP	16	-0.21	0.19	-0.28	-0.36	-0.35	-0.4	-0.35	-0.37	-1.28	-1.43	-1.18	-1.67	-1.28	-1.45	-1.24	-1.2	-1.15	-1	-0.96	-0.96	-1.2	-0.84	62	56	45	45	50	50	37	78
V1rd15	NM_203489	chr7	+	23763533	23764450		16	1.01	1.03	0.84	0.95	1.03	0.94	0.61	0.9	-0.18	-0.11	-0.04	-0.66	-0.02	-0.35	-0.02	0.02	0.3	0.1	-0.21	-0.45	-0.09	-0.01	160	71	67	74	77	102	46	71
V1rd16	NM_206869	chr7	+	23661173	23662089	LCP	16	0.58	0.84	0.23	0.12	0.17	0.19	0.22	0.1	-1.03	-1.11	-0.79	-1.36	-0.85	-1.05	-0.88	-0.77	-0.7	-0.67	-0.66	-0.81	-0.69	-0.53	92	65	60	53	51	45	56	40
V1rd17	NM_207545	chr7	+	23637145	23638116	LCP	16	0.38	0.69	0.07	-0.04	0.03	0	0.06	-0.01	-1.07	-1.21	-0.88	-1.38	-0.99	-1.14	-0.99	-0.91	-0.83	-0.75	-0.75	-0.87	-0.89	-0.66	70	69	72	58	57	56	48	43
V1rd18	NM_207618	chr7	+	23711870	23712787		16	0.86	0.96	0.53	0.54	0.61	0.58	0.5	0.43	-0.74	-0.64	-0.44	-1.08	-0.4	-0.75	-0.45	-0.37	-0.22	-0.33	-0.41	-0.57	-0.27	-0.23	31	33	34	30	30	34	41	41
V1rd19	NM_207619	chr7	+	23711870	23712787		16	0.86	0.96	0.53	0.54	0.61	0.58	0.5	0.43	-0.74	-0.64	-0.44	-1.08	-0.4	-0.75	-0.45	-0.37	-0.22	-0.33	-0.41	-0.57	-0.27	-0.23	33	36	30	31	32	38	34	40
V1rd20	NM_207546	chr7	+	23692871	23693785		16	0.77	0.93	0.42	0.37	0.43	0.43	0.41	0.29	-0.89	-0.84	-0.59	-1.21	-0.57	-0.88	-0.63	-0.53	-0.41	-0.48	-0.51	-0.66	-0.41	-0.34	52	41	44	36	35	46	44	42
V1rd6	NM_030738	chr7	-	5610836	5614097	ICP	17	0.77	0.65	0.34	0.54	0.66	0.73	0.28	0.05	-0.81	-0.71	-0.95	-0.99	-0.8	-1.15	-0.77	-0.48	-0.55	-0.72	-0.79	-1.07	-0.68	-1.05	57	57	60	45	44	45	40	40
Zfp110	AJ242914	chr7	+	11735239	11750752	HCP	15	1.85	1.52	1.67	2.14	1.8	1.85	1.07	1.62	0.84	1.17	0.83	0.62	1.14	0.77	0.87	0.92	0.36	0.66	-0.02	-0.1	0.29	-0.15	15217	12063	7322	5354	4743	6979	8112	6008
Zfp120	BC013500	chr2	-	149805847	149828119		16	1	0.82	0.34	0.59	0.28	0.22	-0.18	-0.07	-0.83	-0.83	-0.99	-1.04	-1.13	-1.26	-0.93	-0.96	-1.25	-1.15	-1.16	-1.04	-1.05	-1.12	3137	2550	1886	2212	1436	2464	1530	1361
Zfp329	NM_026046	chr7	-	11703956	11719039	HCP	15	1.99	1.56	1.56	2.08	1.88	1.86	0.95	1.4	0.68	0.91	0.61	0.5	1.04	0.65	0.69	0.85	0.3	0.4	-0.22	-0.23	0.13	-0.33	1064	2003	2320	2920	2539	1367	2065	2020
Zfp369	NM_178364	chr13	+	65293645	65312586	HCP	16	1.43	0.88	1.22	1.34	1.47	1.21	-0.22	0.14	-1.01	-0.83	-1.2	-1.31	-0.87	-1.47	-0.85	-1.14	-0.82	-1.06	-1.22	-1.06	-1.17	-1.23	5730	5721	5287	4326	4243	2090	8768	7197
Zfp40	BC061205	chr17	-	22901492	22920850	ICP	16	-0.07	0.15	-0.27	-0.34	-0.09	0.01	-0.1	-0.37	-0.74	-0.99	-0.67	-0.68	-1.05	-0.8	-0.8	-0.37	-0.76	-0.81	-0.97	-1.03	-0.71	-1.14	436	343	355	301	351	752	709	953
Zfp42	NM_009556	chr8	-	44793887	44805777	ICP	16	0.94	0.88	1.21	0.63	1.17	1.13	-0.26	-0.09	-0.77	-0.88	-0.79	-0.59	-0.85	-0.94	-0.66	-0.9	-0.84	-0.74	-0.3	-0.86	-1.15	-0.74	43801	22005	12408	2508	25558	258	4420	1975
Zfp708		chr13	-	67568493	67580642	HCP	15	1.73	1.45	1.6	1.85	2.2	1.66	0.62	0.78	-0.38	-0.51	-0.39	-0.96	0.03	-0.79	-0.07	-0.13	-0.66	-0.6	-0.42	-0.8	-0.82	-0.95
Zfp715	NM_027264	chr7	-	43164442	43181181	HCP	15	2.05	1.42	1.66	1.96	1.98	2.07	0.66	0.79	-0.05	0.27	-0.66	-1.62	-0.52	-0.98	-0.37	-0.04	-0.37	-0.48	-0.53	-0.34	-0.22	-0.76	737	932	723	758	746	831	982	940
Zfp72	XM_138712	chr13	-	74837427	74842568	ICP	15	1.85	1.22	1.65	1.71	1.83	1.43	0.85	1.32	0.01	0.86	0.05	-0.03	0.67	0.19	-0.24	-0.28	0.31	-0.06	0.38	-0.39	-0.52	-0.04	538	728	515	427	281	655	326	209
Zfp758		chr17	+	22066152	22081980		16	0.25	0.29	0.03	0.16	0.92	0.95	-0.06	0.56	-0.16	-0.84	-1.29	-1.45	-0.92	-1.31	-1.06	-1.23	-0.85	-1.07	-1.05	-0.86	-0.92	-1.17
Zfp759		chr13	+	67627324	67640883	ICP	15	1.29	1.27	1.4	1.37	1.82	1.4	0.71	0.84	-0.3	-0.35	-0.28	-0.66	0.1	-0.78	0.04	0.01	-0.54	-0.6	-0.34	-0.73	-0.72	-0.77
Zfp787		chr7	-	5734575	5759058	HCP	17	1.71	1.12	1.25	1.5	1.75	1.57	0.71	1.08	-0.02	0.24	0.04	-0.46	0.06	-0.44	0	0.19	0.18	0.19	-0.16	-0.84	-0.37	-0.36
Zfp97	NM_011765	chr17	+	16826008	16851462		16	2.11	1.64	1.31	1.62	1.73	1.84	0.6	0.07	-1.11	-1.64	-1.53	-1.65	-0.62	-1.07	-0.97	-1.18	-0.78	-1.22	-0.94	-1.53	-1.53	-0.75	7925	6038	4685	2531	2665	2628	3065	2468

## Sheet: Top20
Gene	Accession	Chr	strand	txStart	txEnd	CpG_Class_Mikkelsen	Fig7RT_K20	RT_46CESC_ave_Sm300	RT_D3ESC_ave_Sm300	RT_TT2ESC_ave_Sm300	RT_iPSC_ave_Sm300	RT_iPSC_1D4_Sm300	RT_iPSC_2D4_Sm300	RT_D3EPL_ave_Sm300	RT_D3EBM3_ave_Sm300	RT_EpiSC5cloneO_ave_Sm300	RT_EpiSC7_ave_Sm300	RT_D3EBM6_ave_Sm300	RT_46CNPC_ASd6_Sm300	RT_TT2NPC_ASd9_ave_Sm300	RT_D3NPC_EBM9_ave_Sm300	RT_Gsc.Sox17.Mesoderm_ave_Sm300	RT_Gsc.Sox17.Endoderm_ave_Sm300	RT_piPSC_1A2_Sm300	RT_piPSC_1B3_Sm300	RT_piPSC_V3_Sm300	RT_MEF_female_Sm300	RT_MEF_male_Sm300	RT_Myoblast_ave_Sm300	Tx_D3ESC_ave	Tx_EBM3_ave	Tx_EBM6_ave	Tx_EBM9_ave	Tx_EBM6R_ave	Tx_EpiSC7_ave	Tx_Gsc.Sox17.Mesoderm	Tx_Gsc.Sox17.Endoderm
1700029I01Rik	BC024323	chr4	+	145048214	145098665		16	1.45	1.27	1.4	0.99	1.27	1.16	-0.12	-0.01	-1	-1.1	-1.04	-1.65	-1.15	-1.3	-1.02	-0.91	-0.85	-0.89	-1.05	-1.66	-2.09	-0.53	7059	5054	4060	1018	1854	3142	1643	2280
2310001A20Rik	BC055706	chr2	-	150274521	150299964	HCP	15	1.86	1.53	1.49	1.08	1.22	1.57	0.64	0.66	0.05	0.17	0.12	-0.64	-0.07	-0.07	-0.02	0.11	-0.59	-0.58	-0.29	-1.09	-0.85	-0.93	8104	5458	6445	5299	6541	5461	7463	6022
2410141K09Rik	NM_183119	chr13	-	66702693	66725698		16	1.5	1.04	1.6	2.01	2.11	1.73	0.08	0.06	-1.37	-1.57	-2.05	-2.13	-1.28	-2.05	-1.33	-1.41	-1.53	-1.92	-1.69	-1.74	-1.63	-1.38	3457	1666	459	85	771	53	410	199
3300002I08Rik	NM_027017	chr2	-	150002377	150054206		15	1.11	0.98	0.84	1.11	0.76	0.59	-0.14	0.49	-0.98	-1.21	-1.02	-1.35	-0.72	-1.22	-0.94	-0.78	-1.09	-1.21	-1.02	-1.28	-0.92	-0.89	85	73	83	158	145	67	125	91
AI987944	BC099396	chr7	-	41146941	41166413		16	0.69	0.89	0.67	0.61	0.54	0.09	-0.37	-0.23	-1.2	-0.86	-1.2	-1.65	-0.85	-1.5	-1.1	-1.14	-0.92	-1.12	-0.96	-0.9	-1.04	-1.04	487	858	826	643	459	1309	627	391
Aspm	AY971958	chr1	+	141271183	141310499	HCP	16	0.62	0.64	0.62	0.79	0.43	0.29	0.13	0.13	-1.02	-0.83	-1	-0.73	-0.54	-1.04	-1.16	-1.02	-0.66	-0.74	-0.67	-1.31	-0.82	-0.53	9134	5804	6146	6627	6035	7696	3147	3909
Atoh1	NM_007500	chr6	+	64658734	64660813	HCP	16	1.1	1.14	0.3	0.89	0.97	1.02	0.21	0.4	-0.73	-0.77	-0.42	-0.28	-0.46	-0.1	-0.7	-1.08	-0.8	-0.75	-0.86	-1	-1.15	-1.1	83	95	108	166	349	61	43	40
AW146154	NM_001033530	chr7	-	41252026	41273043		16	1.58	1.49	1.39	1.43	1.08	0.52	0.23	0.19	-1.16	-1.25	-1.47	-2.02	-0.95	-1.73	-1.31	-1.4	-1.18	-1.23	-1.3	-1.19	-1.35	-1.29	1823	2755	2468	1751	1597	3207	1910	1690
BC002059	NM_145397	chr17	+	16656156	16678773		16	1.28	1.03	0.97	0.99	1.1	1.23	0.29	-0.14	-0.96	-1.02	-1.14	-1.32	-0.65	-0.91	-0.84	-0.87	-0.73	-0.96	-0.65	-1.08	-1.02	-0.88	2047	1325	993	696	702	1036	916	1087
BC018101	NM_001005358	chr17	+	16768730	16794246		16	2.1	1.5	1.26	1.48	1.62	1.71	0.53	0.07	-1.08	-1.47	-1.4	-1.6	-0.58	-1	-0.88	-1.06	-0.74	-1.12	-0.83	-1.3	-1.29	-0.8	7563	5790	5086	2809	2358	2631	2624	2031
Cfhr1	NM_015780	chr1	-	141363474	141376633	LCP	16	0.56	0.68	0.4	0.85	0.51	0.33	-0.11	-0.21	-0.9	-1.19	-1.14	-1.33	-1.19	-1.35	-1.33	-1.21	-0.83	-0.95	-0.87	-1.08	-1.29	-0.85	42	51	49	37	43	52	47	39
Cst7	AK004420	chr2	+	150261874	150270383	LCP	15	1.88	1.52	1.46	1.08	1.22	1.53	0.58	0.66	-0.04	0.05	0.05	-0.73	-0.11	-0.14	-0.09	0.06	-0.62	-0.63	-0.35	-1.05	-0.87	-0.98	154	91	122	96	98	100	59	185
Dppa2	NM_028615	chr16	+	48229895	48239135	ICP	16	1.58	1.16	1.27	1.5	1.27	1	0.15	0.46	-1.26	-1.26	-1.13	-1.32	-0.76	-1.3	-0.64	-0.97	-0.39	-0.2	-0.49	-1.04	-1.17	-1.33	16941	21599	3345	182	5352	147	1221	408
Dppa4	NM_028610	chr16	+	48203356	48213914	ICP	16	1.63	1.17	1.24	1.51	1.22	0.98	0.13	0.26	-1.43	-1.49	-1.2	-1.56	-0.94	-1.45	-0.84	-1.21	-0.64	-0.5	-0.74	-1.12	-1.28	-1.52	17024	15331	3502	898	3955	168	1135	170
EG269902		chr7	-	41172530	41272570		16	0.89	1.1	0.9	0.84	0.74	0.24	-0.23	-0.1	-1.18	-0.87	-1.23	-1.7	-0.81	-1.52	-1.13	-1.2	-0.93	-1.11	-0.97	-0.92	-1.03	-1.04
F13b	NM_031164	chr1	+	141318137	141340167	LCP	16	0.75	0.69	0.57	0.85	0.47	0.31	0.03	-0.04	-1.01	-1.07	-1.15	-1.12	-0.97	-1.34	-1.29	-1.19	-0.82	-0.9	-0.83	-1.35	-1.1	-0.83	55	60	57	48	48	49	48	83
Gprc2a-rs5		chr7	+	41441131	41460812		16	1.22	1.15	0.92	1.06	0.56	0.38	0.17	-0.11	-0.98	-1	-1.19	-1.67	-0.93	-1.56	-1.1	-1.11	-1.05	-1.17	-1.42	-0.73	-1.04	-1.15
Lect2	AB009688	chr13	-	56552088	56558122	ICP	4	0.2	0.32	0.7	-0.12	-0.45	0.13	0.34	0.1	1.41	1.47	1.15	0.95	1.15	1.36	1.06	1.4	1.53	1.53	1.02	1.42	1.32	0.97	973	390	847	460	433	169	156	1091
LOC433791	XM_901760	chr4	-	145406581	145425793		16	1.35	0.97	1.54	1.3	1.41	1.15	0.28	0.06	-1.46	-1.34	-1.83	-1.89	-1.23	-1.64	-1.58	-0.97	-1.4	-1.55	-1.62	-1.63	-1.78	-1.67	3252	2329	1009	365	651	1551	1092	1252
MGC117846	NM_001037926	chr4	+	145534436	145563713		16	1.45	1.06	1.58	1.43	1.51	1.26	0.31	0.12	-1.5	-1.45	-1.91	-1.91	-1.25	-1.69	-1.54	-1.03	-1.42	-1.63	-1.63	-1.66	-1.73	-1.67	16499	14247	7824	2132	6193	3265	3167	2973
Mterfd1	BC025173	chr13	-	67347874	67368809	HCP	16	1.67	1.41	1.66	1.57	1.83	1.71	0.27	0.44	-0.82	-1.45	-1.01	-1.47	-0.55	-1.24	-0.91	-0.97	-1.16	-1.18	-1.05	-1.29	-1.23	-1	2368	2796	2157	1645	1510	2671	2315	2248
OTTMUSG00000010105		chr4	+	145504615	145505810		16	1.41	1.02	1.57	1.39	1.48	1.22	0.31	0.1	-1.49	-1.41	-1.89	-1.9	-1.24	-1.67	-1.55	-1.01	-1.41	-1.61	-1.63	-1.64	-1.74	-1.68
OTTMUSG00000010657		chr4	+	145048229	145096626		16	1.45	1.27	1.4	0.99	1.27	1.16	-0.12	-0.01	-1	-1.1	-1.04	-1.65	-1.15	-1.3	-1.02	-0.91	-0.85	-0.89	-1.05	-1.66	-2.09	-0.53
OTTMUSG00000010965		chr4	+	144781569	144892028		16	1.91	1.51	1.81	1.51	1.72	1.7	0.33	0.21	-1.37	-1.8	-2.1	-2.37	-1.54	-1.87	-1.57	-0.92	-1.47	-1.59	-1.26	-1.68	-1.52	-0.93
OTTMUSG00000015743		chr2	-	150162431	150176504		15	1.9	1.37	1.2	1.1	1.2	1.27	0.46	0.6	-0.64	-0.76	-0.72	-1.35	-0.33	-0.66	-0.74	-0.46	-0.74	-0.87	-0.72	-0.8	-1.08	-1.37
Pcdhb10	NM_053135	chr18	+	37537647	37540488	HCP	16	0.31	0.56	-0.31	-0.16	0.01	0.15	-0.25	-0.45	-0.94	-1.36	-1.23	-1.1	-0.96	-0.99	-1.07	-1.05	-1.22	-1.07	-1.21	-1.26	-1.18	-0.9	75	58	60	155	279	62	49	42
Pcdhb11	NM_053136	chr18	+	37547391	37550701		16	0.38	0.65	-0.24	-0.1	0.08	0.23	-0.21	-0.42	-0.95	-1.39	-1.23	-1.16	-0.96	-1	-1.08	-1.06	-1.2	-1.08	-1.23	-1.3	-1.19	-0.92	43	32	124	539	479	78	54	40
Pcdhb12	NM_053137	chr18	+	37561776	37564146		16	0.47	0.74	-0.15	0	0.17	0.33	-0.13	-0.36	-0.92	-1.39	-1.18	-1.19	-0.92	-0.99	-1.05	-1.05	-1.16	-1.07	-1.23	-1.3	-1.19	-0.91	59	49	76	189	277	70	38	48
Pcdhb13	NM_053138	chr18	+	37568544	37570933	ICP	16	0.51	0.79	-0.09	0.06	0.22	0.37	-0.08	-0.32	-0.91	-1.37	-1.14	-1.2	-0.89	-0.99	-1.01	-1.04	-1.13	-1.07	-1.23	-1.28	-1.19	-0.9	1007	425	609	593	773	148	98	76
Pcdhb14	BC059821	chr18	+	37573630	37576771	ICP	16	0.54	0.81	-0.05	0.1	0.26	0.41	-0.04	-0.29	-0.89	-1.35	-1.11	-1.21	-0.87	-0.99	-0.98	-1.04	-1.1	-1.06	-1.23	-1.26	-1.19	-0.88	50	53	50	86	211	150	62	52
Pcdhb15	NM_053140	chr18	+	37599519	37602314	HCP	16	0.66	0.91	0.11	0.31	0.41	0.54	0.11	-0.14	-0.79	-1.25	-0.95	-1.18	-0.73	-0.94	-0.83	-0.97	-0.98	-1.02	-1.19	-1.13	-1.13	-0.8	397	189	345	546	1163	537	149	128
Pcdhb16	NM_053141	chr18	+	37603813	37608758	ICP	16	0.67	0.91	0.13	0.34	0.42	0.56	0.12	-0.11	-0.76	-1.23	-0.92	-1.16	-0.7	-0.93	-0.8	-0.95	-0.96	-1.01	-1.17	-1.08	-1.11	-0.79	84	60	265	924	2581	451	123	83
Pcdhb17	NM_053142	chr18	+	37610994	37614263	HCP	16	0.67	0.91	0.16	0.4	0.45	0.58	0.14	-0.07	-0.71	-1.18	-0.87	-1.12	-0.64	-0.91	-0.74	-0.92	-0.93	-0.99	-1.14	-1	-1.07	-0.75	35	37	53	158	528	129	63	36
Pcdhb18	NM_053143	chr18	+	37615438	37620477	HCP	16	0.68	0.91	0.18	0.44	0.46	0.59	0.16	-0.04	-0.68	-1.15	-0.83	-1.1	-0.61	-0.89	-0.7	-0.9	-0.91	-0.98	-1.12	-0.95	-1.05	-0.73	32	34	39	57	95	55	37	41
Pcdhb19	NM_053144	chr18	+	37622971	37627685	HCP	16	0.69	0.91	0.22	0.5	0.49	0.62	0.18	0	-0.63	-1.1	-0.78	-1.06	-0.55	-0.87	-0.64	-0.86	-0.87	-0.95	-1.09	-0.87	-1.01	-0.7	34	44	51	60	126	43	37	41
Pcdhb20	NM_053145	chr18	+	37630237	37633632	HCP	16	0.72	0.91	0.25	0.56	0.52	0.65	0.21	0.05	-0.59	-1.06	-0.73	-1.02	-0.5	-0.84	-0.59	-0.82	-0.84	-0.94	-1.07	-0.81	-0.97	-0.67	53	52	122	369	731	196	98	55
Pcdhb21	NM_053146	chr18	+	37639625	37642337	HCP	16	0.77	0.93	0.31	0.63	0.58	0.69	0.26	0.11	-0.55	-1.02	-0.68	-0.98	-0.45	-0.8	-0.54	-0.78	-0.82	-0.91	-1.05	-0.77	-0.93	-0.64	43	49	101	420	590	278	82	65
Pcdhb22	NM_053147	chr18	+	37644326	37647393	HCP	16	0.79	0.93	0.33	0.66	0.6	0.72	0.28	0.15	-0.53	-1	-0.65	-0.95	-0.42	-0.78	-0.52	-0.76	-0.81	-0.9	-1.03	-0.75	-0.89	-0.61	262	161	617	448	686	403	490	294
Pcdhb9	NM_053134	chr18	+	37526828	37529883		16	0.22	0.43	-0.39	-0.23	-0.06	0.05	-0.3	-0.47	-0.91	-1.3	-1.21	-1	-0.95	-0.96	-1.03	-1.04	-1.22	-1.05	-1.18	-1.19	-1.14	-0.86	33	41	45	43	59	49	43	35
Ptgds2	NM_019455	chr6	-	65048941	65074308	ICP	15	1.48	0.87	1.07	1.28	1.67	1.35	0.44	0.9	-0.62	-0.33	-0.66	-0.59	-0.21	-0.72	-0.6	-0.81	0.25	0.05	-0.04	-1.24	-0.79	-0.94	72	77	68	103	148	67	106	91
Rex2	NM_009051	chr4	+	145896305	145904591		16	1.86	1.22	1.59	1.76	1.71	1.62	0.37	0.1	-1.62	-1.69	-1.78	-2.03	-1.3	-1.67	-1.6	-0.98	-1.5	-1.83	-1.56	-1.7	-1.38	-1.79	22785	19504	6037	657	8301	827	1225	1753
Rsl1	BC103788	chr13	+	67672278	67682593		15	1.12	1.17	1.22	1.11	1.51	1.35	0.75	0.81	-0.3	-0.27	-0.33	-0.62	0.05	-0.8	0.07	0.07	-0.55	-0.61	-0.45	-0.74	-0.64	-0.66	1122	1380	1017	822	689	1015	923	890
Taf7	BC029673	chr18	-	37766877	37770140	HCP	16	2.1	1.34	1.3	1.83	1.52	1.47	1.15	1.14	-0.18	-0.71	-0.15	-0.33	0.04	-0.03	-0.32	-0.23	-0.82	-0.82	-0.85	-0.97	-0.65	-0.3	11829	11892	5259	3272	5981	10646	6756	11236
Tgfbi	AK155828	chr13	+	56619224	56648961	HCP	4	0.21	0.16	0.67	-0.22	-0.6	-0.1	0.12	0.18	1.59	1.36	1.22	1.12	1.16	1.25	1.06	1.48	1.2	1.41	1.01	1.61	1.4	1.24	4552	1249	1581	8973	28068	10314	4615	1007
Uqcrb	NM_026219	chr13	-	67336369	67341099	HCP	16	1.64	1.39	1.65	1.55	1.8	1.68	0.26	0.44	-0.86	-1.46	-1.05	-1.52	-0.6	-1.28	-0.95	-1	-1.17	-1.22	-1.07	-1.33	-1.28	-1.04	11818	24681	22439	14651	26771	17747	16032	18006
Zfp120	BC013500	chr2	-	149805847	149828119		16	1	0.82	0.34	0.59	0.28	0.22	-0.18	-0.07	-0.83	-0.83	-0.99	-1.04	-1.13	-1.26	-0.93	-0.96	-1.25	-1.15	-1.16	-1.04	-1.05	-1.12	3137	2550	1886	2212	1436	2464	1530	1361
Zfp708		chr13	-	67568493	67580642	HCP	15	1.73	1.45	1.6	1.85	2.2	1.66	0.62	0.78	-0.38	-0.51	-0.39	-0.96	0.03	-0.79	-0.07	-0.13	-0.66	-0.6	-0.42	-0.8	-0.82	-0.95
Zfp759		chr13	+	67627324	67640883	ICP	15	1.29	1.27	1.4	1.37	1.82	1.4	0.71	0.84	-0.3	-0.35	-0.28	-0.66	0.1	-0.78	0.04	0.01	-0.54	-0.6	-0.34	-0.73	-0.72	-0.77
Zfp97	NM_011765	chr17	+	16826008	16851462		16	2.11	1.64	1.31	1.62	1.73	1.84	0.6	0.07	-1.11	-1.64	-1.53	-1.65	-0.62	-1.07	-0.97	-1.18	-0.78	-1.22	-0.94	-1.53	-1.53	-0.75	7925	6038	4685	2531	2665	2628	3065	2468
