# Supplementary material for: Replication Timing: A Fingerprint for Cell Identity and Pluripotency
Source: PLoS Comput Biol. 2011 Oct 20;7(10):e1002225. doi: 10.1371/journal.pcbi.1002225 (PMC3197641; doi:10.1371/journal.pcbi.1002225)
Supplement: Table S5 — Human pluripotency fingerprint regions. Genomic locations (from build hg18) and average replication timing values for the top 200, 100, and 20 pluripotency fingerprint regions for human cell types. (XLSX) [file pcbi.1002225.s018.xlsx]

## Sheet: Top200
Domain	CHR	START	END	BG01ES.R1	BG02ES.SP2	BG02ES.R1	H1ES.R1	H1ES.R2	H1ES.R3	H7ES.R1	H7ES.R2	H7ES.R3	H7ES.R4	H7ES.R5	H7ES.R6	H9ES.R1	iPS4.R1	iPS4.R2	iPS5.R1	iPS5.R2	BG01NP.R1	BG01NP.R2	C0202Lymph.R1	C0202Lymph.R2	GM06990Lymph.R1	GM06990Lymph.R2	DE2.R1	DE2.R2	DE4.R1	DE4.R2	ISL1.R1	ISL1.R2	SmoM.R1	SmoM.R2
66	chr1	17784165	17965808	1.57486	1.42386	1.2512	1.609	1.27345	1.33876	1.46369	1.22754	1.47924	1.17283	1.50553	1.40316	1.45934	1.60371	1.39313	1.27771	1.60196	0.342553	0.540252	-0.333104	-0.341759	-0.248574	-0.2765	0.952545	1.04128	0.501176	0.611453	0.577746	0.948659	0.69417	0.300739
69	chr1	18279380	18464025	0.442502	0.28581	0.00509197	-0.0596299	0.104252	0.484752	0.625355	0.570757	0.215451	0.181386	0.545284	0.506009	0.675526	0.376146	0.155271	0.948107	0.652656	-0.440106	-0.764055	-0.886066	-1.04112	-0.507312	-0.567431	-0.366411	-0.131103	0.212115	-0.00821967	-0.599148	-0.489927	-0.385689	-0.522724
70	chr1	18464025	18660064	0.854563	0.636217	0.379615	0.596508	0.635242	1.04901	0.976046	0.865472	0.295685	0.602433	1.15921	1.09156	1.10967	0.647831	0.438003	0.985662	1.22455	0.0259249	-0.51455	-0.833139	-0.968099	-0.499098	-0.624697	-0.0270385	-0.0507671	0.280058	0.328135	-0.319359	-0.515054	-0.53434	-0.480118
453	chr1	99689941	99851457	-0.54276	-0.816716	-0.935825	-0.933964	-0.92788	-0.586561	-0.460798	-0.604987	-0.62177	-0.859485	-1.14309	-0.903892	-0.850327	-0.428378	-0.585002	-0.719959	-1.12931	0.225509	-0.35348	0.361616	0.26629	0.447057	0.361913	-0.548506	-0.810092	0.853802	0.708552	0.365305	0.339453	-0.215716	0.770926
630	chr1	164367819	164590306	-0.596842	-0.866812	-0.946141	-0.810733	-0.974702	-0.945865	-0.914483	-1.05183	-0.944685	-0.959251	-1.12078	-0.924405	-0.988283	-1.12185	-0.985858	-0.90697	-0.938846	-0.440656	-0.725746	-0.442556	-0.449227	-0.44467	-0.489486	-0.679181	-0.823126	-0.427493	-0.582469	-0.49971	-0.659363	-0.833111	-0.478362
713	chr1	182198337	182414218	0.462859	-0.130402	-0.158495	-0.115447	-0.0224423	0.299183	-0.10493	0.736772	-0.422634	-0.551951	0.288755	-0.0136347	0.0478318	0.145252	0.108708	0.12863	-0.113126	0.916506	1.23123	0.96662	1.04173	0.811866	0.79143	0.377329	0.402031	1.27986	1.1835	1.17595	1.06918	1.30389	1.34329
720	chr1	183504297	183685505	-0.156669	-0.458354	-0.410531	-0.341029	-0.526245	-0.237094	-0.40325	-0.34947	-0.968514	-1.05583	-0.782583	-0.835583	-0.379037	-0.133789	-0.395305	-0.239864	-0.793075	0.162575	-0.0036405	0.534805	0.440201	0.162738	0.122613	0.476679	-0.169994	0.264459	0.407136	0.121764	0.0149286	0.472817	0.488443
746	chr1	190660782	190887628	-0.571003	-0.966639	-0.737565	-0.727765	-0.621341	-0.490157	-0.596558	-0.694208	-0.775589	-0.704328	-1.07335	-0.727849	-0.947519	-0.888645	-0.614054	-0.739212	-0.193604	0.648658	0.535715	1.69258	1.46783	0.811782	0.736701	-0.172634	-0.597805	0.125778	0.113281	0.92008	0.744671	0.302568	0.614035
829	chr1	209110283	209345042	-0.650044	-0.819422	-0.884122	-0.558523	-0.658643	-0.633827	-0.94975	-0.619834	-0.884502	-1.19769	-1.32165	-0.986055	-0.933077	-0.916929	-0.639909	-0.836695	-1.10873	0.339181	-0.171232	-0.00561281	0.135931	-0.111345	-0.18304	-0.567088	-0.612691	0.0883574	0.0316069	0.101188	-0.0786763	-0.386488	-0.20758
833	chr1	210007571	210235514	-0.155959	0.202523	0.0239251	0.0525644	0.130336	0.278384	0.211297	0.72061	-0.322522	-0.16463	-0.00382279	-0.038556	0.0901639	-0.175445	0.251148	-0.130339	-0.694761	0.912612	0.661233	2.03729	1.61595	1.20933	1.10609	0.720027	0.631561	1.51538	1.302	1.30102	1.11191	1.16508	1.42194
834	chr1	210235514	210449722	0.186548	0.579672	0.394669	0.492454	0.395357	0.607259	0.636912	1.00807	0.327696	0.391133	0.77601	0.61958	0.543444	0.272101	0.567515	0.335858	-0.212869	1.27758	1.0282	2.14996	1.72398	1.11913	1.17933	1.21277	0.947233	1.4507	1.29781	1.0759	1.10236	1.00371	1.19368
873	chr1	218272674	218491680	0.840594	0.429758	0.247888	1.0717	0.590867	0.507097	1.05992	0.216983	0.598074	1.00681	0.520999	0.947887	0.738351	0.847748	0.438423	0.790645	1.30519	-0.19413	-0.0661183	-0.218743	-0.266427	-0.0282333	0.00751095	0.0116236	-0.139174	0.11746	-0.105192	0.360696	0.286989	-0.306514	-0.00283996
997	chr1	245143183	245432151	1.08897	1.00107	0.911576	1.1778	0.878768	0.835075	0.969437	0.605978	1.07959	0.757859	0.951063	1.11228	1.07453	0.94653	0.865581	0.936286	0.891593	0.245843	0.197757	0.358301	0.326406	0.363913	0.331622	0.945964	0.916101	0.121637	0.481975	0.23941	0.558643	-0.0299566	-0.00480559
1021	chr10	3541191	3729936	-0.882041	-1.18285	-1.09107	-0.962174	-0.867963	-0.718525	-1.04815	-0.906517	-0.921898	-0.950973	-1.01175	-0.743818	-1.24363	-1.22821	-0.632238	-1.03292	-0.213669	0.154524	-0.517281	0.493354	0.274536	0.272417	0.301605	-0.135487	-0.288139	0.382306	0.522722	0.4207	0.524044	1.17707	0.821818
1022	chr10	3729936	3890520	-0.854339	-1.2115	-1.1159	-0.877489	-0.845092	-0.583659	-1.0613	-0.844976	-0.674284	-1.02431	-1.16539	-0.9547	-1.1878	-1.24381	-0.388243	-1.04656	-0.237771	0.236888	-0.55446	1.19282	0.892841	0.901323	0.864688	0.858714	0.614365	0.968577	0.868559	0.87798	1.10093	1.16234	1.1968
1023	chr10	3890520	4136302	-1.01771	-1.1171	-0.886756	-0.813176	-0.735593	-0.661638	-1.12841	-0.899683	-0.799131	-0.84895	-0.903936	-0.603873	-1.16337	-1.14149	-0.57038	-1.03194	-0.644505	-0.0419532	-0.706953	0.883125	0.598918	0.574281	0.519087	0.336756	0.115701	0.480489	0.803137	0.71783	0.642686	0.947863	0.968492
1074	chr10	14690799	14911202	0.32375	0.382085	0.0851247	0.317938	0.322845	0.50885	0.338277	0.607209	-0.180966	-0.609267	0.0186722	-0.420574	0.295388	0.0955946	0.620964	0.313043	0.5117	1.33712	1.17218	1.53439	1.3146	1.04486	1.00927	0.987399	0.553987	0.870583	1.21451	1.06867	1.05954	0.826533	0.926364
1222	chr10	53131967	53397580	0.203059	0.375077	0.374389	0.37191	0.2224	0.256272	0.561424	-0.166624	0.67053	0.110561	0.579254	0.194681	0.966317	1.0575	0.385895	0.557382	0.432886	-0.907999	-0.664629	-0.909867	-1.12405	-0.985348	-0.942898	-0.445532	-0.284796	-0.640995	-0.790933	-0.9049	-0.590788	-0.81442	-0.90402
1223	chr10	53397580	53691277	0.473633	0.572041	0.69615	0.402344	0.204419	0.259998	0.768645	0.221782	1.16471	0.918977	1.09755	1.21144	0.962475	0.930004	0.505396	0.555099	0.85812	-1.06184	-0.850577	-0.871366	-1.03036	-0.935194	-0.942398	0.0119788	-0.169418	-0.60518	-0.717481	-0.532873	-0.648998	-0.750003	-0.512269
1228	chr10	54793014	55063238	1.16505	0.962898	0.237835	0.934694	0.526269	0.17892	0.997627	0.252296	1.24043	0.224281	0.973237	1.20718	1.12925	1.32635	0.976397	0.886152	1.19361	-0.996613	-0.839502	-0.966356	-1.06077	-0.948815	-0.901359	-0.418799	-0.740327	-0.904857	-0.969624	-0.877293	-0.740397	-0.722214	-0.584734
1229	chr10	55063238	55349363	0.426101	0.093115	-0.530976	-0.0301439	-0.099931	-0.366076	0.384141	-0.214959	0.167859	-0.641308	0.145743	-0.242283	0.337605	0.950211	0.322455	0.541401	0.0858871	-1.16595	-0.941208	-0.795007	-0.961486	-0.838538	-0.761962	-0.940385	-0.757545	-0.674438	-1.08508	-0.856008	-0.860714	-1.01236	-0.997699
1285	chr10	69213664	69497394	1.55982	1.16546	1.5096	1.35805	1.14361	0.868181	1.15331	0.818132	1.67429	1.80746	1.28684	1.15637	1.13177	1.49097	1.30037	1.12841	1.88303	0.541203	0.612325	0.920422	0.710203	0.716124	0.681608	0.413651	0.502681	-0.16259	-0.14847	0.484384	0.544801	0.260405	0.00623807
1484	chr10	112532246	112744605	-0.224853	-0.32096	-0.495771	-0.111632	0.434703	0.308042	-0.128041	0.851688	-0.64269	-0.49877	-0.566665	-0.544257	-0.566283	-0.263326	0.399431	0.178913	-0.359094	1.14968	1.21549	1.8398	1.38658	0.950282	0.955122	0.905437	0.729422	1.16745	1.23043	1.23698	1.31373	1.03019	1.18271
1485	chr10	112744605	112950973	-1.07874	-0.946883	-1.08526	-0.795048	-0.461692	-0.650293	-1.19928	-0.0901969	-0.647517	-0.909468	-1.17668	-0.761622	-1.04019	-1.16118	-0.71192	-0.820901	-1.36748	0.592785	0.354381	1.0763	0.994781	1.01399	1.05438	-0.681084	-0.674175	0.41903	0.365285	0.364616	0.367309	0.285302	0.408958
1748	chr11	34485584	34612079	0.381624	0.198078	-0.440821	-0.171052	0.217277	0.0740082	-0.137082	0.424601	-0.750002	-1.08956	-0.365005	-0.980499	-0.0418796	-0.481424	0.185244	0.495573	0.0139112	1.47406	1.22259	1.1621	1.0726	0.936618	0.939032	0.589652	0.712728	1.01658	1.1533	0.987793	0.935855	1.18	1.21439
1749	chr11	34612079	34820098	0.0447282	-0.0110573	-0.50437	-0.441349	0.00331022	-0.119901	-0.271116	0.173119	-0.455278	-0.8885	-0.616746	-0.684638	-0.169751	-0.807092	0.0355468	0.147262	-0.269616	1.40493	0.994934	1.47869	1.30024	1.12048	1.01937	0.339753	0.103926	0.688575	1.01258	0.558663	0.590287	1.23314	1.20084
1750	chr11	34820098	35057858	-0.253622	-0.150973	-0.431843	-0.556559	-0.335186	-0.0602232	-0.0323627	0.300173	-0.801731	-0.631054	-0.627494	-0.709257	-0.485845	-0.658031	0.243909	-0.337946	-0.552907	1.22607	0.904429	1.87166	1.35774	0.930108	0.904963	0.642228	0.440487	0.94473	0.854205	0.483538	0.674443	1.05067	1.31724
1751	chr11	35057858	35238569	-0.204545	-0.111149	-0.483	-0.51277	-0.31147	0.0452593	0.146078	0.393246	-0.289345	-0.338131	-0.571486	-0.543065	-0.584385	-0.54014	0.463852	-0.731103	-0.737402	1.45973	1.09702	2.15043	1.45785	0.878553	0.931024	0.902247	0.876322	0.913426	1.00431	1.08428	1.05076	1.10648	1.24946
1752	chr11	35238569	35394016	-0.0734384	-0.119273	-0.436577	-0.453097	-0.266643	0.134703	-0.0762758	0.305191	-0.608773	-0.742438	-0.504849	-0.724938	-0.59123	-0.646012	0.327897	-0.824055	-0.931149	1.6595	1.33307	2.1256	1.55886	1.17263	1.23729	0.929438	0.509603	0.982176	1.01634	1.17125	1.27183	1.19618	1.42132
1753	chr11	35394016	35558983	0.283374	0.086181	-0.267672	-0.0713335	0.0326664	0.19257	-0.260847	0.226376	-0.144305	-0.138954	-0.261633	-0.384936	-0.471916	-0.715749	0.308486	-0.503248	-0.735917	1.61749	1.48364	1.39562	1.19257	1.15757	1.12716	0.367562	0.14953	0.873496	0.94655	1.33725	1.23893	1.52023	1.70348
1904	chr11	76796367	77065521	1.76211	1.34838	1.57691	1.68708	1.56653	1.29575	1.4197	1.59528	1.42937	1.49375	1.52191	1.68707	1.35491	1.73551	1.28455	1.39608	1.868	1.16818	1.16434	1.12767	0.998412	0.816469	0.772357	1.03832	0.973987	0.408738	0.752303	1.14737	0.979239	1.28009	1.03359
1946	chr11	85556636	85786441	0.589346	0.342118	0.550235	0.416067	0.552737	0.63698	0.378871	0.874559	-0.0317905	0.632456	0.374009	0.668886	0.214894	0.143928	0.913617	0.583529	0.564757	1.07732	0.985952	1.83728	1.2524	1.00278	1.05625	1.1023	0.78644	1.36126	1.19993	1.29703	1.212	1.12017	1.58411
1947	chr11	85786441	85943731	0.250692	-0.115076	0.0041623	0.00287246	0.229621	0.232089	-0.14196	0.437615	-0.573383	-0.147298	-0.158771	-0.263069	-0.30619	-0.377571	0.682156	0.591486	0.571095	1.3392	0.849219	1.94643	1.41229	1.1366	1.15754	0.730964	0.565274	1.43452	1.25082	1.44424	1.13659	1.42218	1.55129
2043	chr11	110025631	110254912	-1.16339	-1.19196	-1.11765	-0.934402	-0.556103	-0.706156	-1.3429	-0.576381	-0.925258	-1.12792	-1.21856	-0.720394	-1.26919	-1.22303	-0.893541	-1.21315	-1.31257	-0.321091	-0.62923	0.752007	0.727459	0.342616	0.247946	-0.497092	-0.512836	-0.0450158	0.124637	-0.0746451	-0.152643	0.00049615	0.292534
2075	chr11	115725641	115863063	1.6736	0.894906	1.08562	0.954891	0.692522	0.967422	1.14615	1.15591	0.793275	0.929206	0.692218	0.414949	0.99622	1.44054	1.1458	1.08779	1.70558	0.185828	-0.124541	-0.136667	-0.135034	0.231165	0.175842	0.0219137	0.312153	0.551575	0.706214	0.0527103	-0.101559	0.00466402	0.141554
2076	chr11	115863063	116005322	2.00733	1.20046	1.41606	1.37445	1.00382	1.14175	1.43298	1.35578	1.15206	1.22152	1.06527	0.792948	1.28438	1.35579	1.36786	1.25814	1.82022	0.808767	0.374448	0.355274	0.452494	0.586067	0.515618	0.0501183	0.257267	0.710304	0.788882	0.435311	0.453513	0.418613	0.60708
2135	chr11	127397288	127609636	-0.702039	-1.0767	-1.20218	-0.930054	-0.86002	-0.494028	-1.31955	-0.196363	-0.843103	-0.951155	-1.35158	-0.902532	-1.19124	-1.17534	-0.9574	-1.1375	-1.42145	0.220901	0.2326	0.579767	0.591302	0.739385	0.687158	-0.738122	-0.500818	-0.206281	-0.0510123	0.087437	0.258153	1.02105	0.425583
2136	chr11	127609636	127793207	0.303034	-0.579025	-1.10867	-0.794871	-0.631427	-0.351791	-0.655081	-0.159791	-0.805535	-1.08669	-0.7311	-1.11617	-0.408383	-0.647056	-0.438728	-0.414361	-0.888949	0.278162	0.707977	1.45265	1.27091	1.11349	1.13317	0.264153	0.0383569	0.315218	0.654452	0.653194	0.990186	1.16521	0.684647
2254	chr12	19100067	19423276	1.2649	1.12242	1.03997	0.985015	0.871177	0.530146	1.47445	0.882822	1.22084	0.84358	1.25966	0.792935	1.27223	1.7951	1.25341	1.37991	1.65397	0.540428	0.717197	-0.849226	-1.04369	-0.824615	-0.757482	0.345094	0.404451	-0.0293051	0.172216	-0.13595	-0.0806218	0.0379772	0.142681
2255	chr12	19423276	19760514	1.44575	1.26846	1.46531	1.17406	0.935674	0.801717	1.11602	0.85235	1.30881	1.56208	1.18735	1.44185	1.18336	1.58421	1.32445	1.13908	1.96417	0.623257	0.720009	-0.868515	-1.06289	-0.310114	-0.417531	0.783863	0.754693	0.00574678	0.120613	-0.0684609	0.0215199	-0.00379167	0.207194
2275	chr12	24615453	24809846	0.0740468	-0.341188	-0.63142	0.53869	0.559621	0.705769	-0.303596	0.213578	0.210581	-0.622513	-0.122406	-0.510644	-0.111551	-0.155355	0.475689	-0.293327	-0.371272	0.897399	1.48099	1.36387	1.13059	0.805151	0.869816	1.11946	0.793596	1.24808	1.24581	0.752533	0.799664	0.915561	1.11806
2276	chr12	24809846	25064706	0.330657	-0.133034	-0.292684	0.412269	0.489614	0.747396	0.0688472	0.375716	0.263239	-0.131477	0.0742212	0.37914	-0.131034	0.0513583	0.773322	-0.100324	0.507097	1.16238	1.39933	1.84014	1.29498	1.08627	1.09541	1.03377	0.883151	1.16085	1.17188	0.652308	0.561472	0.99177	1.37627
2277	chr12	25064706	25313449	0.237427	-0.143558	-0.259234	0.279194	0.325281	0.352373	0.254943	0.305977	0.0380347	-0.28177	-0.0629018	-0.131189	-0.3316	0.0730437	0.802583	-0.117442	0.323911	1.28579	1.14779	1.91561	1.32512	0.887724	1.00616	0.933974	0.71659	1.13047	1.0921	0.530323	0.597004	0.973941	1.26627
2278	chr12	25313449	25617191	-0.362082	-0.562175	-0.642367	0.0173668	0.041059	-0.235828	-0.217949	-0.0588583	-0.567005	-0.867854	-0.810407	-0.792622	-0.86653	-0.427224	0.338752	-0.573965	-0.77806	1.01033	0.864394	1.92846	1.3637	0.71627	0.770862	0.402667	0.241178	1.06633	1.05408	0.522367	0.785437	0.957802	1.27747
2279	chr12	25617191	25831980	-0.693879	-0.954537	-0.993954	-0.522068	-0.385864	-0.485837	-0.85209	-0.64881	-0.734623	-0.792292	-1.01199	-0.782735	-1.0845	-0.819667	-0.272004	-1.11722	-1.25574	0.882057	0.699433	0.833945	0.750903	-0.184678	-0.187873	0.107951	-0.234701	1.09153	0.900514	0.377795	0.617928	0.681837	1.29011
2280	chr12	25831980	26064506	-0.201122	-0.644191	-0.701476	-0.0673855	-0.0700285	-0.319573	-0.360729	-0.476569	-0.668064	-0.937461	-0.768842	-0.752823	-0.722474	-0.41505	-0.161135	-0.751152	-1.05933	1.10991	0.942139	0.499835	0.523815	-0.0301681	-0.0645322	0.335813	0.0369416	1.1272	0.878222	0.874199	0.819179	0.924588	1.46807
2281	chr12	26064506	26341763	0.57077	-0.232391	-0.464823	0.576566	0.314386	-0.263343	0.110004	-0.287044	-0.333539	-0.745399	-0.169307	-0.654958	-0.354883	0.253355	0.182332	0.0239752	-0.715365	1.17712	1.2072	1.25831	1.1646	0.745084	0.743484	0.370622	0.39443	1.21872	1.02896	0.880772	1.03044	1.07065	1.38906
2530	chr12	88756226	88919895	-1.12999	-1.09152	-1.01508	-1.04165	-0.770275	-0.587829	-1.34591	-0.556031	-0.86531	-1.19386	-0.972159	-0.893154	-0.994509	-1.27226	-1.13596	-1.41976	-0.991823	0.381036	-0.0028812	0.012102	0.169053	0.86627	0.823282	-0.9003	-1.06529	-0.204222	-0.35527	0.803583	0.630099	0.916004	0.94134
2544	chr12	91757917	92008166	-0.246889	-0.0416433	-0.464553	-0.142411	-0.312844	0.0317588	0.350082	-0.143604	-0.479277	-0.652603	-0.138524	-0.482234	0.218633	0.0923458	0.421923	0.42284	-0.108415	0.515024	0.348454	1.82093	1.6861	0.951071	0.968108	0.929484	0.539951	0.979471	1.01432	0.722032	0.745748	1.01313	1.30084
2560	chr12	95123126	95300080	-0.169493	-0.0800818	-0.254213	0.284249	0.212808	-0.0213462	-0.0614295	0.227678	-0.985969	-0.41364	-0.464778	-0.616513	-0.263771	-0.160077	0.115075	0.0945543	-0.315576	0.742679	0.832693	1.20018	1.40824	1.07954	1.1227	0.408642	0.211197	1.18444	1.10958	0.392291	0.429403	0.766382	1.00191
2561	chr12	95300080	95538036	-0.180525	0.0411519	-0.0871645	0.205645	0.274347	0.0887865	-0.233703	0.175316	-0.5447	-0.560211	-0.435831	-0.550969	-0.130908	-0.246137	0.100574	-0.281682	-0.157458	1.11263	1.01148	1.37809	1.45731	1.0338	1.04752	0.765629	0.547933	1.20937	0.81752	0.198601	0.282525	0.581794	0.707676
2605	chr12	104410137	104569038	-0.888765	-0.665804	-1.15208	-0.901081	-0.967842	-0.511685	-1.30114	-0.413764	-0.881992	-0.999174	-1.23627	-1.02352	-0.938833	-0.89936	-0.461418	-1.03027	-1.15473	1.23274	0.545358	0.250098	0.679711	0.331464	0.269489	-0.499923	-0.270751	0.233525	0.408892	-0.197463	-0.205873	0.987006	0.994688
2606	chr12	104569038	104737025	-1.18075	-0.797971	-1.3948	-1.06533	-0.737776	-0.318013	-1.38786	-0.290306	-1.04402	-1.15961	-1.11384	-0.91527	-1.01541	-1.28642	-0.710469	-1.36365	-1.43212	1.26511	0.661166	-0.393946	0.106796	-0.147611	-0.191527	-0.0490451	-0.118146	0.566698	0.742457	0.188959	0.150427	1.06383	1.08729
2801	chr13	30136102	30289282	-0.635769	-0.0929719	-0.475026	0.000687161	0.0526845	0.0361189	-0.326132	0.519622	-0.592469	-0.74566	-0.214641	-0.645678	-0.154363	-0.671844	-0.0878165	-0.541765	-0.749285	1.11563	0.718679	1.89951	1.75995	1.26065	1.27033	0.126236	-0.102762	0.867792	0.546033	0.696797	0.85978	1.18193	1.40832
2802	chr13	30289282	30464895	-0.806115	-0.271895	-0.749915	-0.407045	-0.337087	-0.233274	-0.673148	0.164573	-0.817314	-0.985889	-1.00426	-0.973964	-0.440668	-0.88604	-0.247632	-0.922615	-0.792712	1.07028	0.590445	1.55272	1.61208	1.03195	1.01165	-0.37825	-0.458512	0.707197	0.680209	0.725712	0.728461	1.17839	1.4632
2879	chr13	45465616	45668573	-0.387862	-0.321714	-0.57901	-0.11986	-0.297632	-0.0714493	-0.316514	-0.0136785	-0.859832	-0.968321	-0.742921	-0.796499	-0.545614	-0.658561	0.371901	-0.979086	-0.919068	1.06124	0.980472	0.83071	1.19346	0.996216	1.05779	0.0134569	-0.0435279	0.565939	0.591766	1.14955	0.965068	0.493204	0.826861
2880	chr13	45668573	45851692	-0.0946168	-0.303663	-0.531025	-0.620998	-0.641247	-0.473152	-0.322703	-0.332677	-0.740062	-0.783352	-0.873802	-0.777901	-0.587524	-0.651897	0.302518	-1.04308	-0.757673	0.961908	0.863092	0.860408	1.13981	1.14011	1.10426	0.228829	-0.0823584	0.351627	0.395682	1.21439	1.11196	0.643787	1.11435
2881	chr13	45851692	46062853	0.0784482	-0.0958182	-0.294974	-0.648361	-0.657123	-0.391212	-0.252986	-0.382042	-0.703469	-0.623811	-0.287497	-0.33076	-0.252537	-0.486483	0.170252	-0.908321	-0.433814	0.66631	0.648018	0.909586	1.01104	0.974918	0.940783	0.388494	0.249079	0.360569	0.27371	0.749176	0.738024	0.784329	0.972528
2882	chr13	46062853	46253433	0.0339802	-0.210185	-0.442898	-0.629775	-0.731223	-0.467788	-0.554643	-0.400126	-0.514562	-0.431419	-0.490683	-0.33335	-0.22329	-0.533987	0.136084	-0.832314	-0.31034	0.77593	0.626699	0.613135	0.943046	1.05596	1.14394	0.213347	0.245864	0.191835	0.150867	0.986755	1.22597	0.748625	1.02264
2883	chr13	46253433	46429930	-0.292382	-0.43712	-0.700341	-0.739156	-0.841127	-0.71105	-0.835536	-0.65246	-0.52434	-0.465439	-0.726705	-0.623465	-0.450266	-0.640315	-0.155449	-0.941909	-0.396423	0.398572	0.108719	0.0450562	0.480347	0.700269	0.657259	-0.248728	-0.453099	-0.290819	-0.152145	0.739258	0.860399	0.941569	0.848874
3093	chr13	96595771	96734563	-0.727275	-1.02504	-1.1041	-1.18648	-1.18705	-0.634906	-1.26738	0.17055	-0.728282	-0.69764	-0.886796	-0.67519	-0.886241	-1.42315	-0.620325	-1.62139	-1.1758	0.610575	-0.0415931	-0.247202	-0.139982	-0.149955	-0.141738	-0.0698583	-0.170464	-0.209954	0.155083	0.31803	0.582361	0.118149	0.400646
3343	chr14	58717824	58889100	-0.13797	-0.265806	-0.569673	-0.931767	-0.896033	-0.121584	-0.613663	-0.0305867	-0.932299	-1.13192	-0.870942	-0.904293	-0.303225	-0.339056	-0.107779	-1.07898	-0.863701	0.596642	0.442675	1.34161	1.35402	0.543912	0.495149	0.0132205	-0.202283	0.878965	0.247446	0.850255	0.930174	1.24222	1.31915
3350	chr14	60139880	60438840	1.41823	0.940154	0.958071	1.08302	1.01391	0.933987	1.09629	1.10136	1.06223	0.782666	1.3066	1.00913	1.36426	1.29218	0.967049	1.31686	1.25677	0.470594	0.587076	-0.124583	0.2826	0.245791	0.270537	1.07306	0.804155	0.195285	0.608152	0.186279	0.344067	-0.43519	-0.464083
3592	chr15	24481975	24743198	1.00877	0.238766	0.2285	0.711894	0.0278901	-0.137101	0.826179	-0.311106	0.467687	1.10229	1.11559	1.32199	1.08912	1.00762	1.09454	0.592147	0.233263	-1.10047	-1.1214	-1.13107	-1.20656	-1.00317	-1.13811	0.223579	0.446229	-0.775028	-0.563648	-0.85941	-0.876781	-0.81447	-1.2443
3642	chr15	36500900	36706164	-0.851438	-0.719794	-1.01669	-0.502855	-0.576398	-0.333425	-1.12727	-0.220023	-0.782114	-0.985242	-1.00648	-0.890807	-0.718861	-1.21884	-0.651772	-1.37739	-1.21456	0.72655	0.236897	1.1761	1.26955	0.68116	0.664135	0.00240346	-0.130887	1.12479	0.889802	0.315703	0.387934	0.327209	0.97413
3643	chr15	36706164	36921635	-1.06766	-0.905292	-1.15001	-0.883833	-0.924002	-0.597683	-1.45222	-0.441685	-0.566645	-0.838772	-1.1014	-0.837518	-1.00271	-1.40522	-0.786769	-1.43344	-1.20482	0.204603	-0.385656	1.08474	1.19859	0.725482	0.682688	-0.0660167	-0.288374	0.920971	0.882913	-0.0706001	0.0859664	0.541696	1.12823
3644	chr15	36921635	37164704	-1.26351	-1.01757	-1.1407	-1.18852	-1.16695	-0.858335	-1.36587	-0.510364	-0.752604	-0.964587	-1.18925	-0.944257	-1.08263	-1.37057	-1.0357	-1.33975	-1.1745	0.0324151	-0.630952	0.214322	0.62343	0.0726742	-0.0178998	-0.81461	-0.858371	0.537613	0.472749	-0.237777	-0.362211	0.629148	0.846275
3692	chr15	47835630	48098199	-1.05364	-0.84423	-1.18009	-1.13884	-1.06895	-1.15302	-1.41213	-1.1954	-1.21762	-1.27016	-1.45465	-1.22389	-0.923405	-0.97866	-0.563935	-0.945203	-1.395	-0.452496	-0.612469	-0.349999	0.0586091	-0.24374	-0.26425	-0.818981	-0.723822	-0.470765	-0.611946	-0.535154	-0.551283	0.362679	0.0486672
3727	chr15	56325978	56585159	-0.343148	-0.103665	-0.629707	0.100962	0.0773437	0.278882	-0.504946	0.754617	-0.342889	-0.873072	-0.469223	-0.62659	-0.00134267	0.0531954	0.285425	0.302693	-0.606447	0.933393	0.749337	0.80954	0.899776	0.932794	1.01091	0.982873	0.829497	0.829399	1.00833	1.16256	1.14185	1.38593	1.37501
3796	chr15	70500101	70813711	1.52417	1.32153	1.55026	1.43781	1.36199	1.30391	1.40095	1.57307	0.894115	1.61225	1.33801	1.32866	1.49926	1.58583	1.49857	1.39615	1.59497	1.03123	1.09713	0.631732	0.893316	0.696817	0.778564	1.29086	1.02914	0.992686	1.15486	0.861545	0.911033	0.833222	1.12926
3853	chr15	83925829	84141164	0.271171	0.442419	-0.154099	0.608607	0.520709	0.460377	0.125582	0.704457	-0.185423	-0.44296	0.109893	-0.210476	0.399605	0.310239	0.850917	0.41696	-0.265076	1.37992	1.31712	1.10976	1.53313	1.24101	1.2771	0.947227	0.775833	0.971366	1.27545	1.08021	1.08276	1.34297	1.28406
3949	chr16	4949819	5330821	1.30222	1.04604	1.31088	1.2747	1.04399	1.08146	0.982652	0.913695	1.44377	1.8976	1.49405	1.53726	1.31975	1.3991	1.35285	1.38452	1.59189	0.821375	0.638019	0.360683	0.755931	0.560977	0.528722	0.731554	0.597855	0.548002	0.581202	0.848021	0.54744	0.758764	0.730509
3966	chr16	8612925	8807776	1.75426	1.40952	1.5384	1.68683	1.40088	1.3906	1.45408	1.01011	1.58899	1.4831	1.51733	1.69778	1.81269	1.60957	1.57789	1.65746	1.46925	1.23229	1.07225	0.651927	1.04165	0.894448	0.891092	0.988819	0.983103	0.838193	0.764337	0.709395	0.826667	0.516143	0.640506
4689	chr18	13006645	13218428	0.345782	0.170905	0.146815	0.422324	0.332066	0.30006	0.104936	0.18965	-0.0396147	0.157299	0.321582	-0.124471	0.221204	-0.113548	0.823664	-0.00709023	0.318542	1.27135	1.24619	0.664635	1.16388	1.06047	0.927203	1.47589	1.12257	0.79501	1.19069	0.619734	0.806431	0.802124	0.700559
4690	chr18	13218428	13426242	-0.313407	-0.363859	-0.588946	-0.4901	-0.29033	-0.406506	-0.351731	-0.268106	-0.55223	0.0597894	-0.460002	-0.442745	-0.31787	-0.529849	0.257671	-0.443338	-0.074598	0.964824	0.962161	0.765627	1.1383	0.97078	0.893208	0.801485	0.971923	0.355482	0.803274	0.0876614	0.168794	0.413557	0.219242
4760	chr18	31450915	31712445	1.42108	1.21184	1.27836	1.19692	0.779205	0.412416	1.10379	0.774744	1.19307	1.24567	1.00839	0.846966	1.60485	1.19527	1.10514	1.27978	1.46734	0.0805648	-0.137136	-0.0603726	0.175168	0.301905	0.302547	0.688438	0.824067	-0.475767	0.0514356	0.278895	0.57207	0.255514	-0.115465
4761	chr18	31712445	31876837	1.60326	1.40529	1.63077	1.42619	1.0415	0.808306	1.25871	0.850236	1.59984	1.67446	1.37737	1.45205	1.6513	1.28063	1.10586	1.30109	1.74295	0.529864	0.411679	0.0812315	0.282465	0.57601	0.556326	0.682906	0.90212	-0.552398	-0.191902	-0.0361932	0.238256	0.0247252	-0.474988
4762	chr18	31876837	32139859	1.32279	1.43898	1.58927	1.34224	1.04911	0.681035	1.14438	0.889398	1.25313	1.59836	1.40526	1.50734	1.64263	1.34202	0.949891	1.49019	1.09625	0.779149	0.789618	0.208086	0.372443	0.572205	0.60389	0.357814	0.734532	-0.547869	-0.381152	-0.0567626	-0.121025	-0.170211	-0.276079
4806	chr18	41108470	41250343	-1.3425	-1.09467	-1.32336	-1.37128	-1.25035	-0.56129	-1.45591	-0.78464	-1.04414	-1.11196	-1.44697	-0.941776	-1.14494	-1.47744	-0.882368	-1.3559	-1.39953	0.197674	-0.244593	-1.11461	-0.834143	-0.279221	-0.38075	-0.112845	0.0337216	-0.287241	-0.18563	0.419299	0.565712	1.04884	0.881534
5352	chr2	29087261	29282416	-0.401014	-0.268428	-0.257009	-0.304913	-0.203224	-0.00552827	-0.213537	0.337223	-0.691812	-0.803636	-0.683547	-0.851493	-0.664962	-0.597394	0.103922	-0.641364	-0.911756	1.29122	1.27887	0.756066	0.729602	1.10885	1.14746	0.0908758	0.451537	0.687532	0.688616	0.394178	0.195114	1.09596	0.804288
5353	chr2	29282416	29445132	-0.810201	-0.97647	-0.965692	-0.770655	-0.834538	-0.495323	-0.874047	-0.297533	-1.0684	-1.13553	-1.0876	-1.02883	-1.12683	-1.02001	-0.32865	-1.10859	-1.14916	1.13882	1.16274	0.0913377	0.0334854	0.744226	0.785181	-0.175399	-0.511757	0.452255	0.256356	-0.0498706	-0.303864	0.700781	0.309022
5358	chr2	30071542	30256932	-0.750233	-0.705547	-0.870646	-0.748953	-0.800618	-0.333517	-0.324943	-0.158601	-0.672788	-1.08599	-0.877215	-0.872648	-0.655408	-0.634294	-0.220945	-0.681237	-0.857828	0.14418	0.82028	-0.157143	-0.11459	0.468301	0.455367	-0.0953678	-0.270283	0.535999	0.399146	0.511507	0.86278	0.250445	0.0905621
5416	chr2	43890750	44129324	1.45924	1.37747	1.30366	1.47684	1.14308	0.943526	1.60988	1.18427	1.438	1.61483	1.46432	1.48389	1.37795	1.30407	1.03535	1.25943	1.43369	0.877115	0.878865	0.901493	1.07639	0.89127	0.942791	0.820741	0.683156	0.621549	0.826348	0.0408338	0.115088	0.290673	0.457468
5425	chr2	45830396	46024171	-0.365604	0.143099	-0.22437	-0.0100027	-0.203879	-0.232944	-0.500164	-0.335811	-0.695168	-0.705502	-0.334024	-0.618442	-0.247409	-0.835954	-0.838287	-0.38414	-0.883578	0.824794	0.672546	1.15466	1.11232	0.774918	0.739813	-0.0374126	-0.187187	0.492721	0.500682	0.337576	0.227816	1.0954	0.892901
5426	chr2	46024171	46214281	-0.536489	-0.125218	-0.589714	-0.366027	-0.392961	-0.510523	-0.432302	-0.219384	-0.584965	-1.0405	-0.631919	-0.896804	-0.508703	-0.925603	-0.818384	-0.293811	-0.537128	0.89226	0.744183	1.3264	1.27743	0.895382	0.862084	-0.493596	-0.382575	0.387719	0.273252	0.314233	0.258875	1.26522	1.12778
5537	chr2	70728767	70950572	1.70106	1.40723	1.29827	1.40278	1.05448	1.16894	1.32637	1.33424	0.976029	1.03929	1.42549	1.53872	1.21161	1.4242	1.45128	1.35475	1.40968	0.782344	0.235274	0.784482	0.978766	0.410444	0.343842	0.9442	0.887294	0.593191	0.765165	0.47356	0.280795	0.485861	0.259797
5540	chr2	71483624	71683547	1.0423	1.09139	1.03822	0.916788	0.72912	0.834564	0.701992	1.03541	0.670441	1.11345	0.717093	1.04413	0.860185	0.658644	0.582766	0.677247	0.764627	-0.384569	-0.246854	0.0895393	0.163265	-0.0774835	-0.100563	0.718218	0.475048	0.473224	0.541181	0.00717321	0.337206	0.0482846	-0.185115
5914	chr2	160670543	160854683	-0.221317	-0.0371478	-0.25395	-0.173287	-0.252403	-0.422492	-0.180695	-0.250198	-0.376121	-0.832441	-0.725607	-0.755963	-0.291099	-0.220686	-0.272522	-0.31074	-0.835701	1.06351	0.757568	0.963177	0.864108	0.765059	0.795262	-0.259301	-0.225554	0.48807	0.543443	1.01852	0.913657	0.947951	0.857149
5915	chr2	160854683	161035806	-0.578266	-0.53271	-0.800462	-0.499488	-0.5031	-0.595325	-0.511051	-0.381161	-0.926847	-1.01601	-0.779995	-1.01314	-0.486098	-0.686392	-0.640204	-0.755071	-1.14791	0.924911	0.788029	0.33814	0.350083	0.177943	0.119038	-0.436108	-0.346211	0.273911	0.445727	1.01819	1.09147	1.09295	0.646583
5916	chr2	161035806	161242920	-0.473729	-0.398256	-0.710887	-0.367454	-0.363281	-0.276896	-0.318236	-0.327919	-0.703479	-0.736106	-0.61912	-0.929886	-0.333225	-0.778503	-0.782779	-0.742618	-0.843729	0.833849	0.918009	0.0915073	0.0909065	-0.00314943	0.00359401	-0.294932	-0.218579	0.20001	0.149127	0.53144	0.945658	1.21383	0.640751
5917	chr2	161242920	161487927	-0.475517	-0.72494	-0.82826	-0.394645	-0.340071	-0.479807	-0.531924	-0.398401	-0.545239	-0.874982	-1.0325	-0.808666	-0.506171	-0.827709	-0.725794	-0.787453	-0.81949	0.783313	0.777623	0.725347	0.494398	0.649762	0.60771	-0.584008	-0.809765	-0.257422	-0.122968	0.600973	0.713585	1.09671	0.392284
5918	chr2	161487927	161688933	-0.0750146	-0.324519	-0.431451	0.242284	-0.227536	-0.187333	-0.0223249	-0.000784399	-0.518605	-0.092079	-0.549248	-0.376937	-0.102004	-0.496913	-0.218021	-0.620075	-0.183753	0.893247	0.693452	1.52651	1.27897	0.953814	1.05006	0.288009	0.477312	0.113704	0.128085	0.464531	0.679118	0.773655	0.365696
5946	chr2	167683540	167885241	1.26436	0.776558	0.647297	1.29828	0.915942	0.638221	0.790929	0.395235	1.45071	1.70547	1.14434	1.72167	1.09257	0.915334	0.291434	0.521784	1.06323	0.9447	1.04682	-0.869266	-0.990948	-0.952974	-0.898246	-0.530413	-0.13447	-0.985293	-0.90335	-0.27457	0.0245941	-1.02032	-0.937518
6044	chr2	190300820	190603920	-0.117298	-0.122222	0.140709	-0.280445	-0.411769	-0.141271	-0.0431832	-0.178449	-0.313951	-0.206672	-0.232204	-0.0485427	-0.430088	-0.398135	0.0127158	-0.637803	-0.571853	0.349018	0.114956	0.849226	0.915834	0.777571	0.831364	0.427943	0.091683	1.16754	0.92093	0.748016	0.505809	0.739263	0.796782
6052	chr2	192078205	192263037	-0.336801	-0.717774	-0.768936	0.0329149	-0.348709	-0.246407	-0.428893	-0.163909	-0.935557	-0.851404	-0.960125	-0.94558	-0.862427	-0.672761	-0.23079	-1.00989	-0.42244	0.426322	-0.154926	0.940041	0.706135	1.00406	1.0167	-0.134329	-0.600898	0.576395	0.572295	1.13942	0.898553	0.882565	0.964537
6258	chr2	236577292	236780927	1.12711	1.09197	1.12732	1.48285	1.13415	1.35057	0.995633	1.16448	1.13584	1.19892	1.22784	1.52703	0.978237	1.16332	0.735831	1.08405	1.37878	0.476718	0.997271	-0.6601	-0.751709	-0.419931	-0.489241	0.481119	0.760473	0.00577835	0.228829	0.302789	0.295727	0.478121	0.185947
6479	chr20	45860905	46102082	-0.741153	-0.563695	-1.09829	-0.767063	-0.564812	-0.222942	-0.797725	0.211626	-0.692861	-1.16868	-0.970364	-0.845678	-0.859306	-0.309047	0.136461	0.417318	-0.666	1.03697	0.746099	0.841983	1.35541	1.03623	1.02212	0.235847	0.254254	1.05535	1.06297	0.0268961	0.278146	0.942351	0.922753
6480	chr20	46102082	46315847	-1.09229	-0.951129	-1.42608	-1.13859	-0.995765	-0.281329	-0.793443	0.0267105	-0.795088	-1.18268	-1.19321	-0.994845	-1.0745	-1.00762	-0.0906646	-0.532962	-0.580455	0.939543	0.623896	-0.0811532	0.662923	0.696138	0.566992	0.441956	0.592493	1.01838	1.23338	0.128057	0.137054	0.654504	0.681443
6481	chr20	46315847	46512592	-1.05104	-0.754089	-1.12529	-1.01397	-0.608407	-0.0196636	-0.585093	0.236511	-0.651894	-0.832325	-0.907234	-0.649273	-0.9612	-0.936489	-0.0425858	-0.433671	-0.330484	1.24707	0.882521	0.367425	1.0212	0.964671	0.964583	0.638416	0.392482	1.10021	1.13079	0.372819	0.42085	0.455923	0.610175
6482	chr20	46512592	46782161	-0.528727	0.018102	-0.520927	0.255912	0.382244	0.414898	-0.330149	0.887557	-0.333333	-0.455068	0.0859203	-0.544766	-0.321021	-0.312851	0.170046	0.360514	-0.508495	1.36292	1.26048	1.67358	1.67045	1.3735	1.43095	0.908648	0.355512	1.42039	1.35961	1.00816	0.833707	0.74099	0.849643
6612	chr21	28900773	29116211	-0.500537	-0.938378	-1.08478	-1.21794	-1.35458	-0.93942	-0.62134	-0.92973	-0.632492	-1.05848	-0.965694	-0.979668	-0.789243	-0.542088	-0.119521	-0.572822	-0.57792	-0.0596173	-0.519084	0.325997	0.55384	0.332358	0.209251	0.0431586	0.0710293	-0.175302	0.387131	-0.265897	-0.179728	0.479054	0.129236
6632	chr21	32715086	32937555	0.838018	0.813565	0.904051	1.29997	1.05374	1.06105	0.818132	0.793366	1.0145	1.6663	1.04072	1.18632	1.12566	1.06657	0.83296	0.951242	0.758825	0.525198	0.580862	0.115368	0.528455	0.465652	0.37264	0.662208	0.687408	0.117423	0.210976	0.0321759	0.174918	0.0563953	0.018584
6873	chr3	3071011	3285092	-0.815517	-0.939103	-0.979881	-0.832901	-1.01673	-0.740144	-0.938817	-0.501734	-0.816811	-0.714115	-0.807811	-0.606278	-0.869626	-1.08446	-1.01842	-1.13264	-0.801476	-0.456622	-0.699166	-0.437096	-0.519087	0.562599	0.518994	-0.386441	-0.398869	0.353716	0.323487	0.0914044	0.15641	-0.217986	0.0111105
7138	chr3	62301904	62469450	1.76252	1.60739	1.53586	1.75395	1.24379	1.09379	1.72087	1.0497	1.443	1.76931	1.68645	1.57717	1.605	1.74855	1.12246	1.06158	0.942027	-0.225749	-0.20598	-0.887646	-1.03427	-0.970619	-0.98949	1.14081	0.978378	0.736223	1.1065	0.347652	0.389984	-0.268151	0.158978
7322	chr3	110298664	110494915	0.364442	0.55719	0.447012	0.501164	-0.0744656	-0.0344325	0.739079	-0.132293	0.98528	0.210401	0.756287	0.269485	0.779651	0.614878	0.071909	0.532459	0.289959	-0.123656	-0.568693	-0.907463	-0.880885	-0.94108	-0.907968	-0.0501915	0.134167	-0.870473	-0.607849	-0.404662	-0.479162	-0.969119	-1.25928
7323	chr3	110494915	110800311	0.319835	0.540659	0.541862	0.486376	0.00793452	0.159072	0.656104	-0.178825	0.968973	0.591248	0.753098	0.793049	0.716375	0.583112	0.057749	0.397249	0.566091	-0.358014	-0.627551	-0.814375	-0.891993	-0.926441	-0.865434	-0.10741	0.121308	-0.676349	-0.637117	-0.752949	-0.637567	-1.21864	-1.30902
7516	chr3	153243972	153477316	-0.292072	-0.763615	-0.596246	-0.383697	-0.60566	-0.499025	-0.518823	-0.623087	-0.751702	-0.531737	-0.765639	-0.566902	-0.683524	-0.403293	-0.361583	-0.73095	-0.594888	-0.0146379	-0.0982571	1.79291	1.56654	1.02996	1.05096	0.0150438	-0.154508	0.714726	0.68518	0.256939	0.113131	0.409431	1.09728
7678	chr3	190435095	190659174	-0.949003	-1.01067	-0.924223	-0.925859	-0.976663	-0.876197	-0.951869	-0.68712	-0.721468	-0.816566	-1.14377	-0.864948	-0.965284	-1.12268	-1.07865	-1.00286	-0.941096	0.125255	-0.540649	-0.077265	-0.337195	1.07636	1.10103	-0.886332	-0.728321	-0.136568	-0.26649	-0.377416	-0.27884	0.434731	0.542225
7703	chr3	195626544	195869500	0.552138	0.684204	0.560891	0.941596	0.891891	0.981465	0.589844	1.38475	0.102522	0.46219	0.860897	0.538388	0.538272	0.264662	0.776881	0.552376	0.466452	1.2995	1.27799	1.54107	1.3803	1.2412	1.24983	1.29812	1.26776	1.46163	1.38852	1.42224	1.52478	1.2913	1.59356
7704	chr3	195869500	196057048	-0.0583682	0.0157348	-0.350155	0.125572	0.139162	0.385349	-0.109327	0.974036	-0.0954252	-0.503491	-0.001298	-0.255257	-0.275692	-0.337029	0.297764	0.477038	0.0281076	1.07073	0.887851	1.10119	1.1656	1.11191	1.15122	0.774161	0.760805	1.16224	1.33071	1.29686	1.29461	1.31817	1.61101
7752	chr4	10202796	10345067	-0.892265	-0.990112	-1.04915	-0.90819	-0.920186	-0.804306	-0.618765	-0.634745	-0.833576	-0.782724	-1.18742	-0.773781	-0.999883	-1.10055	-0.941616	-1.218	-0.911647	-0.542181	-0.580821	0.173049	-0.0108909	0.0887184	0.169066	-0.276799	-0.351543	-0.00351875	0.270317	-0.0895342	0.364191	-0.395511	-0.140494
7753	chr4	10345067	10533607	-0.819297	-0.95694	-0.978984	-0.895657	-0.844034	-0.655504	-0.315655	-0.492769	-0.844043	-1.02079	-1.05727	-0.703123	-0.961526	-1.056	-0.98907	-1.04373	-0.651745	-0.585771	-0.56305	0.163813	-0.00394207	-0.127234	-0.113869	-0.00413308	0.189568	-0.0120776	0.471772	0.100751	0.33472	-0.54914	-0.121092
7979	chr4	62038502	62289094	0.407934	0.434398	0.452053	0.188644	-0.0812337	0.0102549	0.866216	-0.402311	1.07892	0.717459	0.997786	0.965224	0.804228	0.803454	-0.199457	0.526432	0.477799	-0.745503	-0.526768	-0.536578	-0.447218	-0.719139	-0.738618	-0.691149	-0.482003	-0.919368	-1.0101	-0.895326	-0.905898	-0.963759	-1.15998
7980	chr4	62289094	62547319	0.469122	0.396764	0.511925	0.184835	-0.182665	0.0400398	0.761745	-0.384318	1.2622	1.3313	0.986306	1.46648	0.764309	0.895923	-0.15803	0.508672	0.93297	-0.455493	-0.350891	-0.614945	-0.66108	-0.810864	-0.749253	-0.321247	-0.480983	-0.965354	-1.23647	-0.91947	-1.04084	-0.994033	-1.4001
8109	chr4	93021443	93323762	0.860268	0.885014	0.607854	0.78994	0.234363	0.0926619	1.01812	0.012671	0.828485	-0.0779341	0.835845	0.116411	0.798815	0.625964	0.55525	0.95511	0.551602	-1.17518	-0.823798	-0.659408	-0.700128	-0.777819	-0.732105	-0.069512	0.0652773	-0.405676	-0.354144	-0.825792	-0.757658	-1.05973	-1.29639
8113	chr4	93960361	94180852	0.889983	0.425506	0.416638	0.478131	0.0198444	0.180922	0.617011	-0.300371	0.403997	0.480002	1.00038	0.771676	0.871898	0.607145	-0.0488101	0.459608	-0.0595834	-0.605945	-0.790677	-0.664273	-0.657304	-0.784115	-0.701002	-0.0770861	-0.18228	-0.363685	-0.508546	-0.767519	-0.827337	-0.908951	-1.50561
8115	chr4	94370099	94564958	1.03111	0.345235	0.484512	0.693014	0.0891267	0.308021	0.685524	-0.285826	0.349839	0.522161	0.755075	0.559019	0.791565	0.209205	-0.336765	-0.475346	-0.223663	-0.734442	-0.909859	-0.825516	-0.843988	-0.947571	-0.810232	-0.252079	-0.33063	-0.480044	-0.636331	-1.06368	-1.07241	-1.26064	-1.35579
8313	chr4	141886625	142096997	-0.510317	-0.795316	-0.69136	-0.738472	-0.688809	-0.233912	-0.842142	-0.0914794	-0.73651	-0.955369	-0.907616	-0.588049	-0.766821	-1.0135	-0.385877	-0.987326	-0.7923	0.312111	0.352958	-0.0730619	-0.0189748	-0.0162024	-0.0809634	0.0435215	0.076369	0.46798	0.933898	-0.0184889	0.130233	-0.0249901	0.0277848
8421	chr4	165622122	165868487	0.480556	0.914464	0.447994	0.709748	-0.00122849	-0.221197	0.511215	-0.0929834	0.877152	0.538035	0.123033	0.181109	0.845328	0.294745	-0.131751	0.663389	0.700222	-0.637691	-0.831526	-0.0423467	0.0125823	-0.873635	-0.871799	-0.793443	-0.777358	-0.972205	-0.639655	-0.911429	-1.09142	-1.02598	-0.924113
8571	chr5	9479764	9718059	-1.02278	-1.03525	-1.04405	-0.938463	-1.03574	-0.638698	-0.917299	-0.420785	-0.857206	-0.5239	-1.14168	-0.765251	-0.982961	-1.02839	-0.44047	-0.960499	-1.24807	-0.493699	-0.742694	0.0282301	-0.362581	0.285811	0.24505	0.583239	0.674768	0.418088	0.405589	0.464169	0.581335	0.225137	-0.11497
8735	chr5	56104193	56293516	-0.317516	-0.345372	-0.423096	-0.461813	-0.443789	-0.384787	-0.0774001	-0.21089	-0.630609	-0.589526	-0.710229	-0.534796	-0.524499	-0.421296	-0.0615795	-0.606263	-0.579287	0.3469	0.0796624	0.590324	0.757187	0.210207	0.135529	-0.181758	-0.176035	0.813486	0.425537	0.819006	1.093	1.2063	1.42761
8803	chr5	73115169	73312526	-0.189199	-0.421102	-0.507733	-0.199789	-0.339022	-0.194805	-0.42112	-0.0950515	-0.493275	-1.10029	-0.748331	-1.0546	-0.681896	-0.346121	-0.0174107	-0.271333	-0.797645	0.719967	0.251851	0.421425	0.191637	0.366706	0.294855	0.0218417	-0.085578	0.896851	0.548827	0.832074	0.769378	0.580551	1.07672
8804	chr5	73312526	73472425	-0.731242	-0.949687	-0.980277	-0.649965	-0.406605	-0.261502	-0.777876	-0.0565574	-0.773282	-1.26727	-1.0839	-0.601578	-1.06971	-0.828371	-0.308751	-0.869127	-1.23578	0.923629	0.439012	0.466897	0.143135	-0.0453756	-0.0828643	0.176786	0.291187	0.929392	0.690235	1.00644	1.07542	0.689338	1.15396
8868	chr5	89519175	89809702	1.34544	1.21473	1.03672	1.4141	0.780215	0.872676	1.24151	0.321755	1.16389	0.885336	1.45346	1.28679	1.32433	1.33017	0.871055	1.07327	1.31733	1.06796	0.984824	0.0242191	-0.0854799	-0.0492921	-0.117081	0.101243	0.12988	-0.101222	0.105622	-0.44669	-0.658992	-0.349479	-0.427818
8869	chr5	89809702	90110571	1.28566	1.31271	1.36784	1.39205	0.968308	1.07006	1.04451	0.39457	1.70391	1.95937	1.24867	1.95977	1.11868	1.25311	1.00862	0.98052	1.80014	0.855807	1.03805	-0.379501	-0.40485	-0.307165	-0.324149	0.490421	0.0812683	0.0178106	-0.00612746	-0.306066	-0.349086	0.062028	0.170601
8890	chr5	95080859	95327497	0.0630108	-0.0861727	-0.353702	-0.241268	-0.434991	0.11768	-0.0528906	-0.111629	-0.497589	-0.637522	-0.539289	-0.539421	-0.04248	0.0204974	0.513043	-0.563324	-0.533061	0.169911	-0.0340155	1.76893	1.48526	1.12539	1.16516	1.32206	0.894685	1.36383	1.1624	1.48495	0.896254	0.807649	1.10776
8891	chr5	95327497	95591485	-0.543146	-0.490636	-0.765799	-0.742342	-0.854274	-0.147558	-0.387106	-0.317431	-0.57979	-0.837485	-1.01692	-0.837513	-0.414161	-0.674658	0.106101	-0.997586	-1.05664	-0.148513	-0.41567	1.26966	1.16163	1.08136	1.00736	1.49769	0.985396	1.29932	1.38166	1.1815	1.03529	0.418223	0.865706
8892	chr5	95591485	95801721	-0.710188	-0.67765	-0.835576	-0.817028	-0.912955	-0.342059	-0.644016	-0.400817	-0.426738	-0.830464	-0.938704	-0.778818	-0.646979	-1.00244	-0.239312	-1.16079	-1.13971	-0.0331924	-0.330854	0.948375	1.07675	0.93383	0.983132	1.02091	0.740259	1.11657	1.36569	0.0985032	0.183515	0.367941	0.591573
8893	chr5	95801721	96013122	-0.750104	-0.556039	-0.677907	-0.744757	-0.801146	-0.495585	-0.738754	-0.363926	-0.666474	-0.748346	-0.890123	-0.739146	-0.768169	-1.02612	-0.449556	-1.08571	-1.06003	0.680148	0.475409	1.55952	1.44292	0.997633	1.08326	-0.12865	-0.13877	0.656467	0.889864	0.263175	0.00999841	0.694644	0.682039
8894	chr5	96013122	96222858	-0.742314	-0.371139	-0.48199	-0.694367	-0.554447	-0.12412	-0.405553	-0.0659175	-0.68331	-0.311741	-0.77154	-0.690186	-0.647777	-0.836778	-0.300565	-1.04178	-0.909751	1.1577	1.07146	1.94968	1.63121	1.19039	1.26075	0.461254	0.303923	0.77233	0.712104	0.684652	1.022	0.900342	0.744887
8895	chr5	96222858	96436420	-0.582987	-0.24094	-0.281895	-0.662788	-0.35406	0.0423127	-0.167717	-0.0424616	-0.777508	-0.268431	-0.807514	-0.63715	-0.435001	-0.791797	-0.14781	-1.0167	-0.499603	1.13036	1.23518	1.83234	1.49908	1.10769	1.12362	0.245297	-0.161169	0.979449	0.895622	0.786693	0.815927	1.10613	0.867055
8896	chr5	96436420	96825704	-0.662877	-0.497736	-0.502782	-0.66997	-0.368259	-0.193955	-0.459465	-0.339396	-0.641752	-0.593781	-1.04556	-0.855648	-0.653062	-0.868391	-0.432123	-0.956293	-0.65097	0.740306	0.673494	1.19707	1.14899	0.852553	0.862894	-0.166874	-0.55196	0.24525	0.332393	0.490878	0.174403	0.458954	0.298869
8972	chr5	115905791	116032065	2.0489	1.59974	1.72521	1.78603	1.29936	1.08734	1.47744	1.38002	1.65052	1.48797	1.44661	1.5047	1.60073	1.99681	1.96898	1.57873	2.38245	0.205905	0.0450762	0.70067	0.301159	-0.0704996	-0.0750811	1.36798	1.38005	0.38307	0.814607	0.837747	0.743936	-0.114455	0.189373
8973	chr5	116032065	116195024	1.74743	1.46555	1.8571	1.50715	1.28892	1.23671	1.12681	1.16596	1.74577	1.69054	1.30391	1.74191	1.3525	1.65781	1.84335	1.12531	2.4036	0.144934	0.057219	0.415785	0.172856	-0.146065	-0.185588	1.31056	0.992665	0.363319	0.712121	0.693883	0.815017	-0.198625	0.333107
9026	chr5	127266490	127423918	-0.803229	-0.905637	-0.812732	-0.822465	-0.470792	-0.282026	-0.896495	-0.548357	-0.563775	-0.597321	-0.791443	-0.503492	-1.07154	-1.02252	-0.848653	-0.851442	-1.17407	0.273863	-0.192542	0.690847	0.314157	0.21947	0.157849	-0.465087	-0.230017	0.334733	0.239273	-0.225532	-0.23862	-0.320396	0.166291
9027	chr5	127423918	127625491	-0.926046	-0.934947	-0.974304	-0.804879	-0.484251	-0.21095	-0.946262	-0.564898	-0.826929	-0.775926	-1.03403	-0.857821	-1.03889	-1.14078	-0.977661	-1.13013	-1.23599	-0.132392	-0.490484	-0.0559149	-0.300962	-0.260116	-0.30199	-0.519372	-0.23695	0.115036	-0.0540446	-0.293432	-0.40352	-0.304408	-0.139484
9095	chr5	140742497	140937428	1.403	1.13577	0.855373	1.54831	1.43832	1.24766	1.10815	1.33441	1.2105	0.939072	1.34455	1.01737	1.21351	1.5504	1.1961	1.46236	1.06349	0.592136	0.640266	0.173554	0.0941502	0.458623	0.447612	0.477836	0.364527	0.631609	0.659075	0.797604	0.677094	0.459721	0.157805
9096	chr5	140937428	141104213	1.92694	1.46085	1.56738	1.6929	1.52563	1.7264	1.53265	1.50848	1.46341	2.08337	1.25769	1.81489	1.42645	1.73871	1.66513	1.3235	1.91356	1.04393	1.06135	0.527005	0.395163	0.720463	0.73114	1.17689	0.973576	1.11626	1.08139	1.15475	1.05542	1.05185	1.02294
9106	chr5	142627926	142819359	-0.445178	-0.643918	-0.912321	-0.262515	-0.273888	-0.373705	-0.302831	-0.18419	-0.620908	-0.459397	-0.500705	-0.557077	-0.548509	-0.598358	-0.272011	0.263675	-0.562184	1.04178	0.663852	2.03833	1.36417	0.96449	1.05263	0.356631	0.0527116	0.721788	0.799033	-0.25204	-0.23077	0.993252	0.992699
9107	chr5	142819359	142989812	-0.959499	-1.0436	-1.14918	-0.773875	-0.631724	-0.802102	-0.863144	-0.924994	-1.07538	-1.12645	-1.26572	-0.848891	-1.12969	-1.19199	-0.741247	-0.670605	-1.21432	0.673584	0.00373148	2.05911	1.46846	1.07395	1.08971	-0.475761	-0.593118	0.149343	0.325028	-0.622157	-0.512734	1.13849	0.951077
9128	chr5	146625781	146802013	1.62503	1.44374	1.51387	1.4395	1.05947	1.20445	1.18892	0.736149	1.63141	1.42943	1.64375	1.21329	1.58106	1.76923	1.2467	1.51485	1.19674	0.679558	0.313303	-1.06439	-1.39311	-1.0562	-0.986184	0.51271	0.280227	0.955527	0.927606	-0.038579	-0.153747	0.14029	0.390714
9129	chr5	146802013	146947630	1.7199	1.44564	1.78696	1.45129	1.31339	1.37842	1.2454	0.81206	1.8307	2.21206	1.38845	2.03863	1.32586	1.83373	1.46958	1.22971	1.80782	0.610584	0.411833	-0.993683	-1.29252	-1.02171	-0.974038	0.632156	0.535201	0.992561	0.979603	-0.0012366	-0.1763	0.258818	0.434414
9130	chr5	146947630	147152921	1.91101	1.51261	1.78843	1.48053	1.10219	1.37589	1.45547	0.896519	1.81807	1.87443	1.57894	1.69982	1.44962	1.6489	1.60552	1.31597	1.81871	0.665227	0.449419	-0.983442	-1.16511	-0.977408	-0.95002	1.14843	0.93338	0.88886	1.08309	0.169025	0.182388	-0.0359607	0.375409
9252	chr5	168762308	168940959	-1.10761	-0.74317	-0.993268	-0.97113	-0.8565	-0.467302	-1.00986	-0.138194	-0.746371	-1.13085	-1.10011	-0.97099	-0.945323	-1.14875	-0.925711	-0.862649	-1.17076	-0.0103404	-0.85375	0.805242	0.656746	0.671437	0.66527	-0.451872	-0.349062	0.418603	0.26298	-0.332252	-0.257751	0.351117	0.786457
9253	chr5	168940959	169110936	-0.86442	-0.723629	-0.899363	-0.986228	-0.851178	-0.501882	-0.704592	-0.288693	-0.773958	-0.692586	-0.663064	-0.539108	-0.831315	-0.815625	-0.635307	-0.389109	-0.778026	0.299197	-0.643173	1.09415	0.881146	0.984522	1.01503	-0.0285262	0.0475717	0.632773	0.615735	-0.147456	-0.379483	0.429369	0.768682
9254	chr5	169110936	169259531	-0.825176	-0.7872	-1.18118	-0.86807	-0.82939	-0.587129	-0.677937	-0.420731	-0.544803	-1.10244	-0.863957	-1.02565	-0.835186	-0.593936	-0.557175	-0.144147	-0.870047	0.350523	-0.547884	0.601181	0.537105	0.731606	0.674859	0.180951	0.019384	0.867017	0.791717	-0.52162	-0.58323	0.183211	0.586376
9263	chr5	170594681	170814646	0.945771	1.23949	1.39127	0.92371	1.07206	0.906681	1.01071	1.01562	0.462501	0.536697	1.06791	0.938697	1.04669	0.965514	1.05164	1.20908	0.573277	0.225054	0.433605	-0.220262	-0.248851	0.0966768	0.0459925	0.551215	0.356395	0.243799	0.322904	0.31867	0.130731	0.104675	0.0722128
9287	chr5	174873840	175044662	0.868547	0.748675	0.649736	1.60106	1.0968	1.01315	0.822993	0.977926	1.35454	1.46388	1.58564	1.50879	1.13414	1.20378	0.750912	1.16137	1.3278	-0.759877	-0.913606	-0.918625	-1.04175	-0.691279	-0.82258	0.48117	0.817447	0.0321172	0.414129	0.00666188	0.545366	-0.25196	-0.358914
9288	chr5	175044662	175223138	0.523145	0.591163	0.650042	1.58753	0.923367	0.643355	0.522142	0.81466	0.934167	0.969784	1.11498	0.779174	0.844213	0.825607	0.392246	1.4138	0.578966	-0.37547	-0.800798	-0.611818	-0.696589	-0.587059	-0.694406	0.0756797	0.202723	-0.121372	0.224763	-0.170429	0.229843	-0.410114	-0.439807
9367	chr6	11303312	11440671	0.454462	0.126524	-0.274083	0.0805215	0.457317	0.300111	-0.0533946	0.534635	-0.412089	-0.608853	0.318793	-0.137731	0.313668	0.0197727	0.406494	1.09074	0.612973	1.51636	1.57694	2.24377	1.56186	1.155	1.19607	0.971252	0.782049	1.13363	1.31564	1.11499	1.20768	1.16871	1.31716
9368	chr6	11440671	11622191	0.315375	-0.294656	-0.640725	0.046313	0.305074	0.201112	-0.342502	0.499001	-0.584035	-0.83499	-0.242285	-0.685602	-0.295816	-0.422464	0.199164	0.642988	0.700746	1.27781	1.43943	2.08598	1.44085	0.975209	1.03405	0.88048	0.621528	0.885397	0.974982	1.02678	1.16949	1.17262	1.23299
9388	chr6	14961736	15129586	2.04734	1.43443	1.71922	1.7615	1.54758	1.56873	1.57936	1.40322	1.85697	1.75088	1.49277	1.88684	1.45336	1.99243	1.71434	1.49893	2.1165	0.0409244	0.440159	-0.14799	-0.0514849	0.940751	0.892148	1.09825	1.16679	1.06452	1.31915	0.749157	0.845288	0.726734	1.08053
9390	chr6	15373604	15525584	2.13754	1.56123	1.78687	1.83829	1.42405	1.06735	1.6146	1.26275	1.79128	1.77584	1.56597	2.19835	1.58992	2.03086	1.54579	1.47857	2.2117	-0.341171	0.32568	0.0395898	0.301437	0.80957	0.833879	0.566089	0.86701	0.180527	0.415014	0.649201	0.59281	0.517386	0.520764
9399	chr6	16965115	17206652	-0.493556	-0.50514	-0.758884	-0.540376	-0.416254	-0.71422	-0.840159	0.588183	-0.813087	-1.45016	-1.05511	-1.0742	-0.982659	-0.995819	-0.489197	-0.984599	-1.18569	0.307857	0.0945367	0.665043	0.494241	0.652778	0.585817	-0.00879087	-0.103624	-0.337343	0.12921	0.254348	0.54973	0.859408	0.618756
9559	chr6	53081608	53297757	0.0924938	0.255617	0.193188	0.090903	0.111149	0.081197	0.692404	-0.158568	-0.0125255	-0.247975	0.314827	-0.231772	0.193535	0.408175	0.657918	-0.0329572	0.222182	1.04583	0.740978	1.26094	1.0017	1.08726	1.05065	1.04389	0.837847	0.827986	0.852202	0.424462	0.652885	0.988831	0.959655
9560	chr6	53297757	53537286	-0.0170463	0.179664	-0.0566837	-0.232788	-0.108146	-0.0285238	0.474943	-0.30021	-0.521137	-0.343652	-0.189797	-0.30938	0.114444	-0.00908345	0.49838	-0.265521	-0.20097	0.81564	0.588983	1.08217	0.83465	0.997218	0.993502	1.02277	0.790257	0.805143	0.703978	0.248008	0.556511	0.782114	0.787722
9609	chr6	70615563	70892918	-1.0062	-1.00793	-0.918023	-0.884772	-0.681326	-0.834858	-0.962267	-0.909865	-1.00233	-1.1882	-1.22281	-1.16924	-1.01492	-1.05544	-0.932075	-1.2101	-1.0823	-0.328487	-0.403945	0.897281	0.773087	0.219837	0.2268	-0.61785	-0.666483	0.292466	-0.0374665	-0.641638	-0.383534	-0.394373	0.00788654
9808	chr6	119624476	119871405	-0.739656	-0.938249	-0.965693	-0.573556	-0.529749	-0.51385	-0.986858	-0.382626	-0.72085	-0.927769	-1.01449	-0.950806	-0.919896	-0.911656	-0.692893	-1.03171	-1.27897	0.707406	0.548449	-0.491245	-0.610505	-0.0710787	-0.0074472	0.418572	0.261794	0.949538	0.892342	0.0363044	0.35724	0.312424	0.827373
9809	chr6	119871405	120040296	-1.0594	-1.16339	-0.971117	-1.00052	-0.816766	-0.755764	-1.32177	-0.789662	-0.783582	-0.78664	-1.13133	-0.858273	-1.27741	-1.31759	-0.956116	-1.42783	-1.24529	0.0815284	-0.248484	-0.652553	-0.839778	-0.275918	-0.313629	-0.218632	-0.386644	0.712048	0.789526	-0.284422	-0.217491	0.330303	0.770791
10146	chr7	24117051	24271129	1.32367	1.09947	0.900946	1.33562	0.622579	0.0167792	1.32442	0.404855	1.22059	0.299117	1.37	0.695529	1.09045	1.52617	0.906325	0.963854	0.345804	0.18757	-0.430162	0.00195128	-0.151277	0.143271	-0.0370262	-0.0397401	-0.10892	-0.474761	-0.310729	-0.671036	-0.643758	-0.509184	-0.6039
10202	chr7	35138798	35336826	-0.45362	-0.5645	-0.669071	-0.718751	-0.646794	-0.438931	-0.745277	-0.525688	-0.791963	-0.888393	-0.664079	-0.605784	-0.91454	-0.91646	-0.562883	-0.607572	-1.09533	-0.425707	-0.635024	0.134149	0.151719	0.118836	0.0857938	-0.126612	-0.08006	0.404737	0.279225	0.565802	0.574701	0.527631	0.701942
10203	chr7	35336826	35502667	-0.267485	-0.614832	-0.904398	-0.862266	-0.844468	-0.587361	-0.861831	-0.598016	-1.12061	-1.41714	-1.03423	-1.28488	-1.04989	-1.09465	-0.280633	-0.799263	-0.842386	-0.163498	-0.594976	0.82743	0.717275	0.798582	0.676765	0.305554	-0.0386664	0.888931	0.851099	1.02552	1.22163	0.931727	1.57263
10347	chr7	70742847	70917416	1.26854	1.06139	0.995244	1.2115	0.936855	0.755359	0.736759	0.782737	1.00712	1.29399	0.961434	0.805237	1.19187	0.901283	0.720988	0.803582	1.11604	0.335105	0.0645412	-0.983629	-1.37664	-0.655207	-0.599161	0.88006	0.843054	0.1591	0.574448	-0.508061	-0.238234	-0.949518	-0.794754
10397	chr7	82443606	82781722	1.18291	0.633262	0.722059	0.32773	0.265464	0.13419	0.855279	0.0331365	0.686448	-0.136391	0.744775	-0.107219	0.774899	1.40377	1.04706	1.10526	1.34241	-0.228884	-0.651153	-0.806405	-1.0246	-0.965789	-0.912349	-0.290514	-0.235397	-0.216016	-0.326656	-0.71789	-0.911315	-0.787117	-0.765916
10398	chr7	82781722	83003156	1.21068	1.11903	1.52591	0.857111	0.56145	0.5235	1.02541	0.314543	1.66479	1.82667	1.24224	1.81084	0.95501	1.53434	1.32971	0.959293	1.98609	-0.268539	-0.652563	-0.895339	-1.07391	-0.826604	-0.764659	0.672619	0.577994	0.455114	0.533152	-0.66658	-0.919775	-0.922231	-0.673019
10567	chr7	121200247	121438591	1.50964	1.28903	1.23201	1.57833	1.39083	1.05005	1.39863	0.382612	1.67358	1.72348	1.40017	2.09695	1.3905	1.53226	0.760261	1.20746	0.997826	0.771582	1.40845	-1.00613	-1.10997	-0.908139	-0.951459	-0.0339002	-0.169197	0.155839	-0.109442	-0.540054	-0.610109	-0.797132	-1.11306
10568	chr7	121438591	121627305	1.70336	1.37086	1.51763	1.68605	1.33141	0.775387	1.52005	0.391104	1.75009	1.45226	1.364	2.01227	1.37539	1.69612	1.0003	1.2865	1.54829	1.37969	1.46304	-1.04458	-1.33092	-1.13774	-1.11752	-0.00474118	-0.00291808	-0.351277	-0.149884	-0.650673	-0.85272	-0.948528	-1.23995
10569	chr7	121627305	121836287	1.46838	1.42421	1.62122	1.52428	1.34547	1.03607	1.42572	0.240546	1.86458	2.13777	1.55153	2.19717	1.36166	1.39027	1.1174	1.2277	1.82231	1.16047	1.12727	-0.990769	-1.20958	-1.12495	-1.07541	0.100751	0.262966	-0.651708	-0.30517	-0.532086	-0.80924	-0.954743	-1.40892
10570	chr7	121836287	122040654	1.30199	1.18211	1.23584	1.37125	1.21376	0.999661	1.36027	-0.137094	1.46269	1.84749	1.39897	2.24145	1.34727	1.6318	0.713077	1.24937	1.07744	0.647901	0.703703	-0.908664	-1.14643	-1.05251	-1.01286	-0.300039	-0.328729	-0.998291	-0.666569	-0.771215	-0.947464	-1.13813	-1.54311
10571	chr7	122040654	122242414	1.2069	0.504147	0.368861	0.953819	0.711797	0.200398	0.734329	-0.611015	0.928202	0.685307	1.32549	1.05101	0.765014	1.30945	0.198535	0.785105	-0.158002	0.123056	0.0195096	-0.917236	-1.27846	-1.14686	-1.08879	-0.752306	-0.909549	-0.872525	-1.01023	-0.784252	-1.06606	-0.993918	-1.4816
10663	chr7	140546457	140681528	1.00743	0.877288	0.28857	1.46225	0.889066	0.299863	0.903322	-0.439621	0.480244	0.132586	1.14101	0.372832	1.40849	1.31901	0.384813	1.28161	0.277419	-0.406171	-0.740803	-0.254827	-0.277776	-0.478965	-0.570545	-0.562313	-0.545333	-0.8313	-0.788112	-0.357397	-0.83983	-0.647768	-0.709832
10664	chr7	140681528	140805739	1.23906	0.938114	0.541061	1.54269	0.933926	0.473846	0.957128	-0.361073	0.985271	0.958813	1.12052	1.07025	1.3592	1.1928	0.457421	1.08392	0.754714	-0.698028	-0.946709	-0.41415	-0.48753	-0.476488	-0.461075	-0.494264	-0.502734	-0.789417	-0.905119	-0.653577	-0.912096	-0.764799	-0.944952
10665	chr7	140805739	140977882	1.49801	1.01006	0.754872	1.5038	0.940029	0.530352	0.994489	-0.259027	1.32818	1.59809	1.21204	1.63164	1.2848	1.16775	0.57052	0.966982	1.09458	-0.749673	-0.928734	-0.144698	-0.290038	-0.202372	-0.236156	0.061154	-0.132095	-0.813173	-0.862852	-0.530123	-0.938251	-1.01992	-1.17901
10666	chr7	140977882	141149985	1.33584	0.948668	0.635719	1.58697	0.880861	0.459928	1.0064	-0.295355	0.931073	1.31637	1.40951	1.11851	1.35424	1.19155	0.549143	1.00412	0.956864	-0.788521	-0.88279	0.196221	-0.0202228	0.0533115	-0.0262743	0.105766	-0.263862	-0.825977	-0.797157	-0.854343	-0.910339	-0.993896	-1.23906
10871	chr8	29460465	29621427	-0.705791	-0.760867	-1.12279	-0.330414	-0.0682689	-0.218909	-0.942776	0.260359	-0.927076	-0.954129	-0.988605	-0.78715	-1.22177	-0.784442	-0.101432	-0.50137	-1.05714	1.43254	1.19198	2.26295	1.51573	1.14556	1.18711	-0.190187	-0.171751	0.492606	1.00183	0.124281	0.320262	0.753437	1.04966
10898	chr8	34972215	35194972	0.697845	0.00355391	-0.404312	-0.0281063	-0.145489	-0.514969	0.724352	0.105593	-0.00391085	0.24972	0.816268	0.704018	0.958732	0.285503	-0.36199	0.0581766	0.302773	-0.702046	-0.112295	-0.748546	-1.05583	-1.1061	-1.07229	-0.635702	-0.871061	-0.741054	-0.930777	-0.808749	-1.00824	-0.899482	-0.95728
11031	chr8	68254059	68496396	1.16867	0.871	0.856243	1.00091	0.558285	0.223929	1.29249	0.333196	1.13173	0.456018	0.989322	0.828308	1.14473	1.45358	0.959309	1.23139	1.34436	0.509783	0.194599	-0.514996	-0.424053	-0.126812	-0.161938	-0.0991673	-0.0298755	-0.157464	-0.217378	-0.563186	-0.387398	-0.639753	-0.688931
11032	chr8	68496396	68716327	1.74724	0.943392	0.98827	1.25121	0.595628	0.295981	1.51705	0.233839	0.801663	0.153052	1.09935	0.304826	1.29604	1.68873	1.20469	1.30713	1.88879	0.46805	-0.196172	-0.695727	-0.686492	-0.405746	-0.4628	-0.124909	-0.155578	-0.359386	-0.241761	-0.752489	-0.465659	-0.868794	-0.907935
11033	chr8	68716327	68896095	1.66135	0.806966	0.764482	1.23819	0.729946	0.321505	1.49351	0.0652746	0.256438	-0.29877	1.12812	0.263417	1.30922	1.76799	1.09726	1.21501	2.01659	0.212564	-0.623972	-1.18235	-1.26396	-0.991181	-0.93574	-0.264953	-0.51586	-0.293667	-0.42358	-0.910465	-0.641034	-0.894153	-1.11383
11034	chr8	68896095	69083901	1.52434	0.651316	0.639122	1.22822	0.710571	0.206746	1.41956	0.0586295	0.169929	-0.439744	0.993471	0.432389	1.36413	1.59519	0.800134	1.25793	1.47851	-0.0980719	-0.756036	-1.12506	-1.39547	-1.10974	-1.01575	-0.152775	-0.349737	-0.177016	-0.416793	-0.743365	-0.901235	-0.812546	-1.10058
11044	chr8	71128854	71312093	1.80336	1.49672	1.59789	1.62583	1.00235	0.628286	1.36619	0.47143	1.67037	1.84383	1.43175	1.56482	1.50413	1.85848	1.26891	1.34293	1.70059	-0.575563	-0.568092	0.280395	0.290904	0.640844	0.661727	0.627061	0.455374	-0.0167186	0.268113	-1.05452	-0.879585	-1.1738	-0.850837
11050	chr8	72541400	72727818	1.25105	1.23644	1.14817	1.24765	0.514334	0.612562	1.27513	0.486414	1.70926	1.07531	1.40996	1.58227	1.43675	1.30389	0.632279	1.06221	0.888244	-1.01333	-1.00675	0.0208658	-0.241154	0.0558633	-0.0250099	0.972594	0.744812	-0.33451	0.0246409	-0.265701	-0.280648	-0.458219	-0.740053
11127	chr8	91689950	91941688	1.36568	0.812428	1.2688	0.177571	0.121017	-0.0567599	1.18724	-0.729254	1.47514	1.81843	1.21546	1.10107	1.28883	1.48113	1.11438	1.18197	1.63324	-0.34374	-0.749779	-0.727218	-0.824352	-0.585017	-0.639977	-0.166601	-0.345718	-0.496734	-0.359869	-0.154657	-0.229971	-0.780856	-0.867558
11128	chr8	91941688	92177483	1.42248	0.643528	0.888342	0.502586	0.498113	0.234289	1.06746	-0.240423	1.31151	1.41686	1.41256	1.59092	1.19273	1.4062	1.10259	1.18672	1.41914	-0.17432	-0.390788	-0.221223	-0.362665	-0.120245	-0.241848	0.523837	0.45635	-0.355016	-0.236771	-0.227385	-0.167019	-0.772974	-0.741347
11280	chr8	125674417	125864685	-0.37134	-0.327273	-0.694387	0.236606	0.201914	0.188457	-0.46346	0.380336	-0.48403	-0.619804	-0.357858	-0.530757	-0.384443	-0.623287	-0.367046	-0.705508	-1.1717	1.33729	1.47436	0.890511	0.894251	1.02516	0.921843	0.209502	0.39686	0.491918	0.837408	0.190471	0.378491	1.09539	0.949985
11286	chr8	126814844	127032098	-0.735839	-0.93151	-1.10058	-0.606537	-0.358739	-0.49262	-1.20996	-0.287972	-0.922074	-1.1006	-1.06272	-1.09525	-1.14068	-0.534886	0.180013	-0.0804692	-1.04158	-0.0714282	-0.46066	0.503085	0.581673	0.71159	0.640912	0.479959	-0.138135	1.30331	1.02351	0.577192	0.430139	1.07976	1.01069
11397	chr9	4072617	4274443	-0.743213	-1.0726	-1.15851	-0.891153	-0.594066	-0.470563	-0.976831	-0.131801	-0.887171	-0.910964	-1.24562	-0.873013	-1.12941	-1.21432	-0.676141	-0.719463	-1.24885	1.3932	1.33569	0.645171	0.555087	0.22108	0.23547	-0.135844	-0.414226	0.213113	0.627432	-0.490681	-0.481492	0.161063	0.263862
11608	chr9	78710111	78974498	1.81362	1.12932	1.25651	1.22679	0.885448	0.58375	1.3921	0.536232	1.23878	1.84441	1.34426	1.56354	1.24573	1.6617	1.12595	1.13001	1.83168	-0.35422	-0.261372	-0.909069	-1.02854	-0.301373	-0.312555	0.241599	0.124243	0.0771951	0.0305402	-0.186041	-0.271681	-0.680775	-0.248812
11609	chr9	78974498	79272003	1.75849	0.895984	0.994017	1.30865	1.00746	0.339331	1.16751	0.587636	0.797328	1.44246	1.21029	0.87145	1.10207	1.35983	1.14143	1.26298	1.53167	-0.429169	-0.210989	-0.924532	-0.995269	-0.788283	-0.704817	0.436445	0.364352	-0.129902	-0.131678	-0.305828	-0.281164	-0.785938	-0.668356
11680	chr9	92828898	93027246	-0.831379	-0.392496	-0.699867	-0.779745	-0.698999	-0.577309	-0.593884	-0.590149	-0.780754	-1.04289	-0.778884	-0.663205	-0.898009	-0.977058	-0.641977	-0.910466	-1.03277	-0.827761	-0.831421	0.109882	0.333156	0.382032	0.337407	-0.00139727	0.0827624	-0.0703001	0.384677	-0.442252	-0.00670955	0.541173	0.20742
11720	chr9	101005588	101147367	-0.149498	0.18776	-0.0460774	-0.00869471	0.199587	0.161261	-0.460418	0.310034	-0.357095	-0.65872	-0.566277	-0.495131	-0.36379	-0.395124	-0.153317	-0.0286717	-0.616585	0.484672	0.156925	1.40548	1.10273	1.03483	1.08229	0.273796	0.219576	1.18231	1.1849	0.594271	0.721702	1.31924	1.10989
11721	chr9	101147367	101278092	-0.35747	-0.0843669	-0.548087	-0.510161	-0.396137	-0.192598	-0.546435	-0.190598	-0.621168	-1.16476	-0.974787	-0.960026	-0.852236	-0.557321	-0.41424	-0.1541	-1.08046	0.35179	-0.146309	1.28681	0.896389	1.04529	1.10281	0.472366	0.206979	0.917406	0.939087	0.0901479	0.372374	1.10729	0.811296
11722	chr9	101278092	101426834	-0.410002	0.0129243	-0.367794	-0.573216	-0.503889	-0.429666	-0.409855	-0.254518	-0.131771	-0.964998	-0.757122	-0.81371	-0.767984	-0.415693	-0.462037	-0.32406	-1.21877	0.443997	-0.0702955	1.14671	0.811359	1.12809	1.02394	0.634062	0.46821	1.4822	1.062	-0.29328	0.0791938	0.72078	0.540767
11985	chrX	14603275	14814946	-0.832294	-0.767976	-0.850415	-0.735225	-0.871364	-0.845779	-1.06119	-0.837604	-0.872775	-0.883173	-1.15038	-0.905284	-0.861618	-0.865033	-0.645887	-1.02233	-0.911583	0.332594	-0.0126605	-0.305987	-0.250366	-1.12396	-1.11986	0.194192	0.0905833	-0.545166	-0.222537	-0.202577	-0.230806	0.121271	0.263474
11986	chrX	14814946	15039575	-0.567349	-0.611841	-0.688262	-0.602712	-0.424754	-0.299513	-0.953791	-0.713555	-0.788773	-0.905133	-1.10262	-0.896573	-0.796356	-0.773176	-0.298131	-0.919867	-0.951114	0.693071	0.617094	0.279078	0.254328	-0.930199	-0.884546	0.266821	0.364792	0.135398	0.24988	-0.0156365	0.147572	0.445426	0.795763
12266	chrX	91295720	91733757	0.376573	0.240158	0.117342	-0.327939	-0.28094	-0.00765033	0.52224	-0.402184	0.919723	0.217689	0.245244	0.560968	0.331227	0.965225	0.671042	0.248878	0.848529	-1.08132	-0.823559	-0.544607	-0.334178	-0.781178	-0.608276	-0.749881	-0.262199	-0.664513	-1.0102	-0.851993	-0.694721	-1.0459	-1.35117
12359	chrX	114790133	115297043	0.258567	0.442124	0.317084	0.582992	0.579892	0.248159	0.604197	0.710333	0.564607	-0.175046	0.759392	-0.0482949	0.913351	0.934771	0.903374	1.01626	0.916475	-0.609713	-0.685782	-0.881579	-0.424776	-0.0963725	-0.123518	-0.114862	0.132597	-0.159112	-0.230075	-0.69787	-0.650853	-0.404811	-0.493384
12414	chrX	130126591	130235080	0.332306	0.763288	0.317751	0.220473	-0.0178781	-0.0595722	0.575076	0.295061	0.247029	0.0729526	0.559047	0.18347	0.536948	0.510842	0.0687282	0.285536	-0.173303	-1.06602	-1.06544	-1.17724	-0.836378	-1.06225	-1.04975	-0.0162732	0.0706567	-0.595523	-0.530596	-0.88506	-1.0281	-0.659383	-0.612426
12415	chrX	130235080	130376930	0.184142	0.550611	0.15183	-0.0487605	-0.109165	-0.236769	0.40902	0.148888	-0.0120174	-0.173207	0.542707	0.0553349	0.456238	0.517897	-0.145961	0.394791	-0.284766	-1.10617	-1.14678	-1.23913	-1.0142	-1.30985	-1.25037	-0.125606	-0.181421	-0.540932	-0.543767	-0.91691	-1.01243	-0.681377	-0.702579
12416	chrX	130376930	130607071	0.511189	0.915147	0.724772	0.11202	0.137711	0.0559327	0.747662	0.36206	0.438177	0.00393296	0.87433	0.662529	0.698255	0.733667	0.142646	0.794464	0.315699	-0.739187	-0.905133	-1.09547	-0.844256	-0.974842	-0.919608	-0.0790619	0.275932	-0.247104	-0.115597	-0.798235	-0.73463	-0.22593	-0.140431

## Sheet: Top100
Domain	CHR	START	END	BG01ES.R1	BG02ES.SP2	BG02ES.R1	H1ES.R1	H1ES.R2	H1ES.R3	H7ES.R1	H7ES.R2	H7ES.R3	H7ES.R4	H7ES.R5	H7ES.R6	H9ES.R1	iPS4.R1	iPS4.R2	iPS5.R1	iPS5.R2	BG01NP.R1	BG01NP.R2	C0202Lymph.R1	C0202Lymph.R2	GM06990Lymph.R1	GM06990Lymph.R2	DE2.R1	DE2.R2	DE4.R1	DE4.R2	ISL1.R1	ISL1.R2	SmoM.R1	SmoM.R2
66	chr1	17784165	17965808	1.57486	1.42386	1.2512	1.609	1.27345	1.33876	1.46369	1.22754	1.47924	1.17283	1.50553	1.40316	1.45934	1.60371	1.39313	1.27771	1.60196	0.342553	0.540252	-0.333104	-0.341759	-0.248574	-0.2765	0.952545	1.04128	0.501176	0.611453	0.577746	0.948659	0.69417	0.300739
70	chr1	18464025	18660064	0.854563	0.636217	0.379615	0.596508	0.635242	1.04901	0.976046	0.865472	0.295685	0.602433	1.15921	1.09156	1.10967	0.647831	0.438003	0.985662	1.22455	0.0259249	-0.51455	-0.833139	-0.968099	-0.499098	-0.624697	-0.0270385	-0.0507671	0.280058	0.328135	-0.319359	-0.515054	-0.53434	-0.480118
713	chr1	182198337	182414218	0.462859	-0.130402	-0.158495	-0.115447	-0.0224423	0.299183	-0.10493	0.736772	-0.422634	-0.551951	0.288755	-0.0136347	0.0478318	0.145252	0.108708	0.12863	-0.113126	0.916506	1.23123	0.96662	1.04173	0.811866	0.79143	0.377329	0.402031	1.27986	1.1835	1.17595	1.06918	1.30389	1.34329
746	chr1	190660782	190887628	-0.571003	-0.966639	-0.737565	-0.727765	-0.621341	-0.490157	-0.596558	-0.694208	-0.775589	-0.704328	-1.07335	-0.727849	-0.947519	-0.888645	-0.614054	-0.739212	-0.193604	0.648658	0.535715	1.69258	1.46783	0.811782	0.736701	-0.172634	-0.597805	0.125778	0.113281	0.92008	0.744671	0.302568	0.614035
833	chr1	210007571	210235514	-0.155959	0.202523	0.0239251	0.0525644	0.130336	0.278384	0.211297	0.72061	-0.322522	-0.16463	-0.00382279	-0.038556	0.0901639	-0.175445	0.251148	-0.130339	-0.694761	0.912612	0.661233	2.03729	1.61595	1.20933	1.10609	0.720027	0.631561	1.51538	1.302	1.30102	1.11191	1.16508	1.42194
1021	chr10	3541191	3729936	-0.882041	-1.18285	-1.09107	-0.962174	-0.867963	-0.718525	-1.04815	-0.906517	-0.921898	-0.950973	-1.01175	-0.743818	-1.24363	-1.22821	-0.632238	-1.03292	-0.213669	0.154524	-0.517281	0.493354	0.274536	0.272417	0.301605	-0.135487	-0.288139	0.382306	0.522722	0.4207	0.524044	1.17707	0.821818
1022	chr10	3729936	3890520	-0.854339	-1.2115	-1.1159	-0.877489	-0.845092	-0.583659	-1.0613	-0.844976	-0.674284	-1.02431	-1.16539	-0.9547	-1.1878	-1.24381	-0.388243	-1.04656	-0.237771	0.236888	-0.55446	1.19282	0.892841	0.901323	0.864688	0.858714	0.614365	0.968577	0.868559	0.87798	1.10093	1.16234	1.1968
1023	chr10	3890520	4136302	-1.01771	-1.1171	-0.886756	-0.813176	-0.735593	-0.661638	-1.12841	-0.899683	-0.799131	-0.84895	-0.903936	-0.603873	-1.16337	-1.14149	-0.57038	-1.03194	-0.644505	-0.0419532	-0.706953	0.883125	0.598918	0.574281	0.519087	0.336756	0.115701	0.480489	0.803137	0.71783	0.642686	0.947863	0.968492
1222	chr10	53131967	53397580	0.203059	0.375077	0.374389	0.37191	0.2224	0.256272	0.561424	-0.166624	0.67053	0.110561	0.579254	0.194681	0.966317	1.0575	0.385895	0.557382	0.432886	-0.907999	-0.664629	-0.909867	-1.12405	-0.985348	-0.942898	-0.445532	-0.284796	-0.640995	-0.790933	-0.9049	-0.590788	-0.81442	-0.90402
1223	chr10	53397580	53691277	0.473633	0.572041	0.69615	0.402344	0.204419	0.259998	0.768645	0.221782	1.16471	0.918977	1.09755	1.21144	0.962475	0.930004	0.505396	0.555099	0.85812	-1.06184	-0.850577	-0.871366	-1.03036	-0.935194	-0.942398	0.0119788	-0.169418	-0.60518	-0.717481	-0.532873	-0.648998	-0.750003	-0.512269
1228	chr10	54793014	55063238	1.16505	0.962898	0.237835	0.934694	0.526269	0.17892	0.997627	0.252296	1.24043	0.224281	0.973237	1.20718	1.12925	1.32635	0.976397	0.886152	1.19361	-0.996613	-0.839502	-0.966356	-1.06077	-0.948815	-0.901359	-0.418799	-0.740327	-0.904857	-0.969624	-0.877293	-0.740397	-0.722214	-0.584734
1229	chr10	55063238	55349363	0.426101	0.093115	-0.530976	-0.0301439	-0.099931	-0.366076	0.384141	-0.214959	0.167859	-0.641308	0.145743	-0.242283	0.337605	0.950211	0.322455	0.541401	0.0858871	-1.16595	-0.941208	-0.795007	-0.961486	-0.838538	-0.761962	-0.940385	-0.757545	-0.674438	-1.08508	-0.856008	-0.860714	-1.01236	-0.997699
1484	chr10	112532246	112744605	-0.224853	-0.32096	-0.495771	-0.111632	0.434703	0.308042	-0.128041	0.851688	-0.64269	-0.49877	-0.566665	-0.544257	-0.566283	-0.263326	0.399431	0.178913	-0.359094	1.14968	1.21549	1.8398	1.38658	0.950282	0.955122	0.905437	0.729422	1.16745	1.23043	1.23698	1.31373	1.03019	1.18271
1485	chr10	112744605	112950973	-1.07874	-0.946883	-1.08526	-0.795048	-0.461692	-0.650293	-1.19928	-0.0901969	-0.647517	-0.909468	-1.17668	-0.761622	-1.04019	-1.16118	-0.71192	-0.820901	-1.36748	0.592785	0.354381	1.0763	0.994781	1.01399	1.05438	-0.681084	-0.674175	0.41903	0.365285	0.364616	0.367309	0.285302	0.408958
1748	chr11	34485584	34612079	0.381624	0.198078	-0.440821	-0.171052	0.217277	0.0740082	-0.137082	0.424601	-0.750002	-1.08956	-0.365005	-0.980499	-0.0418796	-0.481424	0.185244	0.495573	0.0139112	1.47406	1.22259	1.1621	1.0726	0.936618	0.939032	0.589652	0.712728	1.01658	1.1533	0.987793	0.935855	1.18	1.21439
1749	chr11	34612079	34820098	0.0447282	-0.0110573	-0.50437	-0.441349	0.00331022	-0.119901	-0.271116	0.173119	-0.455278	-0.8885	-0.616746	-0.684638	-0.169751	-0.807092	0.0355468	0.147262	-0.269616	1.40493	0.994934	1.47869	1.30024	1.12048	1.01937	0.339753	0.103926	0.688575	1.01258	0.558663	0.590287	1.23314	1.20084
1750	chr11	34820098	35057858	-0.253622	-0.150973	-0.431843	-0.556559	-0.335186	-0.0602232	-0.0323627	0.300173	-0.801731	-0.631054	-0.627494	-0.709257	-0.485845	-0.658031	0.243909	-0.337946	-0.552907	1.22607	0.904429	1.87166	1.35774	0.930108	0.904963	0.642228	0.440487	0.94473	0.854205	0.483538	0.674443	1.05067	1.31724
1751	chr11	35057858	35238569	-0.204545	-0.111149	-0.483	-0.51277	-0.31147	0.0452593	0.146078	0.393246	-0.289345	-0.338131	-0.571486	-0.543065	-0.584385	-0.54014	0.463852	-0.731103	-0.737402	1.45973	1.09702	2.15043	1.45785	0.878553	0.931024	0.902247	0.876322	0.913426	1.00431	1.08428	1.05076	1.10648	1.24946
1752	chr11	35238569	35394016	-0.0734384	-0.119273	-0.436577	-0.453097	-0.266643	0.134703	-0.0762758	0.305191	-0.608773	-0.742438	-0.504849	-0.724938	-0.59123	-0.646012	0.327897	-0.824055	-0.931149	1.6595	1.33307	2.1256	1.55886	1.17263	1.23729	0.929438	0.509603	0.982176	1.01634	1.17125	1.27183	1.19618	1.42132
1753	chr11	35394016	35558983	0.283374	0.086181	-0.267672	-0.0713335	0.0326664	0.19257	-0.260847	0.226376	-0.144305	-0.138954	-0.261633	-0.384936	-0.471916	-0.715749	0.308486	-0.503248	-0.735917	1.61749	1.48364	1.39562	1.19257	1.15757	1.12716	0.367562	0.14953	0.873496	0.94655	1.33725	1.23893	1.52023	1.70348
1947	chr11	85786441	85943731	0.250692	-0.115076	0.0041623	0.00287246	0.229621	0.232089	-0.14196	0.437615	-0.573383	-0.147298	-0.158771	-0.263069	-0.30619	-0.377571	0.682156	0.591486	0.571095	1.3392	0.849219	1.94643	1.41229	1.1366	1.15754	0.730964	0.565274	1.43452	1.25082	1.44424	1.13659	1.42218	1.55129
2043	chr11	110025631	110254912	-1.16339	-1.19196	-1.11765	-0.934402	-0.556103	-0.706156	-1.3429	-0.576381	-0.925258	-1.12792	-1.21856	-0.720394	-1.26919	-1.22303	-0.893541	-1.21315	-1.31257	-0.321091	-0.62923	0.752007	0.727459	0.342616	0.247946	-0.497092	-0.512836	-0.0450158	0.124637	-0.0746451	-0.152643	0.00049615	0.292534
2076	chr11	115863063	116005322	2.00733	1.20046	1.41606	1.37445	1.00382	1.14175	1.43298	1.35578	1.15206	1.22152	1.06527	0.792948	1.28438	1.35579	1.36786	1.25814	1.82022	0.808767	0.374448	0.355274	0.452494	0.586067	0.515618	0.0501183	0.257267	0.710304	0.788882	0.435311	0.453513	0.418613	0.60708
2135	chr11	127397288	127609636	-0.702039	-1.0767	-1.20218	-0.930054	-0.86002	-0.494028	-1.31955	-0.196363	-0.843103	-0.951155	-1.35158	-0.902532	-1.19124	-1.17534	-0.9574	-1.1375	-1.42145	0.220901	0.2326	0.579767	0.591302	0.739385	0.687158	-0.738122	-0.500818	-0.206281	-0.0510123	0.087437	0.258153	1.02105	0.425583
2136	chr11	127609636	127793207	0.303034	-0.579025	-1.10867	-0.794871	-0.631427	-0.351791	-0.655081	-0.159791	-0.805535	-1.08669	-0.7311	-1.11617	-0.408383	-0.647056	-0.438728	-0.414361	-0.888949	0.278162	0.707977	1.45265	1.27091	1.11349	1.13317	0.264153	0.0383569	0.315218	0.654452	0.653194	0.990186	1.16521	0.684647
2278	chr12	25313449	25617191	-0.362082	-0.562175	-0.642367	0.0173668	0.041059	-0.235828	-0.217949	-0.0588583	-0.567005	-0.867854	-0.810407	-0.792622	-0.86653	-0.427224	0.338752	-0.573965	-0.77806	1.01033	0.864394	1.92846	1.3637	0.71627	0.770862	0.402667	0.241178	1.06633	1.05408	0.522367	0.785437	0.957802	1.27747
2279	chr12	25617191	25831980	-0.693879	-0.954537	-0.993954	-0.522068	-0.385864	-0.485837	-0.85209	-0.64881	-0.734623	-0.792292	-1.01199	-0.782735	-1.0845	-0.819667	-0.272004	-1.11722	-1.25574	0.882057	0.699433	0.833945	0.750903	-0.184678	-0.187873	0.107951	-0.234701	1.09153	0.900514	0.377795	0.617928	0.681837	1.29011
2280	chr12	25831980	26064506	-0.201122	-0.644191	-0.701476	-0.0673855	-0.0700285	-0.319573	-0.360729	-0.476569	-0.668064	-0.937461	-0.768842	-0.752823	-0.722474	-0.41505	-0.161135	-0.751152	-1.05933	1.10991	0.942139	0.499835	0.523815	-0.0301681	-0.0645322	0.335813	0.0369416	1.1272	0.878222	0.874199	0.819179	0.924588	1.46807
2561	chr12	95300080	95538036	-0.180525	0.0411519	-0.0871645	0.205645	0.274347	0.0887865	-0.233703	0.175316	-0.5447	-0.560211	-0.435831	-0.550969	-0.130908	-0.246137	0.100574	-0.281682	-0.157458	1.11263	1.01148	1.37809	1.45731	1.0338	1.04752	0.765629	0.547933	1.20937	0.81752	0.198601	0.282525	0.581794	0.707676
2605	chr12	104410137	104569038	-0.888765	-0.665804	-1.15208	-0.901081	-0.967842	-0.511685	-1.30114	-0.413764	-0.881992	-0.999174	-1.23627	-1.02352	-0.938833	-0.89936	-0.461418	-1.03027	-1.15473	1.23274	0.545358	0.250098	0.679711	0.331464	0.269489	-0.499923	-0.270751	0.233525	0.408892	-0.197463	-0.205873	0.987006	0.994688
2606	chr12	104569038	104737025	-1.18075	-0.797971	-1.3948	-1.06533	-0.737776	-0.318013	-1.38786	-0.290306	-1.04402	-1.15961	-1.11384	-0.91527	-1.01541	-1.28642	-0.710469	-1.36365	-1.43212	1.26511	0.661166	-0.393946	0.106796	-0.147611	-0.191527	-0.0490451	-0.118146	0.566698	0.742457	0.188959	0.150427	1.06383	1.08729
2802	chr13	30289282	30464895	-0.806115	-0.271895	-0.749915	-0.407045	-0.337087	-0.233274	-0.673148	0.164573	-0.817314	-0.985889	-1.00426	-0.973964	-0.440668	-0.88604	-0.247632	-0.922615	-0.792712	1.07028	0.590445	1.55272	1.61208	1.03195	1.01165	-0.37825	-0.458512	0.707197	0.680209	0.725712	0.728461	1.17839	1.4632
2879	chr13	45465616	45668573	-0.387862	-0.321714	-0.57901	-0.11986	-0.297632	-0.0714493	-0.316514	-0.0136785	-0.859832	-0.968321	-0.742921	-0.796499	-0.545614	-0.658561	0.371901	-0.979086	-0.919068	1.06124	0.980472	0.83071	1.19346	0.996216	1.05779	0.0134569	-0.0435279	0.565939	0.591766	1.14955	0.965068	0.493204	0.826861
2880	chr13	45668573	45851692	-0.0946168	-0.303663	-0.531025	-0.620998	-0.641247	-0.473152	-0.322703	-0.332677	-0.740062	-0.783352	-0.873802	-0.777901	-0.587524	-0.651897	0.302518	-1.04308	-0.757673	0.961908	0.863092	0.860408	1.13981	1.14011	1.10426	0.228829	-0.0823584	0.351627	0.395682	1.21439	1.11196	0.643787	1.11435
2881	chr13	45851692	46062853	0.0784482	-0.0958182	-0.294974	-0.648361	-0.657123	-0.391212	-0.252986	-0.382042	-0.703469	-0.623811	-0.287497	-0.33076	-0.252537	-0.486483	0.170252	-0.908321	-0.433814	0.66631	0.648018	0.909586	1.01104	0.974918	0.940783	0.388494	0.249079	0.360569	0.27371	0.749176	0.738024	0.784329	0.972528
2882	chr13	46062853	46253433	0.0339802	-0.210185	-0.442898	-0.629775	-0.731223	-0.467788	-0.554643	-0.400126	-0.514562	-0.431419	-0.490683	-0.33335	-0.22329	-0.533987	0.136084	-0.832314	-0.31034	0.77593	0.626699	0.613135	0.943046	1.05596	1.14394	0.213347	0.245864	0.191835	0.150867	0.986755	1.22597	0.748625	1.02264
3642	chr15	36500900	36706164	-0.851438	-0.719794	-1.01669	-0.502855	-0.576398	-0.333425	-1.12727	-0.220023	-0.782114	-0.985242	-1.00648	-0.890807	-0.718861	-1.21884	-0.651772	-1.37739	-1.21456	0.72655	0.236897	1.1761	1.26955	0.68116	0.664135	0.00240346	-0.130887	1.12479	0.889802	0.315703	0.387934	0.327209	0.97413
3643	chr15	36706164	36921635	-1.06766	-0.905292	-1.15001	-0.883833	-0.924002	-0.597683	-1.45222	-0.441685	-0.566645	-0.838772	-1.1014	-0.837518	-1.00271	-1.40522	-0.786769	-1.43344	-1.20482	0.204603	-0.385656	1.08474	1.19859	0.725482	0.682688	-0.0660167	-0.288374	0.920971	0.882913	-0.0706001	0.0859664	0.541696	1.12823
3727	chr15	56325978	56585159	-0.343148	-0.103665	-0.629707	0.100962	0.0773437	0.278882	-0.504946	0.754617	-0.342889	-0.873072	-0.469223	-0.62659	-0.00134267	0.0531954	0.285425	0.302693	-0.606447	0.933393	0.749337	0.80954	0.899776	0.932794	1.01091	0.982873	0.829497	0.829399	1.00833	1.16256	1.14185	1.38593	1.37501
3949	chr16	4949819	5330821	1.30222	1.04604	1.31088	1.2747	1.04399	1.08146	0.982652	0.913695	1.44377	1.8976	1.49405	1.53726	1.31975	1.3991	1.35285	1.38452	1.59189	0.821375	0.638019	0.360683	0.755931	0.560977	0.528722	0.731554	0.597855	0.548002	0.581202	0.848021	0.54744	0.758764	0.730509
3966	chr16	8612925	8807776	1.75426	1.40952	1.5384	1.68683	1.40088	1.3906	1.45408	1.01011	1.58899	1.4831	1.51733	1.69778	1.81269	1.60957	1.57789	1.65746	1.46925	1.23229	1.07225	0.651927	1.04165	0.894448	0.891092	0.988819	0.983103	0.838193	0.764337	0.709395	0.826667	0.516143	0.640506
4689	chr18	13006645	13218428	0.345782	0.170905	0.146815	0.422324	0.332066	0.30006	0.104936	0.18965	-0.0396147	0.157299	0.321582	-0.124471	0.221204	-0.113548	0.823664	-0.00709023	0.318542	1.27135	1.24619	0.664635	1.16388	1.06047	0.927203	1.47589	1.12257	0.79501	1.19069	0.619734	0.806431	0.802124	0.700559
4690	chr18	13218428	13426242	-0.313407	-0.363859	-0.588946	-0.4901	-0.29033	-0.406506	-0.351731	-0.268106	-0.55223	0.0597894	-0.460002	-0.442745	-0.31787	-0.529849	0.257671	-0.443338	-0.074598	0.964824	0.962161	0.765627	1.1383	0.97078	0.893208	0.801485	0.971923	0.355482	0.803274	0.0876614	0.168794	0.413557	0.219242
4761	chr18	31712445	31876837	1.60326	1.40529	1.63077	1.42619	1.0415	0.808306	1.25871	0.850236	1.59984	1.67446	1.37737	1.45205	1.6513	1.28063	1.10586	1.30109	1.74295	0.529864	0.411679	0.0812315	0.282465	0.57601	0.556326	0.682906	0.90212	-0.552398	-0.191902	-0.0361932	0.238256	0.0247252	-0.474988
5352	chr2	29087261	29282416	-0.401014	-0.268428	-0.257009	-0.304913	-0.203224	-0.00552827	-0.213537	0.337223	-0.691812	-0.803636	-0.683547	-0.851493	-0.664962	-0.597394	0.103922	-0.641364	-0.911756	1.29122	1.27887	0.756066	0.729602	1.10885	1.14746	0.0908758	0.451537	0.687532	0.688616	0.394178	0.195114	1.09596	0.804288
5353	chr2	29282416	29445132	-0.810201	-0.97647	-0.965692	-0.770655	-0.834538	-0.495323	-0.874047	-0.297533	-1.0684	-1.13553	-1.0876	-1.02883	-1.12683	-1.02001	-0.32865	-1.10859	-1.14916	1.13882	1.16274	0.0913377	0.0334854	0.744226	0.785181	-0.175399	-0.511757	0.452255	0.256356	-0.0498706	-0.303864	0.700781	0.309022
5358	chr2	30071542	30256932	-0.750233	-0.705547	-0.870646	-0.748953	-0.800618	-0.333517	-0.324943	-0.158601	-0.672788	-1.08599	-0.877215	-0.872648	-0.655408	-0.634294	-0.220945	-0.681237	-0.857828	0.14418	0.82028	-0.157143	-0.11459	0.468301	0.455367	-0.0953678	-0.270283	0.535999	0.399146	0.511507	0.86278	0.250445	0.0905621
5537	chr2	70728767	70950572	1.70106	1.40723	1.29827	1.40278	1.05448	1.16894	1.32637	1.33424	0.976029	1.03929	1.42549	1.53872	1.21161	1.4242	1.45128	1.35475	1.40968	0.782344	0.235274	0.784482	0.978766	0.410444	0.343842	0.9442	0.887294	0.593191	0.765165	0.47356	0.280795	0.485861	0.259797
5914	chr2	160670543	160854683	-0.221317	-0.0371478	-0.25395	-0.173287	-0.252403	-0.422492	-0.180695	-0.250198	-0.376121	-0.832441	-0.725607	-0.755963	-0.291099	-0.220686	-0.272522	-0.31074	-0.835701	1.06351	0.757568	0.963177	0.864108	0.765059	0.795262	-0.259301	-0.225554	0.48807	0.543443	1.01852	0.913657	0.947951	0.857149
5915	chr2	160854683	161035806	-0.578266	-0.53271	-0.800462	-0.499488	-0.5031	-0.595325	-0.511051	-0.381161	-0.926847	-1.01601	-0.779995	-1.01314	-0.486098	-0.686392	-0.640204	-0.755071	-1.14791	0.924911	0.788029	0.33814	0.350083	0.177943	0.119038	-0.436108	-0.346211	0.273911	0.445727	1.01819	1.09147	1.09295	0.646583
6044	chr2	190300820	190603920	-0.117298	-0.122222	0.140709	-0.280445	-0.411769	-0.141271	-0.0431832	-0.178449	-0.313951	-0.206672	-0.232204	-0.0485427	-0.430088	-0.398135	0.0127158	-0.637803	-0.571853	0.349018	0.114956	0.849226	0.915834	0.777571	0.831364	0.427943	0.091683	1.16754	0.92093	0.748016	0.505809	0.739263	0.796782
6258	chr2	236577292	236780927	1.12711	1.09197	1.12732	1.48285	1.13415	1.35057	0.995633	1.16448	1.13584	1.19892	1.22784	1.52703	0.978237	1.16332	0.735831	1.08405	1.37878	0.476718	0.997271	-0.6601	-0.751709	-0.419931	-0.489241	0.481119	0.760473	0.00577835	0.228829	0.302789	0.295727	0.478121	0.185947
6479	chr20	45860905	46102082	-0.741153	-0.563695	-1.09829	-0.767063	-0.564812	-0.222942	-0.797725	0.211626	-0.692861	-1.16868	-0.970364	-0.845678	-0.859306	-0.309047	0.136461	0.417318	-0.666	1.03697	0.746099	0.841983	1.35541	1.03623	1.02212	0.235847	0.254254	1.05535	1.06297	0.0268961	0.278146	0.942351	0.922753
6480	chr20	46102082	46315847	-1.09229	-0.951129	-1.42608	-1.13859	-0.995765	-0.281329	-0.793443	0.0267105	-0.795088	-1.18268	-1.19321	-0.994845	-1.0745	-1.00762	-0.0906646	-0.532962	-0.580455	0.939543	0.623896	-0.0811532	0.662923	0.696138	0.566992	0.441956	0.592493	1.01838	1.23338	0.128057	0.137054	0.654504	0.681443
6481	chr20	46315847	46512592	-1.05104	-0.754089	-1.12529	-1.01397	-0.608407	-0.0196636	-0.585093	0.236511	-0.651894	-0.832325	-0.907234	-0.649273	-0.9612	-0.936489	-0.0425858	-0.433671	-0.330484	1.24707	0.882521	0.367425	1.0212	0.964671	0.964583	0.638416	0.392482	1.10021	1.13079	0.372819	0.42085	0.455923	0.610175
7323	chr3	110494915	110800311	0.319835	0.540659	0.541862	0.486376	0.00793452	0.159072	0.656104	-0.178825	0.968973	0.591248	0.753098	0.793049	0.716375	0.583112	0.057749	0.397249	0.566091	-0.358014	-0.627551	-0.814375	-0.891993	-0.926441	-0.865434	-0.10741	0.121308	-0.676349	-0.637117	-0.752949	-0.637567	-1.21864	-1.30902
7516	chr3	153243972	153477316	-0.292072	-0.763615	-0.596246	-0.383697	-0.60566	-0.499025	-0.518823	-0.623087	-0.751702	-0.531737	-0.765639	-0.566902	-0.683524	-0.403293	-0.361583	-0.73095	-0.594888	-0.0146379	-0.0982571	1.79291	1.56654	1.02996	1.05096	0.0150438	-0.154508	0.714726	0.68518	0.256939	0.113131	0.409431	1.09728
7703	chr3	195626544	195869500	0.552138	0.684204	0.560891	0.941596	0.891891	0.981465	0.589844	1.38475	0.102522	0.46219	0.860897	0.538388	0.538272	0.264662	0.776881	0.552376	0.466452	1.2995	1.27799	1.54107	1.3803	1.2412	1.24983	1.29812	1.26776	1.46163	1.38852	1.42224	1.52478	1.2913	1.59356
7704	chr3	195869500	196057048	-0.0583682	0.0157348	-0.350155	0.125572	0.139162	0.385349	-0.109327	0.974036	-0.0954252	-0.503491	-0.001298	-0.255257	-0.275692	-0.337029	0.297764	0.477038	0.0281076	1.07073	0.887851	1.10119	1.1656	1.11191	1.15122	0.774161	0.760805	1.16224	1.33071	1.29686	1.29461	1.31817	1.61101
7752	chr4	10202796	10345067	-0.892265	-0.990112	-1.04915	-0.90819	-0.920186	-0.804306	-0.618765	-0.634745	-0.833576	-0.782724	-1.18742	-0.773781	-0.999883	-1.10055	-0.941616	-1.218	-0.911647	-0.542181	-0.580821	0.173049	-0.0108909	0.0887184	0.169066	-0.276799	-0.351543	-0.00351875	0.270317	-0.0895342	0.364191	-0.395511	-0.140494
7753	chr4	10345067	10533607	-0.819297	-0.95694	-0.978984	-0.895657	-0.844034	-0.655504	-0.315655	-0.492769	-0.844043	-1.02079	-1.05727	-0.703123	-0.961526	-1.056	-0.98907	-1.04373	-0.651745	-0.585771	-0.56305	0.163813	-0.00394207	-0.127234	-0.113869	-0.00413308	0.189568	-0.0120776	0.471772	0.100751	0.33472	-0.54914	-0.121092
7979	chr4	62038502	62289094	0.407934	0.434398	0.452053	0.188644	-0.0812337	0.0102549	0.866216	-0.402311	1.07892	0.717459	0.997786	0.965224	0.804228	0.803454	-0.199457	0.526432	0.477799	-0.745503	-0.526768	-0.536578	-0.447218	-0.719139	-0.738618	-0.691149	-0.482003	-0.919368	-1.0101	-0.895326	-0.905898	-0.963759	-1.15998
8109	chr4	93021443	93323762	0.860268	0.885014	0.607854	0.78994	0.234363	0.0926619	1.01812	0.012671	0.828485	-0.0779341	0.835845	0.116411	0.798815	0.625964	0.55525	0.95511	0.551602	-1.17518	-0.823798	-0.659408	-0.700128	-0.777819	-0.732105	-0.069512	0.0652773	-0.405676	-0.354144	-0.825792	-0.757658	-1.05973	-1.29639
8313	chr4	141886625	142096997	-0.510317	-0.795316	-0.69136	-0.738472	-0.688809	-0.233912	-0.842142	-0.0914794	-0.73651	-0.955369	-0.907616	-0.588049	-0.766821	-1.0135	-0.385877	-0.987326	-0.7923	0.312111	0.352958	-0.0730619	-0.0189748	-0.0162024	-0.0809634	0.0435215	0.076369	0.46798	0.933898	-0.0184889	0.130233	-0.0249901	0.0277848
8421	chr4	165622122	165868487	0.480556	0.914464	0.447994	0.709748	-0.00122849	-0.221197	0.511215	-0.0929834	0.877152	0.538035	0.123033	0.181109	0.845328	0.294745	-0.131751	0.663389	0.700222	-0.637691	-0.831526	-0.0423467	0.0125823	-0.873635	-0.871799	-0.793443	-0.777358	-0.972205	-0.639655	-0.911429	-1.09142	-1.02598	-0.924113
8571	chr5	9479764	9718059	-1.02278	-1.03525	-1.04405	-0.938463	-1.03574	-0.638698	-0.917299	-0.420785	-0.857206	-0.5239	-1.14168	-0.765251	-0.982961	-1.02839	-0.44047	-0.960499	-1.24807	-0.493699	-0.742694	0.0282301	-0.362581	0.285811	0.24505	0.583239	0.674768	0.418088	0.405589	0.464169	0.581335	0.225137	-0.11497
8804	chr5	73312526	73472425	-0.731242	-0.949687	-0.980277	-0.649965	-0.406605	-0.261502	-0.777876	-0.0565574	-0.773282	-1.26727	-1.0839	-0.601578	-1.06971	-0.828371	-0.308751	-0.869127	-1.23578	0.923629	0.439012	0.466897	0.143135	-0.0453756	-0.0828643	0.176786	0.291187	0.929392	0.690235	1.00644	1.07542	0.689338	1.15396
8868	chr5	89519175	89809702	1.34544	1.21473	1.03672	1.4141	0.780215	0.872676	1.24151	0.321755	1.16389	0.885336	1.45346	1.28679	1.32433	1.33017	0.871055	1.07327	1.31733	1.06796	0.984824	0.0242191	-0.0854799	-0.0492921	-0.117081	0.101243	0.12988	-0.101222	0.105622	-0.44669	-0.658992	-0.349479	-0.427818
8890	chr5	95080859	95327497	0.0630108	-0.0861727	-0.353702	-0.241268	-0.434991	0.11768	-0.0528906	-0.111629	-0.497589	-0.637522	-0.539289	-0.539421	-0.04248	0.0204974	0.513043	-0.563324	-0.533061	0.169911	-0.0340155	1.76893	1.48526	1.12539	1.16516	1.32206	0.894685	1.36383	1.1624	1.48495	0.896254	0.807649	1.10776
8891	chr5	95327497	95591485	-0.543146	-0.490636	-0.765799	-0.742342	-0.854274	-0.147558	-0.387106	-0.317431	-0.57979	-0.837485	-1.01692	-0.837513	-0.414161	-0.674658	0.106101	-0.997586	-1.05664	-0.148513	-0.41567	1.26966	1.16163	1.08136	1.00736	1.49769	0.985396	1.29932	1.38166	1.1815	1.03529	0.418223	0.865706
8892	chr5	95591485	95801721	-0.710188	-0.67765	-0.835576	-0.817028	-0.912955	-0.342059	-0.644016	-0.400817	-0.426738	-0.830464	-0.938704	-0.778818	-0.646979	-1.00244	-0.239312	-1.16079	-1.13971	-0.0331924	-0.330854	0.948375	1.07675	0.93383	0.983132	1.02091	0.740259	1.11657	1.36569	0.0985032	0.183515	0.367941	0.591573
8893	chr5	95801721	96013122	-0.750104	-0.556039	-0.677907	-0.744757	-0.801146	-0.495585	-0.738754	-0.363926	-0.666474	-0.748346	-0.890123	-0.739146	-0.768169	-1.02612	-0.449556	-1.08571	-1.06003	0.680148	0.475409	1.55952	1.44292	0.997633	1.08326	-0.12865	-0.13877	0.656467	0.889864	0.263175	0.00999841	0.694644	0.682039
8894	chr5	96013122	96222858	-0.742314	-0.371139	-0.48199	-0.694367	-0.554447	-0.12412	-0.405553	-0.0659175	-0.68331	-0.311741	-0.77154	-0.690186	-0.647777	-0.836778	-0.300565	-1.04178	-0.909751	1.1577	1.07146	1.94968	1.63121	1.19039	1.26075	0.461254	0.303923	0.77233	0.712104	0.684652	1.022	0.900342	0.744887
8895	chr5	96222858	96436420	-0.582987	-0.24094	-0.281895	-0.662788	-0.35406	0.0423127	-0.167717	-0.0424616	-0.777508	-0.268431	-0.807514	-0.63715	-0.435001	-0.791797	-0.14781	-1.0167	-0.499603	1.13036	1.23518	1.83234	1.49908	1.10769	1.12362	0.245297	-0.161169	0.979449	0.895622	0.786693	0.815927	1.10613	0.867055
8896	chr5	96436420	96825704	-0.662877	-0.497736	-0.502782	-0.66997	-0.368259	-0.193955	-0.459465	-0.339396	-0.641752	-0.593781	-1.04556	-0.855648	-0.653062	-0.868391	-0.432123	-0.956293	-0.65097	0.740306	0.673494	1.19707	1.14899	0.852553	0.862894	-0.166874	-0.55196	0.24525	0.332393	0.490878	0.174403	0.458954	0.298869
9095	chr5	140742497	140937428	1.403	1.13577	0.855373	1.54831	1.43832	1.24766	1.10815	1.33441	1.2105	0.939072	1.34455	1.01737	1.21351	1.5504	1.1961	1.46236	1.06349	0.592136	0.640266	0.173554	0.0941502	0.458623	0.447612	0.477836	0.364527	0.631609	0.659075	0.797604	0.677094	0.459721	0.157805
9253	chr5	168940959	169110936	-0.86442	-0.723629	-0.899363	-0.986228	-0.851178	-0.501882	-0.704592	-0.288693	-0.773958	-0.692586	-0.663064	-0.539108	-0.831315	-0.815625	-0.635307	-0.389109	-0.778026	0.299197	-0.643173	1.09415	0.881146	0.984522	1.01503	-0.0285262	0.0475717	0.632773	0.615735	-0.147456	-0.379483	0.429369	0.768682
9263	chr5	170594681	170814646	0.945771	1.23949	1.39127	0.92371	1.07206	0.906681	1.01071	1.01562	0.462501	0.536697	1.06791	0.938697	1.04669	0.965514	1.05164	1.20908	0.573277	0.225054	0.433605	-0.220262	-0.248851	0.0966768	0.0459925	0.551215	0.356395	0.243799	0.322904	0.31867	0.130731	0.104675	0.0722128
9288	chr5	175044662	175223138	0.523145	0.591163	0.650042	1.58753	0.923367	0.643355	0.522142	0.81466	0.934167	0.969784	1.11498	0.779174	0.844213	0.825607	0.392246	1.4138	0.578966	-0.37547	-0.800798	-0.611818	-0.696589	-0.587059	-0.694406	0.0756797	0.202723	-0.121372	0.224763	-0.170429	0.229843	-0.410114	-0.439807
9390	chr6	15373604	15525584	2.13754	1.56123	1.78687	1.83829	1.42405	1.06735	1.6146	1.26275	1.79128	1.77584	1.56597	2.19835	1.58992	2.03086	1.54579	1.47857	2.2117	-0.341171	0.32568	0.0395898	0.301437	0.80957	0.833879	0.566089	0.86701	0.180527	0.415014	0.649201	0.59281	0.517386	0.520764
9559	chr6	53081608	53297757	0.0924938	0.255617	0.193188	0.090903	0.111149	0.081197	0.692404	-0.158568	-0.0125255	-0.247975	0.314827	-0.231772	0.193535	0.408175	0.657918	-0.0329572	0.222182	1.04583	0.740978	1.26094	1.0017	1.08726	1.05065	1.04389	0.837847	0.827986	0.852202	0.424462	0.652885	0.988831	0.959655
9560	chr6	53297757	53537286	-0.0170463	0.179664	-0.0566837	-0.232788	-0.108146	-0.0285238	0.474943	-0.30021	-0.521137	-0.343652	-0.189797	-0.30938	0.114444	-0.00908345	0.49838	-0.265521	-0.20097	0.81564	0.588983	1.08217	0.83465	0.997218	0.993502	1.02277	0.790257	0.805143	0.703978	0.248008	0.556511	0.782114	0.787722
9609	chr6	70615563	70892918	-1.0062	-1.00793	-0.918023	-0.884772	-0.681326	-0.834858	-0.962267	-0.909865	-1.00233	-1.1882	-1.22281	-1.16924	-1.01492	-1.05544	-0.932075	-1.2101	-1.0823	-0.328487	-0.403945	0.897281	0.773087	0.219837	0.2268	-0.61785	-0.666483	0.292466	-0.0374665	-0.641638	-0.383534	-0.394373	0.00788654
9808	chr6	119624476	119871405	-0.739656	-0.938249	-0.965693	-0.573556	-0.529749	-0.51385	-0.986858	-0.382626	-0.72085	-0.927769	-1.01449	-0.950806	-0.919896	-0.911656	-0.692893	-1.03171	-1.27897	0.707406	0.548449	-0.491245	-0.610505	-0.0710787	-0.0074472	0.418572	0.261794	0.949538	0.892342	0.0363044	0.35724	0.312424	0.827373
10202	chr7	35138798	35336826	-0.45362	-0.5645	-0.669071	-0.718751	-0.646794	-0.438931	-0.745277	-0.525688	-0.791963	-0.888393	-0.664079	-0.605784	-0.91454	-0.91646	-0.562883	-0.607572	-1.09533	-0.425707	-0.635024	0.134149	0.151719	0.118836	0.0857938	-0.126612	-0.08006	0.404737	0.279225	0.565802	0.574701	0.527631	0.701942
10203	chr7	35336826	35502667	-0.267485	-0.614832	-0.904398	-0.862266	-0.844468	-0.587361	-0.861831	-0.598016	-1.12061	-1.41714	-1.03423	-1.28488	-1.04989	-1.09465	-0.280633	-0.799263	-0.842386	-0.163498	-0.594976	0.82743	0.717275	0.798582	0.676765	0.305554	-0.0386664	0.888931	0.851099	1.02552	1.22163	0.931727	1.57263
10567	chr7	121200247	121438591	1.50964	1.28903	1.23201	1.57833	1.39083	1.05005	1.39863	0.382612	1.67358	1.72348	1.40017	2.09695	1.3905	1.53226	0.760261	1.20746	0.997826	0.771582	1.40845	-1.00613	-1.10997	-0.908139	-0.951459	-0.0339002	-0.169197	0.155839	-0.109442	-0.540054	-0.610109	-0.797132	-1.11306
10568	chr7	121438591	121627305	1.70336	1.37086	1.51763	1.68605	1.33141	0.775387	1.52005	0.391104	1.75009	1.45226	1.364	2.01227	1.37539	1.69612	1.0003	1.2865	1.54829	1.37969	1.46304	-1.04458	-1.33092	-1.13774	-1.11752	-0.00474118	-0.00291808	-0.351277	-0.149884	-0.650673	-0.85272	-0.948528	-1.23995
10569	chr7	121627305	121836287	1.46838	1.42421	1.62122	1.52428	1.34547	1.03607	1.42572	0.240546	1.86458	2.13777	1.55153	2.19717	1.36166	1.39027	1.1174	1.2277	1.82231	1.16047	1.12727	-0.990769	-1.20958	-1.12495	-1.07541	0.100751	0.262966	-0.651708	-0.30517	-0.532086	-0.80924	-0.954743	-1.40892
10570	chr7	121836287	122040654	1.30199	1.18211	1.23584	1.37125	1.21376	0.999661	1.36027	-0.137094	1.46269	1.84749	1.39897	2.24145	1.34727	1.6318	0.713077	1.24937	1.07744	0.647901	0.703703	-0.908664	-1.14643	-1.05251	-1.01286	-0.300039	-0.328729	-0.998291	-0.666569	-0.771215	-0.947464	-1.13813	-1.54311
10571	chr7	122040654	122242414	1.2069	0.504147	0.368861	0.953819	0.711797	0.200398	0.734329	-0.611015	0.928202	0.685307	1.32549	1.05101	0.765014	1.30945	0.198535	0.785105	-0.158002	0.123056	0.0195096	-0.917236	-1.27846	-1.14686	-1.08879	-0.752306	-0.909549	-0.872525	-1.01023	-0.784252	-1.06606	-0.993918	-1.4816
10663	chr7	140546457	140681528	1.00743	0.877288	0.28857	1.46225	0.889066	0.299863	0.903322	-0.439621	0.480244	0.132586	1.14101	0.372832	1.40849	1.31901	0.384813	1.28161	0.277419	-0.406171	-0.740803	-0.254827	-0.277776	-0.478965	-0.570545	-0.562313	-0.545333	-0.8313	-0.788112	-0.357397	-0.83983	-0.647768	-0.709832
10664	chr7	140681528	140805739	1.23906	0.938114	0.541061	1.54269	0.933926	0.473846	0.957128	-0.361073	0.985271	0.958813	1.12052	1.07025	1.3592	1.1928	0.457421	1.08392	0.754714	-0.698028	-0.946709	-0.41415	-0.48753	-0.476488	-0.461075	-0.494264	-0.502734	-0.789417	-0.905119	-0.653577	-0.912096	-0.764799	-0.944952
10665	chr7	140805739	140977882	1.49801	1.01006	0.754872	1.5038	0.940029	0.530352	0.994489	-0.259027	1.32818	1.59809	1.21204	1.63164	1.2848	1.16775	0.57052	0.966982	1.09458	-0.749673	-0.928734	-0.144698	-0.290038	-0.202372	-0.236156	0.061154	-0.132095	-0.813173	-0.862852	-0.530123	-0.938251	-1.01992	-1.17901
10666	chr7	140977882	141149985	1.33584	0.948668	0.635719	1.58697	0.880861	0.459928	1.0064	-0.295355	0.931073	1.31637	1.40951	1.11851	1.35424	1.19155	0.549143	1.00412	0.956864	-0.788521	-0.88279	0.196221	-0.0202228	0.0533115	-0.0262743	0.105766	-0.263862	-0.825977	-0.797157	-0.854343	-0.910339	-0.993896	-1.23906
11031	chr8	68254059	68496396	1.16867	0.871	0.856243	1.00091	0.558285	0.223929	1.29249	0.333196	1.13173	0.456018	0.989322	0.828308	1.14473	1.45358	0.959309	1.23139	1.34436	0.509783	0.194599	-0.514996	-0.424053	-0.126812	-0.161938	-0.0991673	-0.0298755	-0.157464	-0.217378	-0.563186	-0.387398	-0.639753	-0.688931
11608	chr9	78710111	78974498	1.81362	1.12932	1.25651	1.22679	0.885448	0.58375	1.3921	0.536232	1.23878	1.84441	1.34426	1.56354	1.24573	1.6617	1.12595	1.13001	1.83168	-0.35422	-0.261372	-0.909069	-1.02854	-0.301373	-0.312555	0.241599	0.124243	0.0771951	0.0305402	-0.186041	-0.271681	-0.680775	-0.248812
11609	chr9	78974498	79272003	1.75849	0.895984	0.994017	1.30865	1.00746	0.339331	1.16751	0.587636	0.797328	1.44246	1.21029	0.87145	1.10207	1.35983	1.14143	1.26298	1.53167	-0.429169	-0.210989	-0.924532	-0.995269	-0.788283	-0.704817	0.436445	0.364352	-0.129902	-0.131678	-0.305828	-0.281164	-0.785938	-0.668356
11721	chr9	101147367	101278092	-0.35747	-0.0843669	-0.548087	-0.510161	-0.396137	-0.192598	-0.546435	-0.190598	-0.621168	-1.16476	-0.974787	-0.960026	-0.852236	-0.557321	-0.41424	-0.1541	-1.08046	0.35179	-0.146309	1.28681	0.896389	1.04529	1.10281	0.472366	0.206979	0.917406	0.939087	0.0901479	0.372374	1.10729	0.811296
12414	chrX	130126591	130235080	0.332306	0.763288	0.317751	0.220473	-0.0178781	-0.0595722	0.575076	0.295061	0.247029	0.0729526	0.559047	0.18347	0.536948	0.510842	0.0687282	0.285536	-0.173303	-1.06602	-1.06544	-1.17724	-0.836378	-1.06225	-1.04975	-0.0162732	0.0706567	-0.595523	-0.530596	-0.88506	-1.0281	-0.659383	-0.612426

## Sheet: Top20
Domain	CHR	START	END	BG01ES.R1	BG02ES.SP2	BG02ES.R1	H1ES.R1	H1ES.R2	H1ES.R3	H7ES.R1	H7ES.R2	H7ES.R3	H7ES.R4	H7ES.R5	H7ES.R6	H9ES.R1	iPS4.R1	iPS4.R2	iPS5.R1	iPS5.R2	BG01NP.R1	BG01NP.R2	C0202Lymph.R1	C0202Lymph.R2	GM06990Lymph.R1	GM06990Lymph.R2	DE2.R1	DE2.R2	DE4.R1	DE4.R2	ISL1.R1	ISL1.R2	SmoM.R1	SmoM.R2
1021	chr10	3541191	3729936	-0.882041	-1.18285	-1.09107	-0.962174	-0.867963	-0.718525	-1.04815	-0.906517	-0.921898	-0.950973	-1.01175	-0.743818	-1.24363	-1.22821	-0.632238	-1.03292	-0.213669	0.154524	-0.517281	0.493354	0.274536	0.272417	0.301605	-0.135487	-0.288139	0.382306	0.522722	0.4207	0.524044	1.17707	0.821818
1022	chr10	3729936	3890520	-0.854339	-1.2115	-1.1159	-0.877489	-0.845092	-0.583659	-1.0613	-0.844976	-0.674284	-1.02431	-1.16539	-0.9547	-1.1878	-1.24381	-0.388243	-1.04656	-0.237771	0.236888	-0.55446	1.19282	0.892841	0.901323	0.864688	0.858714	0.614365	0.968577	0.868559	0.87798	1.10093	1.16234	1.1968
1023	chr10	3890520	4136302	-1.01771	-1.1171	-0.886756	-0.813176	-0.735593	-0.661638	-1.12841	-0.899683	-0.799131	-0.84895	-0.903936	-0.603873	-1.16337	-1.14149	-0.57038	-1.03194	-0.644505	-0.0419532	-0.706953	0.883125	0.598918	0.574281	0.519087	0.336756	0.115701	0.480489	0.803137	0.71783	0.642686	0.947863	0.968492
1222	chr10	53131967	53397580	0.203059	0.375077	0.374389	0.37191	0.2224	0.256272	0.561424	-0.166624	0.67053	0.110561	0.579254	0.194681	0.966317	1.0575	0.385895	0.557382	0.432886	-0.907999	-0.664629	-0.909867	-1.12405	-0.985348	-0.942898	-0.445532	-0.284796	-0.640995	-0.790933	-0.9049	-0.590788	-0.81442	-0.90402
1223	chr10	53397580	53691277	0.473633	0.572041	0.69615	0.402344	0.204419	0.259998	0.768645	0.221782	1.16471	0.918977	1.09755	1.21144	0.962475	0.930004	0.505396	0.555099	0.85812	-1.06184	-0.850577	-0.871366	-1.03036	-0.935194	-0.942398	0.0119788	-0.169418	-0.60518	-0.717481	-0.532873	-0.648998	-0.750003	-0.512269
1228	chr10	54793014	55063238	1.16505	0.962898	0.237835	0.934694	0.526269	0.17892	0.997627	0.252296	1.24043	0.224281	0.973237	1.20718	1.12925	1.32635	0.976397	0.886152	1.19361	-0.996613	-0.839502	-0.966356	-1.06077	-0.948815	-0.901359	-0.418799	-0.740327	-0.904857	-0.969624	-0.877293	-0.740397	-0.722214	-0.584734
1750	chr11	34820098	35057858	-0.253622	-0.150973	-0.431843	-0.556559	-0.335186	-0.0602232	-0.0323627	0.300173	-0.801731	-0.631054	-0.627494	-0.709257	-0.485845	-0.658031	0.243909	-0.337946	-0.552907	1.22607	0.904429	1.87166	1.35774	0.930108	0.904963	0.642228	0.440487	0.94473	0.854205	0.483538	0.674443	1.05067	1.31724
1751	chr11	35057858	35238569	-0.204545	-0.111149	-0.483	-0.51277	-0.31147	0.0452593	0.146078	0.393246	-0.289345	-0.338131	-0.571486	-0.543065	-0.584385	-0.54014	0.463852	-0.731103	-0.737402	1.45973	1.09702	2.15043	1.45785	0.878553	0.931024	0.902247	0.876322	0.913426	1.00431	1.08428	1.05076	1.10648	1.24946
1752	chr11	35238569	35394016	-0.0734384	-0.119273	-0.436577	-0.453097	-0.266643	0.134703	-0.0762758	0.305191	-0.608773	-0.742438	-0.504849	-0.724938	-0.59123	-0.646012	0.327897	-0.824055	-0.931149	1.6595	1.33307	2.1256	1.55886	1.17263	1.23729	0.929438	0.509603	0.982176	1.01634	1.17125	1.27183	1.19618	1.42132
2880	chr13	45668573	45851692	-0.0946168	-0.303663	-0.531025	-0.620998	-0.641247	-0.473152	-0.322703	-0.332677	-0.740062	-0.783352	-0.873802	-0.777901	-0.587524	-0.651897	0.302518	-1.04308	-0.757673	0.961908	0.863092	0.860408	1.13981	1.14011	1.10426	0.228829	-0.0823584	0.351627	0.395682	1.21439	1.11196	0.643787	1.11435
2881	chr13	45851692	46062853	0.0784482	-0.0958182	-0.294974	-0.648361	-0.657123	-0.391212	-0.252986	-0.382042	-0.703469	-0.623811	-0.287497	-0.33076	-0.252537	-0.486483	0.170252	-0.908321	-0.433814	0.66631	0.648018	0.909586	1.01104	0.974918	0.940783	0.388494	0.249079	0.360569	0.27371	0.749176	0.738024	0.784329	0.972528
3642	chr15	36500900	36706164	-0.851438	-0.719794	-1.01669	-0.502855	-0.576398	-0.333425	-1.12727	-0.220023	-0.782114	-0.985242	-1.00648	-0.890807	-0.718861	-1.21884	-0.651772	-1.37739	-1.21456	0.72655	0.236897	1.1761	1.26955	0.68116	0.664135	0.00240346	-0.130887	1.12479	0.889802	0.315703	0.387934	0.327209	0.97413
8891	chr5	95327497	95591485	-0.543146	-0.490636	-0.765799	-0.742342	-0.854274	-0.147558	-0.387106	-0.317431	-0.57979	-0.837485	-1.01692	-0.837513	-0.414161	-0.674658	0.106101	-0.997586	-1.05664	-0.148513	-0.41567	1.26966	1.16163	1.08136	1.00736	1.49769	0.985396	1.29932	1.38166	1.1815	1.03529	0.418223	0.865706
8893	chr5	95801721	96013122	-0.750104	-0.556039	-0.677907	-0.744757	-0.801146	-0.495585	-0.738754	-0.363926	-0.666474	-0.748346	-0.890123	-0.739146	-0.768169	-1.02612	-0.449556	-1.08571	-1.06003	0.680148	0.475409	1.55952	1.44292	0.997633	1.08326	-0.12865	-0.13877	0.656467	0.889864	0.263175	0.00999841	0.694644	0.682039
8894	chr5	96013122	96222858	-0.742314	-0.371139	-0.48199	-0.694367	-0.554447	-0.12412	-0.405553	-0.0659175	-0.68331	-0.311741	-0.77154	-0.690186	-0.647777	-0.836778	-0.300565	-1.04178	-0.909751	1.1577	1.07146	1.94968	1.63121	1.19039	1.26075	0.461254	0.303923	0.77233	0.712104	0.684652	1.022	0.900342	0.744887
9390	chr6	15373604	15525584	2.13754	1.56123	1.78687	1.83829	1.42405	1.06735	1.6146	1.26275	1.79128	1.77584	1.56597	2.19835	1.58992	2.03086	1.54579	1.47857	2.2117	-0.341171	0.32568	0.0395898	0.301437	0.80957	0.833879	0.566089	0.86701	0.180527	0.415014	0.649201	0.59281	0.517386	0.520764
10570	chr7	121836287	122040654	1.30199	1.18211	1.23584	1.37125	1.21376	0.999661	1.36027	-0.137094	1.46269	1.84749	1.39897	2.24145	1.34727	1.6318	0.713077	1.24937	1.07744	0.647901	0.703703	-0.908664	-1.14643	-1.05251	-1.01286	-0.300039	-0.328729	-0.998291	-0.666569	-0.771215	-0.947464	-1.13813	-1.54311
10664	chr7	140681528	140805739	1.23906	0.938114	0.541061	1.54269	0.933926	0.473846	0.957128	-0.361073	0.985271	0.958813	1.12052	1.07025	1.3592	1.1928	0.457421	1.08392	0.754714	-0.698028	-0.946709	-0.41415	-0.48753	-0.476488	-0.461075	-0.494264	-0.502734	-0.789417	-0.905119	-0.653577	-0.912096	-0.764799	-0.944952
11608	chr9	78710111	78974498	1.81362	1.12932	1.25651	1.22679	0.885448	0.58375	1.3921	0.536232	1.23878	1.84441	1.34426	1.56354	1.24573	1.6617	1.12595	1.13001	1.83168	-0.35422	-0.261372	-0.909069	-1.02854	-0.301373	-0.312555	0.241599	0.124243	0.0771951	0.0305402	-0.186041	-0.271681	-0.680775	-0.248812
11609	chr9	78974498	79272003	1.75849	0.895984	0.994017	1.30865	1.00746	0.339331	1.16751	0.587636	0.797328	1.44246	1.21029	0.87145	1.10207	1.35983	1.14143	1.26298	1.53167	-0.429169	-0.210989	-0.924532	-0.995269	-0.788283	-0.704817	0.436445	0.364352	-0.129902	-0.131678	-0.305828	-0.281164	-0.785938	-0.668356
