# Supplementary material for: Replication Timing: A Fingerprint for Cell Identity and Pluripotency
Source: PLoS Comput Biol. 2011 Oct 20;7(10):e1002225. doi: 10.1371/journal.pcbi.1002225 (PMC3197641; doi:10.1371/journal.pcbi.1002225)
Supplement: Table S6 — Human pluripotency fingerprint genes. Replication timing and transcription values for genes included in the top 200, 100, and 20 human pluripotency fingerprint regions, with genes in common with the mouse pluripotency fingerprint highlighted in bold font. (XLSX) [file pcbi.1002225.s019.xlsx]

## Sheet: Top200
Gene	Accession	CHR	Strand	txStart	txEnd	RT_BG01ES.R1	RT_BG02ES.R2	RT_BG02ES.R1	RT_H1ES.R1	RT_H1ES.R2	RT_H1ES.R3	RT_H7ES.R1	RT_H7ES.R2	RT_H7ES.R3	RT_H7ES.R4	RT_H7ES.R5	RT_H7ES.R6	RT_H9ES.R1	RT_iPS4.R1	RT_iPS4.R2	RT_iPS5.R1	RT_iPS5.R2	RT_BG01NP.R1	RT_BG01NP.R2	RT_C0202Lymph.R1	RT_C0202Lymph.R2	RT_GM06990Lymph.R1	RT_GM06990Lymph.R2	RT_DE2.R1	RT_DE2.R2	RT_DE4.R1	RT_DE4.R2	RT_ISL1.R1	RT_ISL1.R2	RT_SmoM.R1	RT_SmoM.R2	Tx_H7ES.ave	Tx_BG01ES.ave	Tx_BG02ES.ave	Tx_BG01NP.ave
AASS	NM_005763	chr7	-	121500835	121571580	1.6	1.4	1.5	1.6	1.3	0.7	1.5	0.3	1.5	1.2	1.3	1.7	1.4	1.7	1	1.2	1.5	1.4	1.5	-1	-1.3	-1	-1.1	0	-0.1	-0.5	-0.3	-0.7	-0.8	-0.9	-1.3	10328.7	26921	18017.3	14600.9
ABAT	NM_020686	chr16	+	8675944	8785933	1.7	1.4	1.4	1.7	1.2	1.3	1.3	0.9	0.7	1.1	1.6	1.5	1.8	1.6	1.5	1.8	1.2	1.2	1	0.5	0.9	0.9	0.8	0.9	0.3	0.7	0.4	0.3	0.9	0.9	0.7	662.5	526.9	407.4	351.9
ABCG5	NM_022436	chr2	-	43893114	43919462	1.4	1.2	1.2	1.2	1.1	0.9	1.4	1.1	1.1	1.1	1.1	0.8	1.1	1.3	0.9	1.3	0.9	0.8	1	0.7	1	0.9	0.9	0.3	0.3	0.5	0.9	0.2	0.4	0.5	0.6	73.1	78.6	70.7	70.6
ABCG8	NM_022437	chr2	+	43919606	43959109	1.4	1.2	1.2	1.3	1.1	1	1.4	1	1.7	1.1	1.3	1.5	1.2	1.2	0.9	1.2	1	0.9	0.9	0.7	1	1	1	0.8	1.1	0.4	0.9	-0.2	0.7	0.8	0.9	56.2	67.9	95.9	99.1
ADD2	NM_017488	chr2	-	70742770	70848837	1.7	1.4	1.2	1.6	1	0.9	1.2	1.5	0.3	0.6	1.7	1	1.2	1.3	1.5	1.3	1.6	1.3	0.7	1	1.2	0.8	0.5	1.3	1.2	0.9	0.7	1	0	0.4	0.2	3762.2	3780.2	5523.9	167.5
ADRA2A	NM_000681	chr10	+	112826779	112830652	-1	-0.8	-1	-0.7	-0.3	-0.4	-1	0	-0.4	-1	-1.1	-0.7	-0.9	-1	-0.5	-0.6	-1.2	0.7	0.6	1.3	1.1	0.9	1	-0.5	-0.7	0.8	0.7	0.4	0.5	0.7	0.9	190.1	185.6	172.3	130.9
AEBP2	NM_001114176	chr12	+	19483874	19566440	1.4	1.3	1.6	1.3	1.2	1.3	0.9	0.9	1.7	2.3	1	2.1	1	1.4	1.4	0.8	2.1	0.6	0.9	-0.8	-1.1	-0.1	-0.3	1.3	1.2	0.6	0.4	0.1	0.4	0	0.4
ALG1	NM_019109	chr16	+	5061810	5077379	1.6	1.3	1.6	1.4	1.2	1.6	1.3	1.3	2.2	2.5	1.7	2.1	1.6	1.6	1.6	1.3	2.1	1.1	1	0.7	1.1	0.8	0.8	1.1	1	0.7	0.8	1.2	0.6	1.2	0.8	3939.2	4704.3	5870.8	4200
ALG2	NM_033087	chr9	-	101018527	101024067	0	0.3	0.2	0.3	0.5	0.2	-0.4	0.4	-0.7	-0.6	-0.7	-0.3	-0.2	-0.2	-0.1	0.1	-0.3	0.5	0.2	1.6	1.2	0.9	0.9	0.3	0	1.2	1.3	0.5	0.7	1.4	1.4	1953.6	2688.8	2347.6	1369.6
ALOX5AP	NM_001629	chr13	+	30207668	30236556	-0.7	-0.1	-0.5	0	0.1	0	-0.3	0.5	-0.6	-1.1	-0.4	-1	-0.2	-0.7	-0.1	-0.5	-0.8	1.2	0.7	1.9	1.8	1.4	1.4	0.2	-0.2	1.2	0.5	0.4	1.1	1.2	1.4	133	108.1	133	239.8
APIP	NM_015957	chr11	-	34860418	34894515	-0.2	-0.2	-0.5	-0.6	-0.3	-0.2	-0.2	0.2	-0.6	-0.6	-0.7	-0.5	-0.5	-0.7	0	-0.1	-0.6	1.2	0.8	1.7	1.3	1.3	1.3	0.5	0.1	0.7	0.6	0	0.4	0.8	1.3	9286.4	10255.9	9047.5	7162.5
AQP11	NM_173039	chr11	+	76978327	76998341	1.6	1.2	1.6	1.6	1.5	1.4	1.2	1.5	1.5	1.5	1.2	1.5	1.2	1.6	1.3	1.2	1.8	1.1	1.2	1.3	1	0.9	0.8	1.1	1.1	0.6	0.7	1	0.8	1.2	0.7	258.5	216.3	191	112.7
ARAP3	NM_022481	chr5	-	141013151	141041984	1.9	1.5	1.6	1.6	1.5	1.7	1.6	1.4	1.1	2.3	1	2.2	1.4	1.7	1.7	1.3	1.9	1	1	0.6	0.5	1	1	1.2	0.8	1.2	0.9	0.8	1	0.9	1.2
ARFGEF1	NM_006421	chr8	-	68272450	68418466	0.8	0.8	0.7	0.8	0.5	0.1	1.3	0.3	1.1	0.3	0.9	0.4	1.1	1.3	0.8	1.2	0.8	0.7	0.4	-0.5	-0.4	-0.2	-0.3	0	-0.3	-0.2	-0.4	-0.4	-0.2	-0.6	-0.4	3689.2	6706.8	6285.6	1925
ARIH1	NM_005744	chr15	+	70553720	70665950	1.4	1.3	1.5	1.5	1.5	1.2	1.4	1.6	0.6	1.1	1.5	1	1.5	1.6	1.4	1.4	1.3	0.9	1.1	0.8	1	0.8	1.2	1	1.1	0.4	1.1	1	1	0.8	1	10617.7	14921.6	12506.8	13445.5
BCAT1	NM_005504	chr12	-	24855545	24993575	0.2	-0.2	-0.4	0.5	0.5	0.8	0	0.5	0.2	-0.1	0.6	0.8	0	0	0.7	-0.1	0.3	1.1	1.5	1.9	1.4	1.2	1.1	1	1	1.1	1.5	1.3	1.1	0.7	1.6	5535.2	5769.3	4443.6	7220.9
BHLHB3	NM_030762	chr12	-	26164227	26169270	0.5	-0.2	-0.3	0.5	0.4	-0.2	0.1	-0.2	0.3	-0.3	0.1	-0.2	-0.3	0.3	0.2	0	-0.7	1	1.2	1.2	1.1	0.9	1	0.4	0.6	1.6	1.2	0.8	0.9	0.9	1.4	278.1	107.4	113.4	689.6
BPNT1	NM_006085	chr1	-	218297446	218329814	0.6	0.3	0.2	0.9	0.5	0.5	0.9	0.2	0.7	1.3	0.5	1.4	0.6	0.8	0.3	0.7	0.9	-0.4	-0.2	-0.2	-0.3	0.1	0.1	-0.3	-0.3	0.2	-0.2	0.5	0.2	-0.2	0	1709.7	1602.6	3301.1	1703.8
C11orf73	NM_016401	chr11	+	85690935	85734633	0.4	0.4	0.7	0.3	0.7	0.6	0.3	0.9	-0.3	1	0.2	0.8	0.2	0.1	0.8	0.6	0.6	0.9	0.9	1.8	1.2	1	1.3	0.9	0.6	1.5	1.2	1.1	1.4	1.3	1.5	4744.7	3533.2	3299	3075.8
C13orf26	NM_152325	chr13	+	30404833	30447153	-0.9	-0.3	-0.7	-0.5	-0.4	-0.4	-0.7	0.1	-0.4	-0.2	-0.7	-0.4	-0.4	-0.8	-0.3	-1	-0.8	1	0.6	1.4	1.5	0.8	1	-0.4	-0.5	0.8	0.3	0.3	0.5	1.2	1.2	60.6	41.8	40.5	54.2
C13orf33	NM_032849	chr13	+	30378311	30397709	-0.8	-0.3	-0.8	-0.4	-0.3	-0.3	-0.7	0.1	-0.5	-1.4	-1.1	-1.2	-0.5	-0.8	-0.3	-0.9	-0.8	1.1	0.6	1.5	1.6	1	0.8	-0.7	-0.9	0.9	0.6	0.7	0.9	1	1.6	174.1	283.6	444.3	89.3
C15orf53	NM_207444	chr15	+	36776090	36779531	-1	-0.8	-1.1	-0.8	-0.9	-0.5	-1.5	-0.4	-0.7	-0.8	-1	-0.8	-1	-1.4	-0.8	-1.4	-1.2	0.2	-0.3	1.2	1.3	0.8	0.8	0.2	-0.3	1	0.9	-0.1	0.3	0.9	1.4
C16orf68	NM_024109	chr16	+	8623027	8647580	1.3	1.3	1.3	1.5	1.1	1	1	0.6	1.6	0.9	1.8	1.4	1.6	1.2	1.3	1.5	0.8	1	0.8	0.3	0.7	0.6	0.7	0.7	0.8	0.3	0.5	0.6	0.2	0.1	0.5
C16orf89	NM_152459	chr16	-	5034123	5056112	1.7	1.4	1.7	1.4	1.3	1.7	1.4	1.3	1.8	2.4	1.6	2.1	1.5	1.6	1.6	1.3	2.1	1.2	1.1	0.8	1.2	1.2	1	1.6	0.8	1.4	1	1	1	1.6	1.3
C18orf21	NM_031446	chr18	+	31806585	31813239	1.7	1.5	1.7	1.5	1.1	0.9	1.3	1	1.5	1.8	1.6	1.2	1.7	1.3	1.1	1.4	1.8	0.6	0.5	0.1	0.3	0.4	0.5	0.8	0.8	-1	-0.1	0	0.1	0.3	-0.4	5412	4296.5	4315.7	2177.2
C21orf59	NM_021254	chr21	-	32895977	32906537	0.9	0.9	1	1.4	1.1	1.1	0.8	0.9	1.4	1.6	1.6	1.4	1.2	1.2	1	1	0.9	0.5	0.7	0.5	0.9	0.8	0.8	0.9	1	0.1	0.8	0.3	0.8	0.3	0	10787.3	9885.4	12948	8578.5
C2orf71	NM_001029883	chr2	-	29138061	29150631	-0.2	0	0	-0.1	-0.1	0.2	0	0.4	-0.7	-1	-0.7	-0.7	-0.5	-0.5	0.2	-0.5	-0.7	1.3	1.2	0.9	0.9	1.5	1.3	0.4	0.7	0.8	0.9	0.5	0.8	1.4	1.1
C5orf35	NM_153706	chr5	+	56240859	56248770	-0.2	-0.2	-0.3	-0.4	-0.4	-0.3	-0.1	-0.2	-0.7	-0.1	-0.4	0	-0.5	-0.4	0	-0.6	-0.6	0.4	0.2	0.7	0.8	0.3	0.3	-0.3	0	0.6	0.6	0.6	1	0.9	1	716.7	504.5	663.9	407.8
CASC1	NM_018272	chr12	-	25152489	25239361	0.3	-0.1	-0.3	0.3	0.2	0.4	0.3	0.4	0.2	-0.6	0	0	-0.2	0	0.9	-0.1	0.5	1.4	1.2	1.9	1.4	0.8	0.9	0.8	0.5	1.2	1.6	0.9	0.7	0.7	1.6	138.3	88.1	61.3	103.1
CAST	NM_001042442	chr5	+	96023696	96136141	-0.7	-0.4	-0.5	-0.7	-0.6	-0.2	-0.5	-0.1	-0.4	-0.1	-0.7	-0.4	-0.7	-0.8	-0.4	-1	-1	0.9	0.8	1.8	1.6	1.2	1.4	0.2	0.5	0.6	0.5	0.5	0.2	0.7	0.7	5270.9	4811.6	3154.8	9579.3
CCDC99	NM_017785	chr5	+	168943215	168964359	-0.9	-0.6	-0.8	-0.9	-0.7	-0.5	-0.7	-0.2	-0.8	-0.7	-0.8	-0.6	-0.8	-0.8	-0.7	-0.4	-0.9	0.2	-0.7	1.1	0.9	0.9	0.9	-0.1	0.2	0.8	0.6	-0.5	-0.6	0.3	0.9	6795.1	9905.8	7186	6702.2
CD207	NM_015717	chr2	-	70910854	70916461	1.7	1.5	1.4	1.4	1	1.2	1.5	1.3	1.4	1.2	1.3	1.6	1.3	1.4	1.4	1.3	1.2	0.3	-0.2	0.7	0.8	0.5	0.4	0.9	1.2	0.5	1.2	0.6	0.5	0.4	0.4	54.3	76.8	104.3	106.8
CD44	NM_001001391	chr11	+	35116992	35210525	-0.1	-0.1	-0.5	-0.5	-0.4	-0.1	0.3	0.3	-0.1	-0.7	-0.7	-0.6	-0.6	-0.6	0.5	-0.7	-0.7	1.5	1.1	2.1	1.5	0.9	1	1	1.2	0.9	1.1	1.2	1.3	1.5	1.5	2698.2	4254.7	1516.9	4385.8
CETN3	NM_004365	chr5	-	89725284	89741359	1.5	1.4	1.3	1.6	0.9	1.2	1.4	0.5	1.8	1.5	1.7	1.9	1.4	1.4	1	1.1	1.8	1.1	1.2	0.2	0.1	0	-0.1	0.4	0.3	-0.1	0.4	-0.3	-0.5	0.2	-0.3	7263.4	5874.2	4798.6	3993.4
CLEC4F	NM_173535	chr2	-	70889284	70901240	1.7	1.5	1.4	1.3	1	1.2	1.5	1.3	1.2	0.8	1.6	1.5	1.2	1.4	1.4	1.3	1.3	0.4	-0.1	0.6	0.8	0.5	0.4	1	1	0.5	0.6	0.3	0.4	0.6	0.1	37.7	36.4	41.9	58.6
CLIP4	NM_024692	chr2	+	29191821	29260178	-0.5	-0.3	-0.3	-0.4	-0.2	0	-0.2	0.4	-0.7	-0.6	-0.6	-0.8	-0.7	-0.6	0.1	-0.7	-1	1.3	1.3	0.8	0.8	1.1	1.1	0.5	0.3	0.6	0.7	0.2	0.2	1.1	0.9	242.2	82.8	75.3	619
CLNS1A	NM_001293	chr11	-	77004846	77026495	1.6	1.3	1.6	1.6	1.5	1.4	1.3	1.5	1.6	1.6	1.4	1.2	1.2	1.6	1.3	1.3	1.8	1.1	1.2	1.3	1.1	0.9	0.8	1.4	0.9	0.4	0.7	1.1	1.1	1.3	1	15724.6	14921.7	18621.2	14432.1
CPB2	NM_016413	chr13	-	45525322	45577212	-0.5	-0.3	-0.5	0	-0.1	0.1	-0.2	0.1	-0.1	-0.7	-0.5	-0.5	-0.4	-0.7	0.4	-0.9	-0.8	1	0.9	0.7	1.1	0.9	1.2	-0.4	-0.2	1	0.8	1.1	0.6	0.5	0.7	52.5	42.3	43.7	66.7
CRBN	NM_016302	chr3	-	3166695	3196390	-0.8	-0.9	-0.9	-0.8	-0.9	-0.7	-0.9	-0.4	-1.1	-0.2	-0.7	-0.5	-0.8	-1	-1	-1.1	-0.7	-0.5	-0.6	-0.4	-0.4	0.6	0.9	-0.4	-0.1	0.7	0	-0.3	-0.1	-0.6	-0.1	2853.2	2539.6	2145.8	3313.2
DAD1L	NR_024064	chr12	-	24961902	24962533	0.4	-0.1	-0.2	0.3	0.5	0.8	0.1	0.3	0.1	-0.1	0	0.3	-0.2	0.1	0.8	-0.1	0.6	1.2	1.4	1.8	1.3	1.1	1	0.9	0.9	1.4	1.2	0.7	0.4	1	1.4
DKFZP586H2123	NM_001001991	chr11	-	35409951	35503752	0.1	0	-0.2	-0.3	0	0.2	-0.2	0.2	-0.4	-0.2	-0.5	-0.5	-0.5	-0.7	0.3	-0.6	-0.9	1.6	1.4	1.7	1.4	1.1	1.3	0.5	0.2	1.1	1.1	1.6	1.5	1.3	1.6
DNAJC12	NM_021800	chr10	-	69226432	69267943	1.7	1.2	1.4	1.4	1.1	0.7	1.1	0.6	1.4	1.3	1.7	1.1	1.3	1.4	1.3	1.2	1.8	0.3	0.3	0.7	0.6	0.8	0.5	0.4	0.7	-0.7	-0.3	0.4	0.8	0.2	-0.1	277.9	185.4	351.5	367.1
DPPA2	NM_138815	chr3	-	110495330	110518054	0.4	0.7	0.9	0.6	0.1	0.3	0.7	-0.1	1.3	1.3	1	1.4	0.9	0.8	0.2	0.4	0.7	-0.2	-0.6	-0.8	-1	-0.9	-0.9	0	0.4	-0.8	-0.2	-0.2	-0.4	-0.7	-1.1	474.7	3570	9319.3	187.3
DPPA4	NM_018189	chr3	-	110527677	110539109	0.4	0.7	0.9	0.6	0.1	0.3	0.7	-0.2	1.4	1	1.3	1.5	0.9	0.8	0.2	0.4	0.8	-0.2	-0.6	-0.8	-1	-0.9	-1	0.4	0.4	-0.7	-0.7	-1.1	-0.9	-1.1	-1.3	19546.3	29373.3	26083.2	54.9
DTL	NM_016448	chr1	+	210275541	210344810	-0.1	0.4	0.2	0.2	0.2	0.5	0.5	1	-0.2	-0.2	0.5	-0.1	0.4	0	0.3	0.2	-0.5	1.2	0.9	2.1	1.7	1.1	1.2	1.2	0.7	1.6	1.3	1.1	1.1	1.3	1.3	5867.4	5066.3	6633.8	7410.4
EED	NM_003797	chr11	+	85633462	85667428	0.7	0.4	0.7	0.5	0.6	0.7	0.4	0.8	0.7	0.8	0.3	1.2	0.3	0.1	1	0.6	0.6	1	1	1.7	1.2	0.8	0.9	1.2	0.5	1.2	1.2	1	1.4	1.1	1.4	4664.8	3432.4	2935.9	3770.5
ELL2	NM_012081	chr5	-	95246557	95323531	0	-0.1	-0.5	-0.3	-0.5	0.1	-0.1	-0.1	-0.5	-0.2	-0.2	-0.6	-0.1	-0.2	0.4	-0.7	-0.8	0.2	-0.1	1.8	1.5	0.9	1.1	1.3	1.1	1.3	1	1.3	0.9	0.5	0.8	2582.3	3788.9	1857.1	498.9
ELP2	NM_018255	chr18	+	31963884	32008605	1.5	1.4	1.7	1.4	1.2	0.9	1.3	0.9	1.3	1.7	1.3	1.7	1.6	1.5	1.2	1.6	1.4	0.8	0.8	0.3	0.5	0.8	1.1	0.4	1	-0.7	-0.3	0	0	0	-0.2	5680.4	6839.9	7363.6	3873.5
ERAP1	NM_016442	chr5	-	96122269	96169648	-0.8	-0.4	-0.5	-0.7	-0.6	-0.2	-0.4	0	-0.2	-0.4	-0.7	-0.9	-0.7	-0.9	-0.4	-1.1	-1	1.2	1.1	2	1.7	1.3	1.3	0	0.1	0.7	0.9	1	1.3	1.3	0.8
ERAP2	NM_022350	chr5	+	96237399	96281162	-0.6	-0.2	-0.3	-0.7	-0.3	0.1	-0.2	-0.1	-1.3	-0.2	-0.8	-0.9	-0.5	-0.8	-0.1	-1	-0.6	1.2	1.2	1.8	1.5	1.1	1.2	0.4	0	1.3	1.2	0.8	0.5	1.1	0.7
FAM43A	NM_153690	chr3	+	195887910	195891055	0.2	0.2	0.1	0.4	0.5	0.7	0.1	1.1	0	0	0.2	-0.1	0.1	-0.1	0.5	0.5	0	1.2	1.1	1.4	1.3	1.3	1.3	1.1	1.1	1.2	1.4	1.2	1.3	1	1.8	4087.3	7268.6	3486.1	6094.4
FAM86A	NM_201400	chr16	-	5074302	5087790	1.6	1.3	1.6	1.4	1.2	1.5	1.3	1.2	2.4	2.5	1.5	2.1	1.6	1.6	1.5	1.3	2	1.1	0.9	0.6	1	0.5	0.9	0.9	0.5	0.1	0.2	0.8	1	0.8	0.5	1100.6	1147.5	1193.9	1648.5
FAM98B	NM_173611	chr15	+	36533619	36564355	-0.7	-0.5	-0.9	-0.3	-0.5	-0.2	-0.8	0.1	-0.8	-0.6	-0.6	-1.2	-0.3	-1	-0.6	-1.2	-1.1	0.9	0.6	1	1.1	0.7	0.6	0.2	-0.4	1.1	1	0.6	0.3	0.6	0.9	319.3	541.3	159.3	999.5
FCHSD1	NM_033449	chr5	-	140999052	141011170	1.9	1.5	1.5	1.7	1.6	1.7	1.6	1.5	1.4	2	1.1	1.9	1.5	1.7	1.6	1.3	1.9	1	1	0.6	0.4	0.8	0.8	0.9	1.2	1.2	1.3	1	0.9	1	1.1	996.1	2346.4	1444.8	1268.3
FEZF1	NM_001024613	chr7	-	121729286	121731835	1.4	1.4	1.7	1.5	1.3	0.9	1.3	0.4	1.6	2.2	1.6	2.2	1.3	0.9	1.2	1.1	1.9	1.2	1.2	-1	-1.2	-1.1	-1.1	0	0.3	-0.2	-0.1	-0.8	-0.8	-1	-1.4	213.2	1425	98.6	36.9
FEZF2	NM_018008	chr3	-	62330386	62334230	1.8	1.6	1.5	1.7	1.3	1.2	1.7	1.1	1.1	1	1.5	1	1.5	1.7	1.2	1	1	-0.2	-0.1	-0.9	-1	-0.6	-0.7	1.3	1.2	1.1	0.8	0.2	0.6	-0.1	0.3	86.4	103.2	116.7	136
FIGLA	NM_001004311	chr2	-	70857949	70871283	1.7	1.4	1.3	1.3	1	1.3	1.4	1.3	1	1	1.5	1.9	1.2	1.5	1.4	1.4	1.4	0.6	0.1	0.7	0.9	0.2	0.2	1.3	0.4	0.9	0.9	0.2	0.3	0.4	0.4	53.5	75.9	80.7	77.6
FLJ45717	NM_207401	chr1	-	245340084	245342342	1.2	1	1	1.1	0.9	0.9	1	0.5	0.7	0.9	0.9	1.5	1	1.1	0.9	0.9	1	0.2	0.1	0.4	0.3	0.5	0.5	0.7	0.8	0	0.4	-0.6	0.5	-0.4	-0.2
FOXB2	NM_001013735	chr9	+	78824390	78825689	1.8	1.1	1.4	1.3	0.9	0.7	1.5	0.5	1.2	1.9	1.5	1.8	1.3	1.7	1.2	1.2	1.9	-0.4	-0.3	-0.9	-1.1	0	-0.2	-0.1	-0.1	0.2	0.1	-0.3	-0.1	-0.3	-0.3	337.4	261.6	200.4	168.5
GALNT1	NM_020474	chr18	+	31488593	31545792	1.4	1.2	1.1	1.1	0.7	0.3	1.2	1.1	1.1	0.7	0.6	0	1.7	1.2	1.2	1.4	1.2	0	-0.2	0	0.3	0.3	0.4	0.6	0.5	-0.2	0.2	0.6	0.2	0.5	-0.4	9221.8	7579.5	5437.9	4486.3
GBX2	NM_001485	chr2	-	236739045	236741391	1.3	1.2	1.3	1.5	1.2	1.5	1.1	1.2	1.8	1.4	1.5	1.8	1	1.2	0.8	1.1	1.6	0.3	1	-0.6	-0.7	-0.4	-0.5	0.7	0.7	-0.2	0.2	0.4	0.6	0.7	0.5	1017.5	116.7	254.9	1491
GCLC	NM_001498	chr6	-	53470098	53517790	-0.1	0.1	-0.1	-0.3	-0.3	-0.4	0.3	-0.4	-0.1	-0.1	-0.3	0.1	0	-0.1	0.3	-0.4	-0.5	0.8	0.5	0.9	0.7	0.9	1	0.7	1	0.7	0.6	0.3	0.4	0.5	0.6	2907.2	4544.3	4214.7	2412.1
GCM1	NM_003643	chr6	-	53099720	53121586	0.2	0.4	0.4	0.2	0.3	0.1	0.8	0	0.5	0.1	0.2	-0.2	0.2	0.6	0.7	0.1	0.4	1.1	0.7	1.1	0.9	1	1	1	0.9	1.3	0.5	0.5	0.6	1.4	1	39.6	37.5	60.1	53.7
GLRX	NM_001118890	chr5	-	95175308	95184333	0.2	0	-0.2	-0.1	-0.3	0.2	0	-0.1	-0.8	-0.6	-0.6	-0.4	0	0.3	0.6	-0.5	-0.4	0.2	0	1.8	1.5	1	1.1	1.7	0.9	1.7	1	1.8	0.6	1	1.2	3734.7	2962.9	2616.1	966.7
GOLGA6B	NM_018652	chr15	+	70734091	70746791	1.6	1.3	1.6	1.3	1.2	1.5	1.3	1.5	1.1	2	1.4	1.9	1.4	1.5	1.6	1.3	1.9	1	1	0.6	0.9	0.7	0.8	1.8	1	1.1	0.9	0.4	1.1	1	1.1
HDAC3	NM_003883	chr5	-	140980626	140996607	1.9	1.5	1.5	1.7	1.6	1.6	1.6	1.5	1.4	2.1	1.3	1.5	1.5	1.8	1.6	1.4	1.8	1	1	0.5	0.3	0.7	0.6	1.4	1	1	1.3	1.6	0.6	1.4	0.9	34752.7	32209.4	34434.9	34401
HIGD2BP	NR_002780	chr15	-	70755175	70765543	1.6	1.3	1.6	1.3	1.3	1.5	1.3	1.5	1	2.3	1.2	2	1.4	1.5	1.6	1.3	1.9	1	1	0.5	0.8	0.6	0.8	1.6	0.8	1.3	1	0.3	1.1	0.5	1.1
HTR2A	NM_000621	chr13	-	46305513	46368176	-0.2	-0.3	-0.5	-0.6	-0.8	-0.7	-0.8	-0.6	-0.2	-0.4	-0.7	-0.7	-0.3	-0.6	-0.1	-0.9	-0.4	0.5	0.3	0.1	0.6	0.9	0.9	0.1	0	-0.2	-0.1	0.9	1.3	0.9	1	41.1	36.7	39.9	50.7
IARS2	NM_018060	chr1	+	218334077	218388006	0.7	0.3	0.3	1	0.6	0.6	0.9	0.2	0.7	1.1	0.7	0.9	0.6	0.9	0.3	0.7	1.1	-0.3	-0.2	-0.2	-0.2	0	0	0.2	0.2	0.3	0.1	0.1	0.4	-0.2	0.1	18319.7	21978.9	18715.3	17030.2
IFLTD1	NM_152590	chr12	-	25520282	25597445	-0.7	-0.7	-0.8	-0.1	0	-0.3	-0.5	-0.2	-0.6	-0.7	-1.1	-0.8	-1.1	-0.6	0.1	-0.8	-1	0.9	0.8	1.7	1.3	0.5	0.6	0.3	0	1	1.1	0.4	0.6	0.8	1.3	76.4	43.1	49.3	47.8
IL5RA	NM_175726	chr3	-	3086400	3127058	-0.7	-1	-1	-0.8	-1	-0.7	-1	-0.7	-1	-1.1	-1	-0.8	-0.9	-1.1	-1	-1.2	-0.9	-0.4	-0.7	-0.4	-0.5	0.6	0.6	0	-0.2	0.7	0.8	0.4	0.5	-0.5	0.3	43.9	33.5	35.1	37.4
IVNS1ABP	NM_006469	chr1	-	183532144	183553084	-0.1	-0.4	-0.2	-0.2	-0.3	-0.2	-0.4	-0.4	-0.4	-0.6	-0.2	-0.4	-0.2	-0.3	-0.4	-0.2	-0.6	0	0	0.6	0.5	0.3	0.4	0.1	-0.3	0.3	0.1	0	-0.3	0.3	0.3	17515.3	17409.1	16077.2	13124.6
JAKMIP2	NM_014790	chr5	-	146950898	147142445	1.7	1.5	1.8	1.4	1.3	1.4	1.3	0.9	1.8	2.4	1.3	1.5	1.2	1.8	1.5	1.2	1.8	0.6	0.5	-0.9	-1.2	-0.7	-0.9	0.7	0.7	0.7	1.2	0.1	-0.1	0	0.5	3563.7	5772.9	2415.4	3988.3
KIAA1147	NM_001080392	chr7	-	141002996	141048422	1.4	1	0.8	1.6	1	0.5	1.1	-0.2	1	1.5	1.4	1.4	1.4	1.3	0.6	1	1.1	-0.7	-0.9	0.2	0	0.1	0.1	0.1	0	-1	-0.9	-1	-0.9	-1.2	-1.1	2306.7	1871	2201.2	1448
KLF6	NM_001300	chr10	-	3811238	3817455	-0.8	-1.2	-1.1	-0.8	-0.8	-0.5	-1	-0.8	-0.5	-1	-0.8	-0.8	-1.2	-1.2	-0.4	-1	-0.2	0.2	-0.5	1.2	0.9	1.1	1	0.9	0.6	0.8	1	0.7	1.5	1.2	1.2	1572.2	707.1	1492.1	888
KLHL25	NM_022480	chr15	-	84103562	84139193	0.4	0.5	0.1	0.7	0.5	0.6	0.1	0.6	0.2	-0.3	0.2	0.2	0.4	0.4	0.7	0.3	-0.1	1.2	1.1	1	1.5	1.3	1.3	0.5	0.7	0.5	1	0.9	1	1.5	1.4	498.4	416.3	556.3	520.5
KRAS	NM_004985	chr12	-	25249446	25295121	0.1	-0.1	-0.2	0.2	0.4	0.3	0.2	0.3	0	-0.6	-0.3	-0.2	-0.4	0	0.8	-0.2	0.1	1.2	1.1	2	1.4	1	1	0.8	0.5	1.1	0.7	0.3	0.4	0.9	1.3	4359.2	4255.9	3300	3205.2
LCP1	NM_002298	chr13	-	45598059	45654460	-0.3	-0.3	-0.6	-0.1	-0.4	-0.1	-0.3	0	-0.8	-0.5	-0.8	-0.3	-0.6	-0.7	0.4	-1	-1	1.1	1	0.9	1.3	1.1	1.2	0.1	0.3	0.3	0.3	0.8	0.6	0.4	0.7	429.7	29208.6	17374.5	358.2
LIX1	NM_153234	chr5	-	96453329	96504276	-0.5	-0.2	-0.2	-0.7	-0.3	0.2	-0.2	-0.1	-0.8	-0.6	-0.7	-0.8	-0.4	-0.8	-0.2	-1	-0.4	1	1.2	1.9	1.6	1.2	1.3	0.1	-0.2	0.7	1.2	0.9	0.8	1.6	1.1	672.7	80.7	50.4	1907.3
LNPEP	NM_005575	chr5	+	96297101	96390871	-0.6	-0.3	-0.4	-0.7	-0.3	0.1	-0.2	0	-0.9	-0.5	-0.9	-1.2	-0.5	-0.7	-0.1	-1	-0.5	1.1	1.2	1.8	1.5	1.1	1.1	0.3	-0.1	1.3	0.8	1.2	0.8	1.1	1.1	1038.1	793.6	587.4	2379.4
LOC153364	NM_203406	chr5	-	89789775	89806341	1.3	1.3	1.5	1.3	1.1	1.3	1.2	0.5	1.3	2.3	1.3	2.5	1.1	1.3	1.1	0.9	2	0.7	1.1	0	0	0.1	0	0.2	0.7	0.1	0.1	-0.5	-0.2	-0.3	-0.2
LOC196415	NM_001101339	chr12	-	25037631	25041640	0.5	0	-0.2	0.4	0.5	0.7	0.2	0.4	0.4	0.2	0	0.3	-0.2	0.2	0.8	0	0.7	1.2	1.3	1.8	1.1	1	1	1	0.7	1.2	1.2	0.5	0.2	0.8	1.3
LOC645233	NR_024382	chr12	+	25847393	25847808	-0.5	-0.8	-0.9	-0.4	-0.2	-0.3	-0.7	-0.6	-0.6	-0.7	-1	-0.7	-1	-0.6	-0.3	-1.1	-1.1	1.1	0.9	0.5	0.5	-0.1	-0.2	0	-0.2	0.6	0.9	0.6	0.2	1	1.5
LRMP	NM_006152	chr12	+	25096507	25152536	0.5	-0.1	-0.3	0.3	0.3	0.4	0.3	0.4	0.2	0	0.4	0.4	-0.2	0.2	0.9	0	0.7	1.4	1.2	1.8	1.2	0.7	0.7	1.2	0.8	1.4	1.5	0.3	0.3	1.3	1.1	84.6	212.9	143.4	219.1
LRPPRC	NM_133259	chr2	-	43966866	44076648	1.3	1.3	1.2	1.4	1.1	0.9	1.5	1.1	1.4	2.1	1.6	0.9	1.3	1.2	0.9	1.2	1.3	0.8	0.9	0.8	1	0.8	1	1.2	0.1	0.2	0.7	-0.1	0.2	0.3	0.4	15226.9	17566.6	20255.4	15126.6
LYRM5	NM_001001660	chr12	+	25239416	25249216	0.1	-0.1	-0.2	0.2	0.4	0.3	0.2	0.3	0.3	-0.7	-0.2	0.1	-0.4	0	0.8	-0.2	0.2	1.2	1.1	1.9	1.4	0.9	1	1	0.3	1.2	0.7	0.5	0.5	0.9	1.3	2208.4	951.6	422.8	1172.3
LYSMD3	NM_198273	chr5	-	89847200	89861157	1.3	1.4	1.6	1.3	1.1	1.2	1	0.4	2	2.2	1.2	2.3	0.9	1.3	1.2	0.9	2	0.6	1	-0.2	-0.2	-0.2	-0.3	1	0.4	0	0	-0.4	-0.7	-0.1	-0.1	936.8	1182.2	627.5	1193.9
MAP3K1	NM_005921	chr5	+	56146656	56227735	-0.4	-0.5	-0.6	-0.5	-0.5	-0.4	-0.1	-0.3	-1.2	-1.3	-0.9	-0.8	-0.6	-0.4	-0.1	-0.7	-0.6	0.3	0	0.5	0.7	0.2	0.1	-0.2	-0.3	0.8	0.8	0.9	1.4	1.5	1.8
MIER3	NM_152622	chr5	-	56251185	56283711	-0.2	-0.2	-0.3	-0.4	-0.4	-0.3	-0.1	-0.2	-0.6	-0.3	-0.7	-0.3	-0.4	-0.4	0	-0.6	-0.6	0.4	0.2	0.7	0.8	0.3	0.2	-0.2	-0.2	0.7	0.7	0.5	1	0.8	1	2709.4	2913.5	1943.9	2795.5
MOCOS	NM_017947	chr18	+	32021477	32102683	1.4	1.5	1.7	1.5	1	0.6	1.1	0.9	1	1.3	1.3	1.1	1.7	1.5	1	1.5	1.1	0.9	0.9	0.2	0.4	0.6	0.5	0.6	0.8	-0.2	-0.4	0	-0.1	-0.4	-0.4	198.6	436	470.8	94.2
NAGPA	NM_016256	chr16	-	5014845	5023937	1.7	1.4	1.7	1.4	1.3	1.7	1.4	1.3	2.1	2.5	1.5	2.2	1.5	1.6	1.6	1.2	2.1	1.2	1.1	0.9	1.3	1.1	1.1	1.6	1.2	1.1	1	1.1	1.8	1	1.2	502.9	477.5	500.9	677.3
NCRNA00081	NR_015402	chr10	-	112648478	112669114	-0.4	-0.4	-0.5	-0.3	0.4	0.3	-0.3	0.8	-0.9	-0.2	-0.9	-0.2	-0.6	-0.4	0.2	0.1	-0.6	1	1.2	1.7	1.3	0.8	0.8	0.7	0.3	1.3	0.9	0.7	1.5	0.9	1.1
NPM1	NM_001037738	chr5	+	170747402	170766338	1	1.2	1.5	0.9	1.2	1.1	1.1	1.1	0.5	1	1.3	0.9	1	1	1.1	1.1	0.8	0.3	0.6	0	0	0	0.1	0.8	0.4	0.2	0.2	0.5	0	0.3	-0.1	31991.7	34145	31019.2	28387.2
NR3C1	NM_001018077	chr5	-	142637688	142795270	-0.1	-0.3	-0.6	0.1	0	-0.1	-0.1	0.3	-0.4	0.1	-0.4	0	-0.2	-0.1	0.2	0.7	0.1	1.2	0.9	1.8	1.3	0.8	0.8	1	0.5	1	1.1	0.1	0.2	1	1.1	1676.1	1295.3	1224.8	669.5
OBFC2A	NR_024415	chr2	+	192251042	192261492	-0.4	-0.9	-0.9	-0.2	-0.5	-0.4	-0.6	-0.3	-0.8	-1.1	-1.2	-1.2	-1	-0.8	-0.3	-1	-0.4	0.4	-0.2	1	0.8	1.1	1.2	-0.5	-0.6	0.5	0.2	0.8	0.8	0.8	0.8	625.7	1319.1	803.9	584.1
ORMDL1	NM_016467	chr2	-	190343237	190357342	0	-0.1	0.2	-0.3	-0.4	-0.1	0	-0.2	0.1	-0.1	-0.3	-0.2	-0.4	-0.4	0.2	-0.6	-0.5	0.5	0.2	0.5	0.7	0.6	0.8	0.6	0.4	1.4	0.9	0.8	1.5	0.8	1	2426.5	2070.1	1249.1	2417.2
OSGEPL1	NM_022353	chr2	-	190319630	190336169	0	-0.1	0.2	-0.2	-0.4	0	0	-0.2	-0.4	-0.2	-0.2	0.2	-0.4	-0.4	0.2	-0.5	-0.5	0.6	0.2	0.5	0.6	0.4	0.6	1	0.7	1.5	1.2	0.9	0.9	0.8	0.9
OTUD6B	NM_016023	chr8	+	92151599	92168499	1.4	0.6	0.7	0.6	0.6	0.2	0.9	-0.2	0.6	1.4	1.4	1.7	1.1	1.4	1.1	1.2	1.4	-0.2	-0.3	0	-0.3	0	-0.1	0.8	0.2	-0.7	-0.6	0.4	-0.5	-0.5	-0.7	1367.4	2092.3	1962.8	1424.9
PCDHGA10	NM_032090	chr5	+	140772926	140775479	1	0.9	0.6	1.1	1.3	1	0.7	1.1	1.2	0.6	1	0.7	0.9	1.4	1	1.5	0.6	0.4	0.5	0.1	0	0.4	0.6	0	0.4	0.5	0.4	0.4	0.8	0.3	-0.3
PCDHGA11	NM_032091	chr5	+	140780720	140783837	1	0.9	0.6	1.2	1.3	1	0.7	1.1	1.3	0.7	1	0.7	0.9	1.4	1	1.4	0.6	0.4	0.5	0.1	0	0.5	0.7	0.2	0.4	0.5	0.4	0.4	0.8	0.4	-0.1
PCDHGA12	NM_032094	chr5	+	140790341	140792973	1	0.9	0.6	1.2	1.3	1.1	0.8	1.1	1.4	0.8	0.9	0.7	0.9	1.4	1	1.4	0.7	0.4	0.5	0.1	0	0.5	0.7	0.4	0.4	0.4	0.3	0.4	0.7	0.3	0.1	7051.9	1543.7	1023.8	170.2
PCDHGA7	NM_032087	chr5	+	140742650	140745371	1	0.9	0.5	1.1	1.3	0.8	0.7	1	0.4	-0.2	0.9	0.5	0.9	1.3	1	1.6	0.4	0.4	0.4	0	-0.1	0.4	0.5	0.1	-0.2	0.5	0.2	0	0.4	-0.3	-0.3
PCDHGA8	NM_014004	chr5	+	140751666	140755154	1	0.9	0.5	1.1	1.3	0.9	0.7	1	0.4	-0.2	0.9	0.7	0.9	1.3	1	1.6	0.5	0.4	0.4	0	-0.1	0.4	0.5	0	-0.2	0.6	0.3	0.2	0.4	-0.3	-0.3
PCDHGA9	NM_032089	chr5	+	140762703	140765190	0.9	0.9	0.6	1.1	1.3	0.9	0.7	1	0.8	0.3	0.9	0.6	0.9	1.3	1	1.5	0.5	0.4	0.4	0.1	0	0.2	0.4	-0.1	0.2	0.6	0.4	0.5	0.7	0	-0.3
PCDHGB4	NM_032098	chr5	+	140747635	140750047	1	0.9	0.5	1.1	1.3	0.8	0.7	1	0.3	-0.3	0.9	0.7	0.9	1.3	1	1.6	0.5	0.4	0.4	0	-0.1	0.4	0.5	0	-0.2	0.6	0.2	0.1	0.4	-0.3	-0.3
PCDHGB5	NM_032099	chr5	+	140757878	140760335	1	0.9	0.6	1.1	1.3	0.9	0.7	1	0.6	0.1	0.9	0.6	0.9	1.3	1	1.5	0.5	0.4	0.4	0	-0.1	0.3	0.4	0	0	0.6	0.4	0.4	0.6	-0.1	-0.3
PCDHGB6	NM_032100	chr5	+	140767953	140770416	1	0.9	0.6	1.1	1.3	0.9	0.7	1	1	0.5	1	0.6	0.9	1.3	1	1.5	0.6	0.4	0.5	0.1	0	0.3	0.5	0	0.3	0.5	0.4	0.4	0.7	0.2	-0.3
PCDHGB7	NM_032101	chr5	+	140777465	140780180	1	0.9	0.6	1.2	1.3	1	0.7	1.1	1.3	0.7	1	0.7	0.9	1.4	1	1.5	0.6	0.4	0.5	0.1	0	0.5	0.6	0.1	0.4	0.5	0.4	0.4	0.8	0.4	-0.2
PCDHGB8P	NR_001297	chr5	+	140786036	140788009	1	0.9	0.6	1.2	1.3	1	0.7	1.1	1.4	0.8	0.9	0.7	0.9	1.4	1	1.4	0.7	0.4	0.5	0.1	0	0.5	0.7	0.3	0.4	0.4	0.3	0.4	0.7	0.4	0
PCDHGC3	NM_032403	chr5	+	140835752	140872730	1.3	1	0.7	1.4	1.4	1.3	1	1.2	1.2	0.8	1.4	0.3	1.1	1.4	1.1	1.4	1	0.5	0.5	0.2	0.1	0.9	0.7	0.4	0.3	-0.2	0.5	0.2	0.6	0	0
PCDHGC4	NM_018928	chr5	+	140844924	140872730	1.4	1.1	0.8	1.5	1.4	1.3	1	1.3	1.1	1.2	1.5	0.5	1.1	1.5	1.2	1.5	1.1	0.5	0.5	0.2	0.1	1	0.8	0.1	0.4	0	0.5	0.4	0.5	0.1	0
PCDHGC5	NM_018929	chr5	+	140848991	140872730	1.4	1.1	0.8	1.5	1.4	1.3	1	1.3	1.1	1.3	1.5	0.6	1.1	1.5	1.2	1.5	1.1	0.5	0.6	0.2	0.1	1	0.8	0	0.5	0.1	0.5	0.5	0.5	0.2	0.1
PCSK1	NM_000439	chr5	-	95751874	95794708	-0.7	-0.7	-0.9	-0.8	-1	-0.4	-0.8	-0.4	-0.2	-1	-0.7	-0.5	-0.7	-1.1	-0.3	-1.2	-1.1	0.1	-0.2	1	1.2	0.9	1.1	0.6	0.8	1.1	1.2	-0.2	0.1	0.5	0.5	109.1	107.8	324.2	100.6
PDCD4	NM_145341	chr10	+	112621585	112649754	-0.2	-0.3	-0.5	-0.2	0.5	0.4	-0.2	0.8	-0.4	-0.4	-0.5	-0.2	-0.6	-0.2	0.4	0.2	-0.4	1.1	1.2	1.9	1.3	0.7	0.8	0.9	0.7	0.8	1.1	1.2	1.6	0.8	1.1	6188.2	5652.8	3694.7	6774
PDHX	NM_001135024	chr11	+	34894252	34974250	-0.3	-0.2	-0.4	-0.6	-0.3	-0.2	-0.2	0.3	-1	-1.1	-0.6	-1.1	-0.5	-0.7	0.1	-0.2	-0.6	1.1	0.8	1.8	1.3	1.1	1.1	0.4	0.2	1	0.6	0.5	0.7	1.1	1.3	5189.2	6445	6482.5	4395.4
PLEKHA5	NM_019012	chr12	+	19173994	19420600	1.2	1	0.8	0.9	0.9	0.4	1.6	0.8	1	0.1	1.1	0.5	1.3	1.9	1.1	1.5	1.4	0.5	0.7	-0.9	-1.1	-0.8	-0.7	0	0.1	-0.2	0	-0.1	-0.2	0.1	0	1499.1	1727.9	944.3	1225.5
PMS1	NM_000534	chr2	+	190357055	190450600	-0.1	-0.1	0.1	-0.3	-0.4	-0.1	0	-0.2	0	-0.5	-0.5	-0.2	-0.4	-0.4	0.1	-0.6	-0.6	0.5	0.2	0.6	0.8	0.6	0.8	0.6	0.4	1.3	0.9	0.8	1.1	1.1	0.9	3062.6	3693.6	2866	2410.1
RASGRP1	NM_005739	chr15	-	36567593	36644299	-0.7	-0.6	-0.9	-0.4	-0.5	-0.2	-1	-0.1	-0.6	-1.2	-0.8	-1	-0.5	-1.1	-0.6	-1.3	-1.1	0.8	0.5	1	1.2	0.7	0.7	0.1	-0.7	0.7	0.6	0.4	0.6	0.5	0.9	1270.5	230.8	178.1	162.9
RELL2	NM_001130029	chr5	+	140996700	141000815	1.9	1.5	1.5	1.7	1.6	1.7	1.6	1.5	1.4	1.9	1.1	1.8	1.5	1.7	1.6	1.3	1.9	1	1	0.6	0.4	0.8	0.7	0.9	1.2	1.2	1.4	1.1	0.9	1	1.1
RGS1	NM_002922	chr1	+	190811479	190815782	-0.5	-0.9	-0.8	-0.7	-0.6	-0.5	-0.5	-0.7	-0.6	-0.7	-0.9	-1	-0.9	-0.8	-0.6	-0.6	-0.1	0.5	0.6	1.7	1.5	1	0.8	-0.1	-0.4	0	0.3	1.2	1.1	0.7	0.8
RHOBTB3	NM_014899	chr5	+	95092605	95157827	0.4	0	-0.2	0	-0.3	0.1	0.1	-0.1	-0.4	-0.3	-0.3	-0.6	0.1	0.5	0.7	-0.4	-0.1	0.2	0.1	1.8	1.5	1.2	1	1.2	1.4	1.1	1.4	1.4	-0.3	0.4	1.1	2005.3	957.3	436	2062.9
RIOK2	NM_018343	chr5	-	96524396	96544700	-0.6	-0.2	-0.2	-0.7	-0.2	0	-0.3	-0.1	-0.3	-0.5	-1	-1.1	-0.5	-0.8	-0.2	-0.9	-0.5	1	1.1	1.8	1.5	1	1.2	0.2	-0.3	1	0.9	0.9	0.5	0.7	0.4	1898	2663.9	2404.8	1558.5
RNF133	NM_139175	chr7	-	122125001	122126444	1.2	0.6	0.5	1.1	0.8	0.3	0.8	-0.6	0.7	1	1.6	1	0.9	1.4	0.2	0.9	-0.1	0.2	0.1	-0.9	-1.3	-1	-1.1	-1	-1.3	-0.7	-0.9	-0.6	-1.4	-1	-1.4	42.5	36.7	34.5	36.1
RNF148	NM_198085	chr7	-	122128955	122130257	1.2	0.6	0.5	1.1	0.8	0.3	0.8	-0.6	0.7	1	1.6	1	0.8	1.4	0.2	0.9	-0.1	0.1	0.1	-0.9	-1.3	-1	-1.1	-1	-1.4	-0.8	-0.9	-0.5	-1.4	-0.9	-1.4
SEC61B	NM_006808	chr9	+	101024390	101032722	0	0.3	0.2	0.2	0.5	0.2	-0.4	0.4	-0.7	-0.8	-0.7	-0.6	-0.2	-0.2	-0.1	0.1	-0.3	0.5	0.2	1.6	1.2	1.1	1.1	0	0.2	1.5	1.2	0.9	0.7	1.4	1.4	8473.1	5699.4	6231.1	5384.4
SIRT1	NM_012238	chr10	+	69314432	69348149	1.5	1.2	1.5	1.3	1.2	1	1	0.8	1.4	2.2	1.2	1.4	1	1.5	1.3	1.1	1.9	0.5	0.6	0.9	0.7	0.8	0.8	0.8	0.7	-0.4	0.2	0.5	0.1	0.7	0.2	3121.7	5656.2	7096.7	2930.2
SIX1	NM_005982	chr14	-	60181169	60185908	1.5	1.1	1.2	1.2	1.2	1.2	1.2	1.2	1.4	1.7	1.4	1.6	1.4	1.5	1.2	1.4	1.6	0.5	0.6	0	0.3	0.6	0.7	1.3	0.5	0.4	0.5	0.6	0.9	-0.8	-0.7	659.5	246.5	328.8	298.8
SIX4	NM_017420	chr14	-	60246008	60260545	1.5	1.1	1.2	1.1	1.1	1	1.1	1.2	1.7	0.9	1.3	1.6	1.4	1.4	1.1	1.3	1.4	0.5	0.6	0.1	0.4	0.3	0.3	1.2	1	-0.4	0.6	0.3	0.1	-0.7	-0.4	1466.4	1575.5	2044.4	1267.1
SLC12A2	NM_001046	chr5	+	127447381	127553279	-0.9	-0.9	-0.8	-0.8	-0.5	-0.3	-0.8	-0.5	0.2	0.3	-0.8	-0.6	-1	-1.1	-1	-1	-1.2	0	-0.4	0.2	-0.1	0	-0.1	-0.5	-0.5	-0.1	0	0	-1.1	-0.6	-0.1	1558.6	1543.8	816.4	2943
SLC39A6	NM_012319	chr18	-	31942491	31963355	1.5	1.4	1.7	1.3	1.2	0.9	1.3	0.9	1.2	1.9	1.6	1.9	1.6	1.5	1.2	1.6	1.5	0.8	0.8	0.4	0.6	0.7	0.8	0.3	0.5	-1.1	-0.1	0.1	-0.3	-0.1	-0.3	11327.2	9631	8922.2	14063.3
SNORA36B	NR_002994	chr1	-	218440512	218440641	1	0.5	0.2	1.2	0.6	0.5	1.2	0.2	0.4	0.6	0.7	0.7	0.9	0.9	0.6	0.9	1.6	-0.1	0	-0.2	-0.3	-0.1	-0.2	0.2	0.1	0.3	-0.3	0.7	0.1	-0.5	0
SNORD123	NR_003689	chr5	+	9601938	9602026	-1.1	-1	-1	-0.9	-1.1	-0.6	-0.9	-0.4	-1.1	-0.9	-1.4	-1.1	-1	-1	-0.4	-1	-1.3	-0.5	-0.7	0	-0.4	0.1	0.2	0.9	0.4	0.2	0.4	0.8	0.7	0.4	0
SSBP1	NM_003143	chr7	+	141084644	141096726	1.3	1	0.6	1.6	0.8	0.5	1	-0.3	0.8	1.3	1.6	0.9	1.4	1.3	0.5	1	1	-0.8	-0.9	0.3	0	0.2	0.1	0.1	-0.4	-0.7	-0.6	-1.1	-0.9	-0.8	-1.3	6745.4	6061.2	5948.5	5556.5
SSPN	NM_001135823	chr12	+	26239535	26278973	0.6	-0.3	-0.5	0.7	0.4	-0.2	0.1	-0.3	-0.1	-0.7	-0.1	-0.9	-0.4	0.2	0.2	0.1	-0.8	1.2	1.3	1.3	1.2	0.9	0.8	0.2	0.6	1.1	0.8	1.1	1.2	0.7	1.3	437.4	126.5	66.1	1183.7
TAS2R1	NM_019599	chr5	-	9682108	9683463	-1	-0.9	-1.1	-0.9	-0.9	-0.4	-0.8	-0.3	-0.7	-0.9	-1.1	-1.3	-0.9	-0.7	-0.2	-0.7	-1.3	-0.3	-0.6	-0.1	-0.4	0	-0.1	0.5	1.5	0.5	0.8	0.4	0.8	-0.1	-0.1	60.4	56	73.4	69.5
TAS2R3	NM_016943	chr7	+	141110365	141111466	1.3	0.9	0.5	1.5	0.8	0.4	0.9	-0.4	0.6	1.1	1.5	0.5	1.3	1.1	0.5	1	0.8	-0.9	-0.9	0.2	-0.1	0.1	-0.1	0.1	-0.8	-0.7	-0.9	-0.7	-0.8	-1.1	-1.3	211.9	301.4	249.6	629.3
TAS2R4	NM_016944	chr7	+	141124757	141125657	1.2	0.8	0.4	1.5	0.8	0.3	0.9	-0.4	0.4	0.6	1.7	0.5	1.3	1	0.4	0.9	0.7	-0.9	-0.9	0.1	-0.1	0	-0.3	0	-0.5	-0.8	-0.7	-0.8	-1.1	-1.1	-1.2	54.3	74.8	51.5	114.7
TAS2R5	NM_018980	chr7	+	141136485	141137635	1.2	0.8	0.4	1.5	0.8	0.3	0.9	-0.5	0.3	0.5	1.3	0.6	1.2	0.9	0.4	0.9	0.6	-0.9	-0.9	0.1	-0.1	-0.1	-0.2	-0.1	-0.3	-0.7	-0.7	-1	-1.2	-1	-1.3	87.9	90.2	92.6	81.1
TBX20	NM_001077653	chr7	-	35208566	35259767	-0.4	-0.5	-0.5	-0.6	-0.4	-0.4	-0.7	-0.4	-0.9	-1.1	-0.9	-0.7	-0.7	-0.6	-0.6	-0.4	-0.9	-0.3	-0.4	-0.1	-0.1	-0.6	-0.5	-0.4	-0.5	-0.3	-0.1	0.1	-0.1	0	0	122.6	121.7	186.2	147.5
TCP10L	NM_144659	chr21	-	32870732	32879714	0.9	0.9	1	1.3	1	1	0.8	0.7	1.8	1.6	1.3	1.3	1.2	1.1	0.9	0.9	0.9	0.5	0.6	0.3	0.8	0.6	0.6	0.7	0.7	0.1	0.8	0.4	0.9	0.4	0	282.5	263.3	221.1	250
TLX3	NM_021025	chr5	+	170668892	170671743	1.1	1.3	1.5	1	1.1	0.8	1	1	1	0.9	1.1	1.3	1.1	1.1	1	1.2	0.5	0.2	0.4	-0.3	-0.4	0.1	0	0.5	0.5	0.4	0.6	0.2	0.2	0.2	0.1	98.7	114.5	177.7	153.8
TMEM186	NM_015421	chr16	-	8796821	8798991	1.9	1.4	1.7	1.7	1.6	1.6	1.6	1.1	1.9	1.9	1.6	2.1	1.8	1.8	1.7	1.5	1.9	1.2	1.2	0.9	1.2	1.1	1.1	1.4	1.4	1.1	1.3	0.8	1.4	0.5	0.9	2217.9	2574.1	2885.1	1548.3
TMEM44	NM_001011655	chr3	-	195789690	195835402	0.6	0.7	0.6	0.8	0.8	0.8	0.6	1.1	0.2	0.2	0.8	0.9	0.4	0.3	0.7	0.5	0.5	1.2	1.2	1.7	1.4	1.5	1.5	0.9	1.2	1.3	1.4	1.4	1.5	0.9	1.6	702.1	628.6	465.9	847.7
TMEM55A	NM_018710	chr8	-	92075674	92122379	1.3	0.6	0.9	0.5	0.6	0.3	1	-0.2	1.5	1.5	1.1	1.6	1.1	1.3	1.1	1.1	1.4	-0.2	-0.3	-0.2	-0.3	-0.4	-0.4	0.8	0.3	-0.2	0	-0.5	0	-0.7	-1	3351.7	3671.7	1864.2	1584.1
TMEM64	NM_001008495	chr8	-	91704777	91727112	1.3	0.8	1.4	0	0.1	-0.2	1	-0.9	1.5	1.9	1.1	1.4	1.2	1.6	1	1.2	1.7	-0.3	-0.8	-0.8	-0.9	-0.8	-0.7	-0.3	-0.4	-0.3	-0.4	-0.5	-0.4	-1	-0.7	1167.1	9594.6	4712.2	1736.8
TRNT1	NM_182916	chr3	+	3143599	3165706	-0.8	-0.9	-0.8	-0.7	-0.9	-0.6	-0.9	-0.5	-1.5	-0.4	-0.5	-0.2	-0.8	-1	-0.9	-1.1	-0.7	-0.5	-0.6	-0.4	-0.4	0.6	0.8	-0.4	0.2	0.6	0.1	0	-0.2	-0.4	0	2295.7	2109.7	1282.4	1880.5
TSEN15	NM_052965	chr1	+	182287433	182309967	0.5	-0.1	-0.2	-0.1	0	0.4	0	0.8	-0.2	-0.2	0.5	0.1	0	0.3	0.1	0.2	0.1	0.7	1.1	1.1	1.1	1	0.8	0.2	-0.1	1.4	1.2	1.1	0.2	1.2	1.2
VPS13A	NM_033305	chr9	+	78982180	79222219	1.7	1.2	1.4	1.2	1	0.5	1.2	0.6	1.2	2.2	1.2	1.4	1.1	1.3	1.2	1	1.8	-0.5	-0.2	-0.7	-0.7	-0.3	-0.3	0.6	0.2	0.2	-0.6	-0.5	-0.2	-1	-0.4	1007.2	1199.5	514.3	637.5
WEE2	NM_001105558	chr7	+	141054621	141077540	1.4	1	0.7	1.7	0.8	0.5	1.1	-0.2	1.1	1.8	1.5	1.5	1.4	1.3	0.6	1.1	1.1	-0.8	-0.9	0.3	0.1	0	0.1	-0.1	-0.3	-0.8	-0.8	-1.1	-1	-0.7	-1.1
YPEL5	NM_001127399	chr2	+	30223253	30236903	-0.7	-0.5	-0.6	-0.6	-0.7	-0.3	0	-0.1	0.1	-0.4	-0.6	-0.3	-0.4	-0.4	-0.2	-0.6	-0.8	0.1	0.7	-0.1	0	0.6	0.7	0.2	0.3	0.6	0.7	0.9	1.3	0.1	0.3	12830	11682.5	8698.9	10454.2
ZNF124	NM_003431	chr1	-	245385825	245401941	1.1	0.9	0.9	1.1	0.9	0.8	1	0.4	1.1	0.8	1.1	1.5	1	1.1	0.8	0.9	1	0.1	0.1	0.3	0.3	0.2	0.1	0.6	1.2	0.2	0.6	0.7	0.4	-0.4	-0.1	2174.4	1336.9	1003.9	3704.9
ZNF669	NM_024804	chr1	-	245329915	245334251	1.2	1	1	1.1	0.9	0.9	1	0.5	0.8	1.1	0.9	1.6	1	1	0.9	0.9	1	0.2	0.1	0.4	0.3	0.4	0.5	0.8	0.8	0.1	0.3	-0.6	0.6	-0.3	-0.3	1287.5	881.4	1348.1	1221.4
ZNF670	NM_033213	chr1	-	245266709	245308692	1.2	1.1	1	1.2	0.9	0.9	1	0.7	1.3	0.5	1.4	0.8	1.1	0.9	0.9	0.9	0.9	0.3	0.2	0.3	0.3	0.2	0.1	1.2	0.6	0.2	0.8	0.5	1	0.5	0.1	1242.8	1283.7	1388.1	1278.5
ZNF695	NM_020394	chr1	-	245215248	245237978	1.1	1.1	0.9	1.2	0.9	0.8	1	0.8	1.7	1	0.6	1.1	1.2	0.8	0.9	0.9	0.8	0.3	0.3	0.3	0.4	0.6	0.5	1	1.1	0.2	0.2	-0.2	0.3	-0.2	0	2511.1	1721.8	3727.3	2422.7

## Sheet: Top100
Gene	Accession	CHR	Strand	txStart	txEnd	RT_BG01ES.R1	RT_BG02ES.R2	RT_BG02ES.R1	RT_H1ES.R1	RT_H1ES.R2	RT_H1ES.R3	RT_H7ES.R1	RT_H7ES.R2	RT_H7ES.R3	RT_H7ES.R4	RT_H7ES.R5	RT_H7ES.R6	RT_H9ES.R1	RT_iPS4.R1	RT_iPS4.R2	RT_iPS5.R1	RT_iPS5.R2	RT_BG01NP.R1	RT_BG01NP.R2	RT_C0202Lymph.R1	RT_C0202Lymph.R2	RT_GM06990Lymph.R1	RT_GM06990Lymph.R2	RT_DE2.R1	RT_DE2.R2	RT_DE4.R1	RT_DE4.R2	RT_ISL1.R1	RT_ISL1.R2	RT_SmoM.R1	RT_SmoM.R2	Tx_H7ES.ave	Tx_BG01ES.ave	Tx_BG02ES.ave	Tx_BG01NP.ave
AASS	NM_005763	chr7	-	121500835	121571580	1.6	1.4	1.5	1.6	1.3	0.7	1.5	0.3	1.5	1.2	1.3	1.7	1.4	1.7	1	1.2	1.5	1.4	1.5	-1	-1.3	-1	-1.1	0	-0.1	-0.5	-0.3	-0.7	-0.8	-0.9	-1.3	10328.7	26921	18017.3	14600.9
ABAT	NM_020686	chr16	+	8675944	8785933	1.7	1.4	1.4	1.7	1.2	1.3	1.3	0.9	0.7	1.1	1.6	1.5	1.8	1.6	1.5	1.8	1.2	1.2	1	0.5	0.9	0.9	0.8	0.9	0.3	0.7	0.4	0.3	0.9	0.9	0.7	662.5	526.9	407.4	351.9
ADD2	NM_017488	chr2	-	70742770	70848837	1.7	1.4	1.2	1.6	1	0.9	1.2	1.5	0.3	0.6	1.7	1	1.2	1.3	1.5	1.3	1.6	1.3	0.7	1	1.2	0.8	0.5	1.3	1.2	0.9	0.7	1	0	0.4	0.2	3762.2	3780.2	5523.9	167.5
ADRA2A	NM_000681	chr10	+	112826779	112830652	-1	-0.8	-1	-0.7	-0.3	-0.4	-1	0	-0.4	-1	-1.1	-0.7	-0.9	-1	-0.5	-0.6	-1.2	0.7	0.6	1.3	1.1	0.9	1	-0.5	-0.7	0.8	0.7	0.4	0.5	0.7	0.9	190.1	185.6	172.3	130.9
ALG1	NM_019109	chr16	+	5061810	5077379	1.6	1.3	1.6	1.4	1.2	1.6	1.3	1.3	2.2	2.5	1.7	2.1	1.6	1.6	1.6	1.3	2.1	1.1	1	0.7	1.1	0.8	0.8	1.1	1	0.7	0.8	1.2	0.6	1.2	0.8	3939.2	4704.3	5870.8	4200
APIP	NM_015957	chr11	-	34860418	34894515	-0.2	-0.2	-0.5	-0.6	-0.3	-0.2	-0.2	0.2	-0.6	-0.6	-0.7	-0.5	-0.5	-0.7	0	-0.1	-0.6	1.2	0.8	1.7	1.3	1.3	1.3	0.5	0.1	0.7	0.6	0	0.4	0.8	1.3	9286.4	10255.9	9047.5	7162.5
ARFGEF1	NM_006421	chr8	-	68272450	68418466	0.8	0.8	0.7	0.8	0.5	0.1	1.3	0.3	1.1	0.3	0.9	0.4	1.1	1.3	0.8	1.2	0.8	0.7	0.4	-0.5	-0.4	-0.2	-0.3	0	-0.3	-0.2	-0.4	-0.4	-0.2	-0.6	-0.4	3689.2	6706.8	6285.6	1925
C13orf26	NM_152325	chr13	+	30404833	30447153	-0.9	-0.3	-0.7	-0.5	-0.4	-0.4	-0.7	0.1	-0.4	-0.2	-0.7	-0.4	-0.4	-0.8	-0.3	-1	-0.8	1	0.6	1.4	1.5	0.8	1	-0.4	-0.5	0.8	0.3	0.3	0.5	1.2	1.2	60.6	41.8	40.5	54.2
C13orf33	NM_032849	chr13	+	30378311	30397709	-0.8	-0.3	-0.8	-0.4	-0.3	-0.3	-0.7	0.1	-0.5	-1.4	-1.1	-1.2	-0.5	-0.8	-0.3	-0.9	-0.8	1.1	0.6	1.5	1.6	1	0.8	-0.7	-0.9	0.9	0.6	0.7	0.9	1	1.6	174.1	283.6	444.3	89.3
C15orf53	NM_207444	chr15	+	36776090	36779531	-1	-0.8	-1.1	-0.8	-0.9	-0.5	-1.5	-0.4	-0.7	-0.8	-1	-0.8	-1	-1.4	-0.8	-1.4	-1.2	0.2	-0.3	1.2	1.3	0.8	0.8	0.2	-0.3	1	0.9	-0.1	0.3	0.9	1.4
C16orf68	NM_024109	chr16	+	8623027	8647580	1.3	1.3	1.3	1.5	1.1	1	1	0.6	1.6	0.9	1.8	1.4	1.6	1.2	1.3	1.5	0.8	1	0.8	0.3	0.7	0.6	0.7	0.7	0.8	0.3	0.5	0.6	0.2	0.1	0.5
C16orf89	NM_152459	chr16	-	5034123	5056112	1.7	1.4	1.7	1.4	1.3	1.7	1.4	1.3	1.8	2.4	1.6	2.1	1.5	1.6	1.6	1.3	2.1	1.2	1.1	0.8	1.2	1.2	1	1.6	0.8	1.4	1	1	1	1.6	1.3
C18orf21	NM_031446	chr18	+	31806585	31813239	1.7	1.5	1.7	1.5	1.1	0.9	1.3	1	1.5	1.8	1.6	1.2	1.7	1.3	1.1	1.4	1.8	0.6	0.5	0.1	0.3	0.4	0.5	0.8	0.8	-1	-0.1	0	0.1	0.3	-0.4	5412	4296.5	4315.7	2177.2
C2orf71	NM_001029883	chr2	-	29138061	29150631	-0.2	0	0	-0.1	-0.1	0.2	0	0.4	-0.7	-1	-0.7	-0.7	-0.5	-0.5	0.2	-0.5	-0.7	1.3	1.2	0.9	0.9	1.5	1.3	0.4	0.7	0.8	0.9	0.5	0.8	1.4	1.1
CAST	NM_001042442	chr5	+	96023696	96136141	-0.7	-0.4	-0.5	-0.7	-0.6	-0.2	-0.5	-0.1	-0.4	-0.1	-0.7	-0.4	-0.7	-0.8	-0.4	-1	-1	0.9	0.8	1.8	1.6	1.2	1.4	0.2	0.5	0.6	0.5	0.5	0.2	0.7	0.7	5270.9	4811.6	3154.8	9579.3
CCDC99	NM_017785	chr5	+	168943215	168964359	-0.9	-0.6	-0.8	-0.9	-0.7	-0.5	-0.7	-0.2	-0.8	-0.7	-0.8	-0.6	-0.8	-0.8	-0.7	-0.4	-0.9	0.2	-0.7	1.1	0.9	0.9	0.9	-0.1	0.2	0.8	0.6	-0.5	-0.6	0.3	0.9	6795.1	9905.8	7186	6702.2
CD207	NM_015717	chr2	-	70910854	70916461	1.7	1.5	1.4	1.4	1	1.2	1.5	1.3	1.4	1.2	1.3	1.6	1.3	1.4	1.4	1.3	1.2	0.3	-0.2	0.7	0.8	0.5	0.4	0.9	1.2	0.5	1.2	0.6	0.5	0.4	0.4	54.3	76.8	104.3	106.8
CD44	NM_001001391	chr11	+	35116992	35210525	-0.1	-0.1	-0.5	-0.5	-0.4	-0.1	0.3	0.3	-0.1	-0.7	-0.7	-0.6	-0.6	-0.6	0.5	-0.7	-0.7	1.5	1.1	2.1	1.5	0.9	1	1	1.2	0.9	1.1	1.2	1.3	1.5	1.5	2698.2	4254.7	1516.9	4385.8
CETN3	NM_004365	chr5	-	89725284	89741359	1.5	1.4	1.3	1.6	0.9	1.2	1.4	0.5	1.8	1.5	1.7	1.9	1.4	1.4	1	1.1	1.8	1.1	1.2	0.2	0.1	0	-0.1	0.4	0.3	-0.1	0.4	-0.3	-0.5	0.2	-0.3	7263.4	5874.2	4798.6	3993.4
CLEC4F	NM_173535	chr2	-	70889284	70901240	1.7	1.5	1.4	1.3	1	1.2	1.5	1.3	1.2	0.8	1.6	1.5	1.2	1.4	1.4	1.3	1.3	0.4	-0.1	0.6	0.8	0.5	0.4	1	1	0.5	0.6	0.3	0.4	0.6	0.1	37.7	36.4	41.9	58.6
CLIP4	NM_024692	chr2	+	29191821	29260178	-0.5	-0.3	-0.3	-0.4	-0.2	0	-0.2	0.4	-0.7	-0.6	-0.6	-0.8	-0.7	-0.6	0.1	-0.7	-1	1.3	1.3	0.8	0.8	1.1	1.1	0.5	0.3	0.6	0.7	0.2	0.2	1.1	0.9	242.2	82.8	75.3	619
CPB2	NM_016413	chr13	-	45525322	45577212	-0.5	-0.3	-0.5	0	-0.1	0.1	-0.2	0.1	-0.1	-0.7	-0.5	-0.5	-0.4	-0.7	0.4	-0.9	-0.8	1	0.9	0.7	1.1	0.9	1.2	-0.4	-0.2	1	0.8	1.1	0.6	0.5	0.7	52.5	42.3	43.7	66.7
DKFZP586H2123	NM_001001991	chr11	-	35409951	35503752	0.1	0	-0.2	-0.3	0	0.2	-0.2	0.2	-0.4	-0.2	-0.5	-0.5	-0.5	-0.7	0.3	-0.6	-0.9	1.6	1.4	1.7	1.4	1.1	1.3	0.5	0.2	1.1	1.1	1.6	1.5	1.3	1.6
DPPA2	NM_138815	chr3	-	110495330	110518054	0.4	0.7	0.9	0.6	0.1	0.3	0.7	-0.1	1.3	1.3	1	1.4	0.9	0.8	0.2	0.4	0.7	-0.2	-0.6	-0.8	-1	-0.9	-0.9	0	0.4	-0.8	-0.2	-0.2	-0.4	-0.7	-1.1	474.7	3570	9319.3	187.3
DPPA4	NM_018189	chr3	-	110527677	110539109	0.4	0.7	0.9	0.6	0.1	0.3	0.7	-0.2	1.4	1	1.3	1.5	0.9	0.8	0.2	0.4	0.8	-0.2	-0.6	-0.8	-1	-0.9	-1	0.4	0.4	-0.7	-0.7	-1.1	-0.9	-1.1	-1.3	19546.3	29373.3	26083.2	54.9
ELL2	NM_012081	chr5	-	95246557	95323531	0	-0.1	-0.5	-0.3	-0.5	0.1	-0.1	-0.1	-0.5	-0.2	-0.2	-0.6	-0.1	-0.2	0.4	-0.7	-0.8	0.2	-0.1	1.8	1.5	0.9	1.1	1.3	1.1	1.3	1	1.3	0.9	0.5	0.8	2582.3	3788.9	1857.1	498.9
ERAP1	NM_016442	chr5	-	96122269	96169648	-0.8	-0.4	-0.5	-0.7	-0.6	-0.2	-0.4	0	-0.2	-0.4	-0.7	-0.9	-0.7	-0.9	-0.4	-1.1	-1	1.2	1.1	2	1.7	1.3	1.3	0	0.1	0.7	0.9	1	1.3	1.3	0.8
ERAP2	NM_022350	chr5	+	96237399	96281162	-0.6	-0.2	-0.3	-0.7	-0.3	0.1	-0.2	-0.1	-1.3	-0.2	-0.8	-0.9	-0.5	-0.8	-0.1	-1	-0.6	1.2	1.2	1.8	1.5	1.1	1.2	0.4	0	1.3	1.2	0.8	0.5	1.1	0.7
FAM43A	NM_153690	chr3	+	195887910	195891055	0.2	0.2	0.1	0.4	0.5	0.7	0.1	1.1	0	0	0.2	-0.1	0.1	-0.1	0.5	0.5	0	1.2	1.1	1.4	1.3	1.3	1.3	1.1	1.1	1.2	1.4	1.2	1.3	1	1.8	4087.3	7268.6	3486.1	6094.4
FAM86A	NM_201400	chr16	-	5074302	5087790	1.6	1.3	1.6	1.4	1.2	1.5	1.3	1.2	2.4	2.5	1.5	2.1	1.6	1.6	1.5	1.3	2	1.1	0.9	0.6	1	0.5	0.9	0.9	0.5	0.1	0.2	0.8	1	0.8	0.5	1100.6	1147.5	1193.9	1648.5
FAM98B	NM_173611	chr15	+	36533619	36564355	-0.7	-0.5	-0.9	-0.3	-0.5	-0.2	-0.8	0.1	-0.8	-0.6	-0.6	-1.2	-0.3	-1	-0.6	-1.2	-1.1	0.9	0.6	1	1.1	0.7	0.6	0.2	-0.4	1.1	1	0.6	0.3	0.6	0.9	319.3	541.3	159.3	999.5
FEZF1	NM_001024613	chr7	-	121729286	121731835	1.4	1.4	1.7	1.5	1.3	0.9	1.3	0.4	1.6	2.2	1.6	2.2	1.3	0.9	1.2	1.1	1.9	1.2	1.2	-1	-1.2	-1.1	-1.1	0	0.3	-0.2	-0.1	-0.8	-0.8	-1	-1.4	213.2	1425	98.6	36.9
FIGLA	NM_001004311	chr2	-	70857949	70871283	1.7	1.4	1.3	1.3	1	1.3	1.4	1.3	1	1	1.5	1.9	1.2	1.5	1.4	1.4	1.4	0.6	0.1	0.7	0.9	0.2	0.2	1.3	0.4	0.9	0.9	0.2	0.3	0.4	0.4	53.5	75.9	80.7	77.6
FOXB2	NM_001013735	chr9	+	78824390	78825689	1.8	1.1	1.4	1.3	0.9	0.7	1.5	0.5	1.2	1.9	1.5	1.8	1.3	1.7	1.2	1.2	1.9	-0.4	-0.3	-0.9	-1.1	0	-0.2	-0.1	-0.1	0.2	0.1	-0.3	-0.1	-0.3	-0.3	337.4	261.6	200.4	168.5
GBX2	NM_001485	chr2	-	236739045	236741391	1.3	1.2	1.3	1.5	1.2	1.5	1.1	1.2	1.8	1.4	1.5	1.8	1	1.2	0.8	1.1	1.6	0.3	1	-0.6	-0.7	-0.4	-0.5	0.7	0.7	-0.2	0.2	0.4	0.6	0.7	0.5	1017.5	116.7	254.9	1491
GCLC	NM_001498	chr6	-	53470098	53517790	-0.1	0.1	-0.1	-0.3	-0.3	-0.4	0.3	-0.4	-0.1	-0.1	-0.3	0.1	0	-0.1	0.3	-0.4	-0.5	0.8	0.5	0.9	0.7	0.9	1	0.7	1	0.7	0.6	0.3	0.4	0.5	0.6	2907.2	4544.3	4214.7	2412.1
GCM1	NM_003643	chr6	-	53099720	53121586	0.2	0.4	0.4	0.2	0.3	0.1	0.8	0	0.5	0.1	0.2	-0.2	0.2	0.6	0.7	0.1	0.4	1.1	0.7	1.1	0.9	1	1	1	0.9	1.3	0.5	0.5	0.6	1.4	1	39.6	37.5	60.1	53.7
GLRX	NM_001118890	chr5	-	95175308	95184333	0.2	0	-0.2	-0.1	-0.3	0.2	0	-0.1	-0.8	-0.6	-0.6	-0.4	0	0.3	0.6	-0.5	-0.4	0.2	0	1.8	1.5	1	1.1	1.7	0.9	1.7	1	1.8	0.6	1	1.2	3734.7	2962.9	2616.1	966.7
IFLTD1	NM_152590	chr12	-	25520282	25597445	-0.7	-0.7	-0.8	-0.1	0	-0.3	-0.5	-0.2	-0.6	-0.7	-1.1	-0.8	-1.1	-0.6	0.1	-0.8	-1	0.9	0.8	1.7	1.3	0.5	0.6	0.3	0	1	1.1	0.4	0.6	0.8	1.3	76.4	43.1	49.3	47.8
KIAA1147	NM_001080392	chr7	-	141002996	141048422	1.4	1	0.8	1.6	1	0.5	1.1	-0.2	1	1.5	1.4	1.4	1.4	1.3	0.6	1	1.1	-0.7	-0.9	0.2	0	0.1	0.1	0.1	0	-1	-0.9	-1	-0.9	-1.2	-1.1	2306.7	1871	2201.2	1448
KLF6	NM_001300	chr10	-	3811238	3817455	-0.8	-1.2	-1.1	-0.8	-0.8	-0.5	-1	-0.8	-0.5	-1	-0.8	-0.8	-1.2	-1.2	-0.4	-1	-0.2	0.2	-0.5	1.2	0.9	1.1	1	0.9	0.6	0.8	1	0.7	1.5	1.2	1.2	1572.2	707.1	1492.1	888
LCP1	NM_002298	chr13	-	45598059	45654460	-0.3	-0.3	-0.6	-0.1	-0.4	-0.1	-0.3	0	-0.8	-0.5	-0.8	-0.3	-0.6	-0.7	0.4	-1	-1	1.1	1	0.9	1.3	1.1	1.2	0.1	0.3	0.3	0.3	0.8	0.6	0.4	0.7	429.7	29208.6	17374.5	358.2
LIX1	NM_153234	chr5	-	96453329	96504276	-0.5	-0.2	-0.2	-0.7	-0.3	0.2	-0.2	-0.1	-0.8	-0.6	-0.7	-0.8	-0.4	-0.8	-0.2	-1	-0.4	1	1.2	1.9	1.6	1.2	1.3	0.1	-0.2	0.7	1.2	0.9	0.8	1.6	1.1	672.7	80.7	50.4	1907.3
LNPEP	NM_005575	chr5	+	96297101	96390871	-0.6	-0.3	-0.4	-0.7	-0.3	0.1	-0.2	0	-0.9	-0.5	-0.9	-1.2	-0.5	-0.7	-0.1	-1	-0.5	1.1	1.2	1.8	1.5	1.1	1.1	0.3	-0.1	1.3	0.8	1.2	0.8	1.1	1.1	1038.1	793.6	587.4	2379.4
LOC153364	NM_203406	chr5	-	89789775	89806341	1.3	1.3	1.5	1.3	1.1	1.3	1.2	0.5	1.3	2.3	1.3	2.5	1.1	1.3	1.1	0.9	2	0.7	1.1	0	0	0.1	0	0.2	0.7	0.1	0.1	-0.5	-0.2	-0.3	-0.2
LOC645233	NR_024382	chr12	+	25847393	25847808	-0.5	-0.8	-0.9	-0.4	-0.2	-0.3	-0.7	-0.6	-0.6	-0.7	-1	-0.7	-1	-0.6	-0.3	-1.1	-1.1	1.1	0.9	0.5	0.5	-0.1	-0.2	0	-0.2	0.6	0.9	0.6	0.2	1	1.5
NAGPA	NM_016256	chr16	-	5014845	5023937	1.7	1.4	1.7	1.4	1.3	1.7	1.4	1.3	2.1	2.5	1.5	2.2	1.5	1.6	1.6	1.2	2.1	1.2	1.1	0.9	1.3	1.1	1.1	1.6	1.2	1.1	1	1.1	1.8	1	1.2	502.9	477.5	500.9	677.3
NCRNA00081	NR_015402	chr10	-	112648478	112669114	-0.4	-0.4	-0.5	-0.3	0.4	0.3	-0.3	0.8	-0.9	-0.2	-0.9	-0.2	-0.6	-0.4	0.2	0.1	-0.6	1	1.2	1.7	1.3	0.8	0.8	0.7	0.3	1.3	0.9	0.7	1.5	0.9	1.1
NPM1	NM_001037738	chr5	+	170747402	170766338	1	1.2	1.5	0.9	1.2	1.1	1.1	1.1	0.5	1	1.3	0.9	1	1	1.1	1.1	0.8	0.3	0.6	0	0	0	0.1	0.8	0.4	0.2	0.2	0.5	0	0.3	-0.1	31991.7	34145	31019.2	28387.2
ORMDL1	NM_016467	chr2	-	190343237	190357342	0	-0.1	0.2	-0.3	-0.4	-0.1	0	-0.2	0.1	-0.1	-0.3	-0.2	-0.4	-0.4	0.2	-0.6	-0.5	0.5	0.2	0.5	0.7	0.6	0.8	0.6	0.4	1.4	0.9	0.8	1.5	0.8	1	2426.5	2070.1	1249.1	2417.2
OSGEPL1	NM_022353	chr2	-	190319630	190336169	0	-0.1	0.2	-0.2	-0.4	0	0	-0.2	-0.4	-0.2	-0.2	0.2	-0.4	-0.4	0.2	-0.5	-0.5	0.6	0.2	0.5	0.6	0.4	0.6	1	0.7	1.5	1.2	0.9	0.9	0.8	0.9
PCDHGA10	NM_032090	chr5	+	140772926	140775479	1	0.9	0.6	1.1	1.3	1	0.7	1.1	1.2	0.6	1	0.7	0.9	1.4	1	1.5	0.6	0.4	0.5	0.1	0	0.4	0.6	0	0.4	0.5	0.4	0.4	0.8	0.3	-0.3
PCDHGA11	NM_032091	chr5	+	140780720	140783837	1	0.9	0.6	1.2	1.3	1	0.7	1.1	1.3	0.7	1	0.7	0.9	1.4	1	1.4	0.6	0.4	0.5	0.1	0	0.5	0.7	0.2	0.4	0.5	0.4	0.4	0.8	0.4	-0.1
PCDHGA12	NM_032094	chr5	+	140790341	140792973	1	0.9	0.6	1.2	1.3	1.1	0.8	1.1	1.4	0.8	0.9	0.7	0.9	1.4	1	1.4	0.7	0.4	0.5	0.1	0	0.5	0.7	0.4	0.4	0.4	0.3	0.4	0.7	0.3	0.1	7051.9	1543.7	1023.8	170.2
PCDHGA7	NM_032087	chr5	+	140742650	140745371	1	0.9	0.5	1.1	1.3	0.8	0.7	1	0.4	-0.2	0.9	0.5	0.9	1.3	1	1.6	0.4	0.4	0.4	0	-0.1	0.4	0.5	0.1	-0.2	0.5	0.2	0	0.4	-0.3	-0.3
PCDHGA8	NM_014004	chr5	+	140751666	140755154	1	0.9	0.5	1.1	1.3	0.9	0.7	1	0.4	-0.2	0.9	0.7	0.9	1.3	1	1.6	0.5	0.4	0.4	0	-0.1	0.4	0.5	0	-0.2	0.6	0.3	0.2	0.4	-0.3	-0.3
PCDHGA9	NM_032089	chr5	+	140762703	140765190	0.9	0.9	0.6	1.1	1.3	0.9	0.7	1	0.8	0.3	0.9	0.6	0.9	1.3	1	1.5	0.5	0.4	0.4	0.1	0	0.2	0.4	-0.1	0.2	0.6	0.4	0.5	0.7	0	-0.3
PCDHGB4	NM_032098	chr5	+	140747635	140750047	1	0.9	0.5	1.1	1.3	0.8	0.7	1	0.3	-0.3	0.9	0.7	0.9	1.3	1	1.6	0.5	0.4	0.4	0	-0.1	0.4	0.5	0	-0.2	0.6	0.2	0.1	0.4	-0.3	-0.3
PCDHGB5	NM_032099	chr5	+	140757878	140760335	1	0.9	0.6	1.1	1.3	0.9	0.7	1	0.6	0.1	0.9	0.6	0.9	1.3	1	1.5	0.5	0.4	0.4	0	-0.1	0.3	0.4	0	0	0.6	0.4	0.4	0.6	-0.1	-0.3
PCDHGB6	NM_032100	chr5	+	140767953	140770416	1	0.9	0.6	1.1	1.3	0.9	0.7	1	1	0.5	1	0.6	0.9	1.3	1	1.5	0.6	0.4	0.5	0.1	0	0.3	0.5	0	0.3	0.5	0.4	0.4	0.7	0.2	-0.3
PCDHGB7	NM_032101	chr5	+	140777465	140780180	1	0.9	0.6	1.2	1.3	1	0.7	1.1	1.3	0.7	1	0.7	0.9	1.4	1	1.5	0.6	0.4	0.5	0.1	0	0.5	0.6	0.1	0.4	0.5	0.4	0.4	0.8	0.4	-0.2
PCDHGB8P	NR_001297	chr5	+	140786036	140788009	1	0.9	0.6	1.2	1.3	1	0.7	1.1	1.4	0.8	0.9	0.7	0.9	1.4	1	1.4	0.7	0.4	0.5	0.1	0	0.5	0.7	0.3	0.4	0.4	0.3	0.4	0.7	0.4	0
PCDHGC3	NM_032403	chr5	+	140835752	140872730	1.3	1	0.7	1.4	1.4	1.3	1	1.2	1.2	0.8	1.4	0.3	1.1	1.4	1.1	1.4	1	0.5	0.5	0.2	0.1	0.9	0.7	0.4	0.3	-0.2	0.5	0.2	0.6	0	0
PCDHGC4	NM_018928	chr5	+	140844924	140872730	1.4	1.1	0.8	1.5	1.4	1.3	1	1.3	1.1	1.2	1.5	0.5	1.1	1.5	1.2	1.5	1.1	0.5	0.5	0.2	0.1	1	0.8	0.1	0.4	0	0.5	0.4	0.5	0.1	0
PCDHGC5	NM_018929	chr5	+	140848991	140872730	1.4	1.1	0.8	1.5	1.4	1.3	1	1.3	1.1	1.3	1.5	0.6	1.1	1.5	1.2	1.5	1.1	0.5	0.6	0.2	0.1	1	0.8	0	0.5	0.1	0.5	0.5	0.5	0.2	0.1
PCSK1	NM_000439	chr5	-	95751874	95794708	-0.7	-0.7	-0.9	-0.8	-1	-0.4	-0.8	-0.4	-0.2	-1	-0.7	-0.5	-0.7	-1.1	-0.3	-1.2	-1.1	0.1	-0.2	1	1.2	0.9	1.1	0.6	0.8	1.1	1.2	-0.2	0.1	0.5	0.5	109.1	107.8	324.2	100.6
PDCD4	NM_145341	chr10	+	112621585	112649754	-0.2	-0.3	-0.5	-0.2	0.5	0.4	-0.2	0.8	-0.4	-0.4	-0.5	-0.2	-0.6	-0.2	0.4	0.2	-0.4	1.1	1.2	1.9	1.3	0.7	0.8	0.9	0.7	0.8	1.1	1.2	1.6	0.8	1.1	6188.2	5652.8	3694.7	6774
PDHX	NM_001135024	chr11	+	34894252	34974250	-0.3	-0.2	-0.4	-0.6	-0.3	-0.2	-0.2	0.3	-1	-1.1	-0.6	-1.1	-0.5	-0.7	0.1	-0.2	-0.6	1.1	0.8	1.8	1.3	1.1	1.1	0.4	0.2	1	0.6	0.5	0.7	1.1	1.3	5189.2	6445	6482.5	4395.4
PMS1	NM_000534	chr2	+	190357055	190450600	-0.1	-0.1	0.1	-0.3	-0.4	-0.1	0	-0.2	0	-0.5	-0.5	-0.2	-0.4	-0.4	0.1	-0.6	-0.6	0.5	0.2	0.6	0.8	0.6	0.8	0.6	0.4	1.3	0.9	0.8	1.1	1.1	0.9	3062.6	3693.6	2866	2410.1
RASGRP1	NM_005739	chr15	-	36567593	36644299	-0.7	-0.6	-0.9	-0.4	-0.5	-0.2	-1	-0.1	-0.6	-1.2	-0.8	-1	-0.5	-1.1	-0.6	-1.3	-1.1	0.8	0.5	1	1.2	0.7	0.7	0.1	-0.7	0.7	0.6	0.4	0.6	0.5	0.9	1270.5	230.8	178.1	162.9
RGS1	NM_002922	chr1	+	190811479	190815782	-0.5	-0.9	-0.8	-0.7	-0.6	-0.5	-0.5	-0.7	-0.6	-0.7	-0.9	-1	-0.9	-0.8	-0.6	-0.6	-0.1	0.5	0.6	1.7	1.5	1	0.8	-0.1	-0.4	0	0.3	1.2	1.1	0.7	0.8
RHOBTB3	NM_014899	chr5	+	95092605	95157827	0.4	0	-0.2	0	-0.3	0.1	0.1	-0.1	-0.4	-0.3	-0.3	-0.6	0.1	0.5	0.7	-0.4	-0.1	0.2	0.1	1.8	1.5	1.2	1	1.2	1.4	1.1	1.4	1.4	-0.3	0.4	1.1	2005.3	957.3	436	2062.9
RIOK2	NM_018343	chr5	-	96524396	96544700	-0.6	-0.2	-0.2	-0.7	-0.2	0	-0.3	-0.1	-0.3	-0.5	-1	-1.1	-0.5	-0.8	-0.2	-0.9	-0.5	1	1.1	1.8	1.5	1	1.2	0.2	-0.3	1	0.9	0.9	0.5	0.7	0.4	1898	2663.9	2404.8	1558.5
RNF133	NM_139175	chr7	-	122125001	122126444	1.2	0.6	0.5	1.1	0.8	0.3	0.8	-0.6	0.7	1	1.6	1	0.9	1.4	0.2	0.9	-0.1	0.2	0.1	-0.9	-1.3	-1	-1.1	-1	-1.3	-0.7	-0.9	-0.6	-1.4	-1	-1.4	42.5	36.7	34.5	36.1
RNF148	NM_198085	chr7	-	122128955	122130257	1.2	0.6	0.5	1.1	0.8	0.3	0.8	-0.6	0.7	1	1.6	1	0.8	1.4	0.2	0.9	-0.1	0.1	0.1	-0.9	-1.3	-1	-1.1	-1	-1.4	-0.8	-0.9	-0.5	-1.4	-0.9	-1.4
SNORD123	NR_003689	chr5	+	9601938	9602026	-1.1	-1	-1	-0.9	-1.1	-0.6	-0.9	-0.4	-1.1	-0.9	-1.4	-1.1	-1	-1	-0.4	-1	-1.3	-0.5	-0.7	0	-0.4	0.1	0.2	0.9	0.4	0.2	0.4	0.8	0.7	0.4	0
SSBP1	NM_003143	chr7	+	141084644	141096726	1.3	1	0.6	1.6	0.8	0.5	1	-0.3	0.8	1.3	1.6	0.9	1.4	1.3	0.5	1	1	-0.8	-0.9	0.3	0	0.2	0.1	0.1	-0.4	-0.7	-0.6	-1.1	-0.9	-0.8	-1.3	6745.4	6061.2	5948.5	5556.5
TAS2R1	NM_019599	chr5	-	9682108	9683463	-1	-0.9	-1.1	-0.9	-0.9	-0.4	-0.8	-0.3	-0.7	-0.9	-1.1	-1.3	-0.9	-0.7	-0.2	-0.7	-1.3	-0.3	-0.6	-0.1	-0.4	0	-0.1	0.5	1.5	0.5	0.8	0.4	0.8	-0.1	-0.1	60.4	56	73.4	69.5
TAS2R3	NM_016943	chr7	+	141110365	141111466	1.3	0.9	0.5	1.5	0.8	0.4	0.9	-0.4	0.6	1.1	1.5	0.5	1.3	1.1	0.5	1	0.8	-0.9	-0.9	0.2	-0.1	0.1	-0.1	0.1	-0.8	-0.7	-0.9	-0.7	-0.8	-1.1	-1.3	211.9	301.4	249.6	629.3
TAS2R4	NM_016944	chr7	+	141124757	141125657	1.2	0.8	0.4	1.5	0.8	0.3	0.9	-0.4	0.4	0.6	1.7	0.5	1.3	1	0.4	0.9	0.7	-0.9	-0.9	0.1	-0.1	0	-0.3	0	-0.5	-0.8	-0.7	-0.8	-1.1	-1.1	-1.2	54.3	74.8	51.5	114.7
TAS2R5	NM_018980	chr7	+	141136485	141137635	1.2	0.8	0.4	1.5	0.8	0.3	0.9	-0.5	0.3	0.5	1.3	0.6	1.2	0.9	0.4	0.9	0.6	-0.9	-0.9	0.1	-0.1	-0.1	-0.2	-0.1	-0.3	-0.7	-0.7	-1	-1.2	-1	-1.3	87.9	90.2	92.6	81.1
TBX20	NM_001077653	chr7	-	35208566	35259767	-0.4	-0.5	-0.5	-0.6	-0.4	-0.4	-0.7	-0.4	-0.9	-1.1	-0.9	-0.7	-0.7	-0.6	-0.6	-0.4	-0.9	-0.3	-0.4	-0.1	-0.1	-0.6	-0.5	-0.4	-0.5	-0.3	-0.1	0.1	-0.1	0	0	122.6	121.7	186.2	147.5
TLX3	NM_021025	chr5	+	170668892	170671743	1.1	1.3	1.5	1	1.1	0.8	1	1	1	0.9	1.1	1.3	1.1	1.1	1	1.2	0.5	0.2	0.4	-0.3	-0.4	0.1	0	0.5	0.5	0.4	0.6	0.2	0.2	0.2	0.1	98.7	114.5	177.7	153.8
TMEM186	NM_015421	chr16	-	8796821	8798991	1.9	1.4	1.7	1.7	1.6	1.6	1.6	1.1	1.9	1.9	1.6	2.1	1.8	1.8	1.7	1.5	1.9	1.2	1.2	0.9	1.2	1.1	1.1	1.4	1.4	1.1	1.3	0.8	1.4	0.5	0.9	2217.9	2574.1	2885.1	1548.3
TMEM44	NM_001011655	chr3	-	195789690	195835402	0.6	0.7	0.6	0.8	0.8	0.8	0.6	1.1	0.2	0.2	0.8	0.9	0.4	0.3	0.7	0.5	0.5	1.2	1.2	1.7	1.4	1.5	1.5	0.9	1.2	1.3	1.4	1.4	1.5	0.9	1.6	702.1	628.6	465.9	847.7
TSEN15	NM_052965	chr1	+	182287433	182309967	0.5	-0.1	-0.2	-0.1	0	0.4	0	0.8	-0.2	-0.2	0.5	0.1	0	0.3	0.1	0.2	0.1	0.7	1.1	1.1	1.1	1	0.8	0.2	-0.1	1.4	1.2	1.1	0.2	1.2	1.2
VPS13A	NM_033305	chr9	+	78982180	79222219	1.7	1.2	1.4	1.2	1	0.5	1.2	0.6	1.2	2.2	1.2	1.4	1.1	1.3	1.2	1	1.8	-0.5	-0.2	-0.7	-0.7	-0.3	-0.3	0.6	0.2	0.2	-0.6	-0.5	-0.2	-1	-0.4	1007.2	1199.5	514.3	637.5
WEE2	NM_001105558	chr7	+	141054621	141077540	1.4	1	0.7	1.7	0.8	0.5	1.1	-0.2	1.1	1.8	1.5	1.5	1.4	1.3	0.6	1.1	1.1	-0.8	-0.9	0.3	0.1	0	0.1	-0.1	-0.3	-0.8	-0.8	-1.1	-1	-0.7	-1.1
YPEL5	NM_001127399	chr2	+	30223253	30236903	-0.7	-0.5	-0.6	-0.6	-0.7	-0.3	0	-0.1	0.1	-0.4	-0.6	-0.3	-0.4	-0.4	-0.2	-0.6	-0.8	0.1	0.7	-0.1	0	0.6	0.7	0.2	0.3	0.6	0.7	0.9	1.3	0.1	0.3	12830	11682.5	8698.9	10454.2

## Sheet: Top20
Gene	Accession	CHR	Strand	txStart	txEnd	RT_BG01ES.R1	RT_BG02ES.R2	RT_BG02ES.R1	RT_H1ES.R1	RT_H1ES.R2	RT_H1ES.R3	RT_H7ES.R1	RT_H7ES.R2	RT_H7ES.R3	RT_H7ES.R4	RT_H7ES.R5	RT_H7ES.R6	RT_H9ES.R1	RT_iPS4.R1	RT_iPS4.R2	RT_iPS5.R1	RT_iPS5.R2	RT_BG01NP.R1	RT_BG01NP.R2	RT_C0202Lymph.R1	RT_C0202Lymph.R2	RT_GM06990Lymph.R1	RT_GM06990Lymph.R2	RT_DE2.R1	RT_DE2.R2	RT_DE4.R1	RT_DE4.R2	RT_ISL1.R1	RT_ISL1.R2	RT_SmoM.R1	RT_SmoM.R2	Tx_H7ES.ave	Tx_BG01ES.ave	Tx_BG02ES.ave	Tx_BG01NP.ave
APIP	NM_015957	chr11	-	34860418	34894515	-0.2	-0.2	-0.5	-0.6	-0.3	-0.2	-0.2	0.2	-0.6	-0.6	-0.7	-0.5	-0.5	-0.7	0	-0.1	-0.6	1.2	0.8	1.7	1.3	1.3	1.3	0.5	0.1	0.7	0.6	0	0.4	0.8	1.3	9286.4	10255.9	9047.5	7162.5
CAST	NM_001042442	chr5	+	96023696	96136141	-0.7	-0.4	-0.5	-0.7	-0.6	-0.2	-0.5	-0.1	-0.4	-0.1	-0.7	-0.4	-0.7	-0.8	-0.4	-1	-1	0.9	0.8	1.8	1.6	1.2	1.4	0.2	0.5	0.6	0.5	0.5	0.2	0.7	0.7	5270.9	4811.6	3154.8	9579.3
CD44	NM_001001391	chr11	+	35116992	35210525	-0.1	-0.1	-0.5	-0.5	-0.4	-0.1	0.3	0.3	-0.1	-0.7	-0.7	-0.6	-0.6	-0.6	0.5	-0.7	-0.7	1.5	1.1	2.1	1.5	0.9	1	1	1.2	0.9	1.1	1.2	1.3	1.5	1.5	2698.2	4254.7	1516.9	4385.8
ERAP1	NM_016442	chr5	-	96122269	96169648	-0.8	-0.4	-0.5	-0.7	-0.6	-0.2	-0.4	0	-0.2	-0.4	-0.7	-0.9	-0.7	-0.9	-0.4	-1.1	-1	1.2	1.1	2	1.7	1.3	1.3	0	0.1	0.7	0.9	1	1.3	1.3	0.8
FAM98B	NM_173611	chr15	+	36533619	36564355	-0.7	-0.5	-0.9	-0.3	-0.5	-0.2	-0.8	0.1	-0.8	-0.6	-0.6	-1.2	-0.3	-1	-0.6	-1.2	-1.1	0.9	0.6	1	1.1	0.7	0.6	0.2	-0.4	1.1	1	0.6	0.3	0.6	0.9	319.3	541.3	159.3	999.5
FOXB2	NM_001013735	chr9	+	78824390	78825689	1.8	1.1	1.4	1.3	0.9	0.7	1.5	0.5	1.2	1.9	1.5	1.8	1.3	1.7	1.2	1.2	1.9	-0.4	-0.3	-0.9	-1.1	0	-0.2	-0.1	-0.1	0.2	0.1	-0.3	-0.1	-0.3	-0.3	337.4	261.6	200.4	168.5
KLF6	NM_001300	chr10	-	3811238	3817455	-0.8	-1.2	-1.1	-0.8	-0.8	-0.5	-1	-0.8	-0.5	-1	-0.8	-0.8	-1.2	-1.2	-0.4	-1	-0.2	0.2	-0.5	1.2	0.9	1.1	1	0.9	0.6	0.8	1	0.7	1.5	1.2	1.2	1572.2	707.1	1492.1	888
PDHX	NM_001135024	chr11	+	34894252	34974250	-0.3	-0.2	-0.4	-0.6	-0.3	-0.2	-0.2	0.3	-1	-1.1	-0.6	-1.1	-0.5	-0.7	0.1	-0.2	-0.6	1.1	0.8	1.8	1.3	1.1	1.1	0.4	0.2	1	0.6	0.5	0.7	1.1	1.3	5189.2	6445	6482.5	4395.4
RASGRP1	NM_005739	chr15	-	36567593	36644299	-0.7	-0.6	-0.9	-0.4	-0.5	-0.2	-1	-0.1	-0.6	-1.2	-0.8	-1	-0.5	-1.1	-0.6	-1.3	-1.1	0.8	0.5	1	1.2	0.7	0.7	0.1	-0.7	0.7	0.6	0.4	0.6	0.5	0.9	1270.5	230.8	178.1	162.9
VPS13A	NM_033305	chr9	+	78982180	79222219	1.7	1.2	1.4	1.2	1	0.5	1.2	0.6	1.2	2.2	1.2	1.4	1.1	1.3	1.2	1	1.8	-0.5	-0.2	-0.7	-0.7	-0.3	-0.3	0.6	0.2	0.2	-0.6	-0.5	-0.2	-1	-0.4	1007.2	1199.5	514.3	637.5
